# Supplementary material for: Structure and mechanism of a tripartite ATP-independent periplasmic TRAP transporter
Source: Nat Commun. 2023 Feb 27;14:1120. doi: 10.1038/s41467-023-36590-1 (PMC9971032; doi:10.1038/s41467-023-36590-1)
Supplement: Supplementary file 4 — Supplementary Data 1 [file 41467_2023_36590_MOESM4_ESM.txt]

HEADER                                            25-AUG-21   XXXX
EXPDTA    THEORETICAL MODEL
ATOM      1  N   LEU A   0      64.548  89.774  84.276  1.00  0.00           N
ATOM      2  CA  LEU A   0      64.670  90.411  85.582  1.00  0.00           C
ATOM      3  C   LEU A   0      66.023  90.120  86.215  1.00  0.00           C
ATOM      4  O   LEU A   0      66.901  90.981  86.250  1.00  0.00           O
ATOM      5  CB  LEU A   0      63.550  89.929  86.513  1.00  0.00           C
ATOM      6  CG  LEU A   0      63.579  90.498  87.937  1.00  0.00           C
ATOM      7  CD1 LEU A   0      63.418  92.011  87.884  1.00  0.00           C
ATOM      8  CD2 LEU A   0      62.471  89.859  88.762  1.00  0.00           C
ATOM      9 1H   LEU A   0      63.651  89.982  83.885  1.00  0.00           H
ATOM     10 2H   LEU A   0      65.264  90.118  83.668  1.00  0.00           H
ATOM     11 3H   LEU A   0      64.645  88.784  84.377  1.00  0.00           H
ATOM     12 1HB  LEU A   0      62.592  90.195  86.070  1.00  0.00           H
ATOM     13 2HB  LEU A   0      63.604  88.843  86.589  1.00  0.00           H
ATOM     14 1HD1 LEU A   0      63.438  92.415  88.896  1.00  0.00           H
ATOM     15 2HD1 LEU A   0      64.234  92.444  87.305  1.00  0.00           H
ATOM     16 3HD1 LEU A   0      62.467  92.259  87.414  1.00  0.00           H
ATOM     17 1HD2 LEU A   0      62.492  90.263  89.774  1.00  0.00           H
ATOM     18 2HD2 LEU A   0      61.506  90.076  88.304  1.00  0.00           H
ATOM     19 3HD2 LEU A   0      62.621  88.780  88.798  1.00  0.00           H
ATOM     20  HA  LEU A   0      64.587  91.489  85.450  1.00  0.00           H
ATOM     21  HG  LEU A   0      64.544  90.282  88.397  1.00  0.00           H
ATOM     22  N   MET A   1      66.180  88.895  86.723  1.00  0.00           N
ATOM     23  CA  MET A   1      67.345  88.578  87.541  1.00  0.00           C
ATOM     24  C   MET A   1      68.621  88.587  86.711  1.00  0.00           C
ATOM     25  O   MET A   1      69.721  88.729  87.254  1.00  0.00           O
ATOM     26  CB  MET A   1      67.161  87.221  88.218  1.00  0.00           C
ATOM     27  CG  MET A   1      66.050  87.183  89.259  1.00  0.00           C
ATOM     28  SD  MET A   1      66.251  88.439  90.537  1.00  0.00           S
ATOM     29  CE  MET A   1      67.752  87.875  91.333  1.00  0.00           C
ATOM     30 1HB  MET A   1      66.939  86.466  87.465  1.00  0.00           H
ATOM     31 2HB  MET A   1      68.090  86.931  88.710  1.00  0.00           H
ATOM     32 1HG  MET A   1      65.089  87.338  88.770  1.00  0.00           H
ATOM     33 2HG  MET A   1      66.034  86.204  89.738  1.00  0.00           H
ATOM     34 1HE  MET A   1      68.008  88.552  92.149  1.00  0.00           H
ATOM     35 2HE  MET A   1      67.599  86.870  91.729  1.00  0.00           H
ATOM     36 3HE  MET A   1      68.565  87.859  90.607  1.00  0.00           H
ATOM     37  H   MET A   1      65.492  88.177  86.546  1.00  0.00           H
ATOM     38  HA  MET A   1      67.448  89.344  88.309  1.00  0.00           H
ATOM     39  N   PHE A   2      68.489  88.442  85.391  1.00  0.00           N
ATOM     40  CA  PHE A   2      69.646  88.548  84.510  1.00  0.00           C
ATOM     41  C   PHE A   2      70.381  89.864  84.724  1.00  0.00           C
ATOM     42  O   PHE A   2      71.596  89.946  84.516  1.00  0.00           O
ATOM     43  CB  PHE A   2      69.216  88.430  83.046  1.00  0.00           C
ATOM     44  CG  PHE A   2      70.364  88.391  82.079  1.00  0.00           C
ATOM     45  CD1 PHE A   2      71.143  87.251  81.951  1.00  0.00           C
ATOM     46  CD2 PHE A   2      70.668  89.494  81.295  1.00  0.00           C
ATOM     47  CE1 PHE A   2      72.200  87.214  81.061  1.00  0.00           C
ATOM     48  CE2 PHE A   2      71.723  89.459  80.404  1.00  0.00           C
ATOM     49  CZ  PHE A   2      72.490  88.317  80.287  1.00  0.00           C
ATOM     50 1HB  PHE A   2      68.627  87.524  82.912  1.00  0.00           H
ATOM     51 2HB  PHE A   2      68.580  89.275  82.785  1.00  0.00           H
ATOM     52  H   PHE A   2      67.581  88.257  84.990  1.00  0.00           H
ATOM     53  HA  PHE A   2      70.339  87.741  84.750  1.00  0.00           H
ATOM     54  HD1 PHE A   2      70.914  86.378  82.562  1.00  0.00           H
ATOM     55  HD2 PHE A   2      70.062  90.396  81.387  1.00  0.00           H
ATOM     56  HE1 PHE A   2      72.804  86.311  80.971  1.00  0.00           H
ATOM     57  HE2 PHE A   2      71.951  90.333  79.793  1.00  0.00           H
ATOM     58  HZ  PHE A   2      73.323  88.289  79.586  1.00  0.00           H
ATOM     59  N   ARG A   3      69.658  90.905  85.143  1.00  0.00           N
ATOM     60  CA  ARG A   3      70.298  92.188  85.404  1.00  0.00           C
ATOM     61  C   ARG A   3      71.422  92.043  86.420  1.00  0.00           C
ATOM     62  O   ARG A   3      72.420  92.771  86.363  1.00  0.00           O
ATOM     63  CB  ARG A   3      69.283  93.200  85.916  1.00  0.00           C
ATOM     64  CG  ARG A   3      69.849  94.578  86.217  1.00  0.00           C
ATOM     65  CD  ARG A   3      68.781  95.542  86.586  1.00  0.00           C
ATOM     66  NE  ARG A   3      69.328  96.813  87.033  1.00  0.00           N
ATOM     67  CZ  ARG A   3      68.596  97.915  87.284  1.00  0.00           C
ATOM     68  NH1 ARG A   3      67.290  97.887  87.130  1.00  0.00           N
ATOM     69  NH2 ARG A   3      69.189  99.026  87.687  1.00  0.00           N
ATOM     70 1HB  ARG A   3      68.490  93.323  85.181  1.00  0.00           H
ATOM     71 2HB  ARG A   3      68.825  92.824  86.832  1.00  0.00           H
ATOM     72 1HG  ARG A   3      70.551  94.510  87.049  1.00  0.00           H
ATOM     73 2HG  ARG A   3      70.366  94.960  85.336  1.00  0.00           H
ATOM     74 1HD  ARG A   3      68.146  95.729  85.721  1.00  0.00           H
ATOM     75 2HD  ARG A   3      68.180  95.127  87.395  1.00  0.00           H
ATOM     76 1HH1 ARG A   3      66.837  97.038  86.822  1.00  0.00           H
ATOM     77 2HH1 ARG A   3      66.741  98.713  87.318  1.00  0.00           H
ATOM     78 1HH2 ARG A   3      70.192  99.048  87.806  1.00  0.00           H
ATOM     79 2HH2 ARG A   3      68.640  99.851  87.876  1.00  0.00           H
ATOM     80  H   ARG A   3      68.662  90.814  85.283  1.00  0.00           H
ATOM     81  HA  ARG A   3      70.735  92.553  84.474  1.00  0.00           H
ATOM     82  HE  ARG A   3      70.329  96.874  87.163  1.00  0.00           H
ATOM     83  N   LYS A   4      71.279  91.101  87.354  1.00  0.00           N
ATOM     84  CA  LYS A   4      72.291  90.933  88.391  1.00  0.00           C
ATOM     85  C   LYS A   4      73.614  90.484  87.794  1.00  0.00           C
ATOM     86  O   LYS A   4      74.677  90.688  88.391  1.00  0.00           O
ATOM     87  CB  LYS A   4      71.821  89.928  89.444  1.00  0.00           C
ATOM     88  CG  LYS A   4      70.566  90.347  90.198  1.00  0.00           C
ATOM     89  CD  LYS A   4      70.810  91.603  91.022  1.00  0.00           C
ATOM     90  CE  LYS A   4      69.584  91.973  91.843  1.00  0.00           C
ATOM     91  NZ  LYS A   4      69.798  93.217  92.632  1.00  0.00           N
ATOM     92 1HB  LYS A   4      71.620  88.968  88.967  1.00  0.00           H
ATOM     93 2HB  LYS A   4      72.614  89.770  90.175  1.00  0.00           H
ATOM     94 1HG  LYS A   4      69.762  90.539  89.487  1.00  0.00           H
ATOM     95 2HG  LYS A   4      70.255  89.542  90.863  1.00  0.00           H
ATOM     96 1HD  LYS A   4      71.653  91.439  91.695  1.00  0.00           H
ATOM     97 2HD  LYS A   4      71.054  92.432  90.358  1.00  0.00           H
ATOM     98 1HE  LYS A   4      68.733  92.120  91.180  1.00  0.00           H
ATOM     99 2HE  LYS A   4      69.347  91.160  92.529  1.00  0.00           H
ATOM    100 1HZ  LYS A   4      68.964  93.428  93.162  1.00  0.00           H
ATOM    101 2HZ  LYS A   4      70.575  93.087  93.264  1.00  0.00           H
ATOM    102 3HZ  LYS A   4      70.000  93.983  92.005  1.00  0.00           H
ATOM    103  H   LYS A   4      70.471  90.495  87.353  1.00  0.00           H
ATOM    104  HA  LYS A   4      72.453  91.896  88.876  1.00  0.00           H
ATOM    105  N   ILE A   5      73.570  89.866  86.615  1.00  0.00           N
ATOM    106  CA  ILE A   5      74.802  89.530  85.914  1.00  0.00           C
ATOM    107  C   ILE A   5      75.381  90.763  85.236  1.00  0.00           C
ATOM    108  O   ILE A   5      76.571  91.068  85.376  1.00  0.00           O
ATOM    109  CB  ILE A   5      74.560  88.427  84.867  1.00  0.00           C
ATOM    110  CG1 ILE A   5      74.148  87.121  85.551  1.00  0.00           C
ATOM    111  CG2 ILE A   5      75.806  88.217  84.019  1.00  0.00           C
ATOM    112  CD1 ILE A   5      73.609  86.077  84.600  1.00  0.00           C
ATOM    113 1HG1 ILE A   5      75.005  86.698  86.074  1.00  0.00           H
ATOM    114 2HG1 ILE A   5      73.381  87.329  86.298  1.00  0.00           H
ATOM    115 1HG2 ILE A   5      75.618  87.434  83.285  1.00  0.00           H
ATOM    116 2HG2 ILE A   5      76.056  89.144  83.505  1.00  0.00           H
ATOM    117 3HG2 ILE A   5      76.637  87.921  84.660  1.00  0.00           H
ATOM    118 1HD1 ILE A   5      73.338  85.181  85.160  1.00  0.00           H
ATOM    119 2HD1 ILE A   5      72.727  86.468  84.092  1.00  0.00           H
ATOM    120 3HD1 ILE A   5      74.372  85.827  83.865  1.00  0.00           H
ATOM    121  H   ILE A   5      72.683  89.625  86.195  1.00  0.00           H
ATOM    122  HA  ILE A   5      75.533  89.187  86.645  1.00  0.00           H
ATOM    123  HB  ILE A   5      73.735  88.717  84.217  1.00  0.00           H
ATOM    124  N   ILE A   6      74.549  91.498  84.499  1.00  0.00           N
ATOM    125  CA  ILE A   6      75.060  92.622  83.721  1.00  0.00           C
ATOM    126  C   ILE A   6      75.591  93.716  84.639  1.00  0.00           C
ATOM    127  O   ILE A   6      76.644  94.304  84.375  1.00  0.00           O
ATOM    128  CB  ILE A   6      73.967  93.202  82.804  1.00  0.00           C
ATOM    129  CG1 ILE A   6      73.501  92.148  81.796  1.00  0.00           C
ATOM    130  CG2 ILE A   6      74.479  94.441  82.085  1.00  0.00           C
ATOM    131  CD1 ILE A   6      74.608  91.610  80.919  1.00  0.00           C
ATOM    132 1HG1 ILE A   6      73.050  91.311  82.328  1.00  0.00           H
ATOM    133 2HG1 ILE A   6      72.733  92.576  81.151  1.00  0.00           H
ATOM    134 1HG2 ILE A   6      73.694  94.838  81.441  1.00  0.00           H
ATOM    135 2HG2 ILE A   6      74.762  95.195  82.818  1.00  0.00           H
ATOM    136 3HG2 ILE A   6      75.347  94.178  81.480  1.00  0.00           H
ATOM    137 1HD1 ILE A   6      74.200  90.869  80.231  1.00  0.00           H
ATOM    138 2HD1 ILE A   6      75.051  92.428  80.350  1.00  0.00           H
ATOM    139 3HD1 ILE A   6      75.371  91.145  81.541  1.00  0.00           H
ATOM    140  H   ILE A   6      73.561  91.288  84.470  1.00  0.00           H
ATOM    141  HA  ILE A   6      75.914  92.279  83.138  1.00  0.00           H
ATOM    142  HB  ILE A   6      73.097  93.473  83.401  1.00  0.00           H
ATOM    143  N   ASP A   7      74.874  94.017  85.725  1.00  0.00           N
ATOM    144  CA  ASP A   7      75.357  95.087  86.592  1.00  0.00           C
ATOM    145  C   ASP A   7      76.658  94.729  87.300  1.00  0.00           C
ATOM    146  O   ASP A   7      77.317  95.625  87.838  1.00  0.00           O
ATOM    147  CB  ASP A   7      74.293  95.438  87.636  1.00  0.00           C
ATOM    148  CG  ASP A   7      73.130  96.229  87.053  1.00  0.00           C
ATOM    149  OD1 ASP A   7      73.247  96.689  85.942  1.00  0.00           O
ATOM    150  OD2 ASP A   7      72.135  96.366  87.725  1.00  0.00           O
ATOM    151 1HB  ASP A   7      73.904  94.523  88.082  1.00  0.00           H
ATOM    152 2HB  ASP A   7      74.748  96.024  88.435  1.00  0.00           H
ATOM    153  H   ASP A   7      74.019  93.536  85.967  1.00  0.00           H
ATOM    154  HA  ASP A   7      75.582  95.957  85.975  1.00  0.00           H
ATOM    155  N   ASN A   8      77.046  93.457  87.318  1.00  0.00           N
ATOM    156  CA  ASN A   8      78.208  93.000  88.072  1.00  0.00           C
ATOM    157  C   ASN A   8      79.258  92.355  87.175  1.00  0.00           C
ATOM    158  O   ASN A   8      80.085  91.567  87.634  1.00  0.00           O
ATOM    159  CB  ASN A   8      77.781  92.034  89.163  1.00  0.00           C
ATOM    160  CG  ASN A   8      77.002  92.708  90.258  1.00  0.00           C
ATOM    161  OD1 ASN A   8      77.561  93.468  91.057  1.00  0.00           O
ATOM    162  ND2 ASN A   8      75.721  92.444  90.311  1.00  0.00           N
ATOM    163 1HB  ASN A   8      77.167  91.244  88.730  1.00  0.00           H
ATOM    164 2HB  ASN A   8      78.663  91.563  89.597  1.00  0.00           H
ATOM    165 1HD2 ASN A   8      75.153  92.864  91.019  1.00  0.00           H
ATOM    166 2HD2 ASN A   8      75.311  91.823  89.644  1.00  0.00           H
ATOM    167  H   ASN A   8      76.510  92.787  86.785  1.00  0.00           H
ATOM    168  HA  ASN A   8      78.678  93.865  88.543  1.00  0.00           H
ATOM    169  N   ILE A   9      79.243  92.688  85.886  1.00  0.00           N
ATOM    170  CA  ILE A   9      80.224  92.113  84.972  1.00  0.00           C
ATOM    171  C   ILE A   9      81.650  92.371  85.451  1.00  0.00           C
ATOM    172  O   ILE A   9      82.476  91.449  85.475  1.00  0.00           O
ATOM    173  CB  ILE A   9      80.048  92.681  83.552  1.00  0.00           C
ATOM    174  CG1 ILE A   9      78.758  92.150  82.921  1.00  0.00           C
ATOM    175  CG2 ILE A   9      81.250  92.335  82.688  1.00  0.00           C
ATOM    176  CD1 ILE A   9      78.342  92.888  81.669  1.00  0.00           C
ATOM    177 1HG1 ILE A   9      78.883  91.097  82.670  1.00  0.00           H
ATOM    178 2HG1 ILE A   9      77.944  92.218  83.643  1.00  0.00           H
ATOM    179 1HG2 ILE A   9      81.109  92.743  81.688  1.00  0.00           H
ATOM    180 2HG2 ILE A   9      82.150  92.760  83.130  1.00  0.00           H
ATOM    181 3HG2 ILE A   9      81.353  91.251  82.626  1.00  0.00           H
ATOM    182 1HD1 ILE A   9      77.420  92.455  81.280  1.00  0.00           H
ATOM    183 2HD1 ILE A   9      78.177  93.940  81.905  1.00  0.00           H
ATOM    184 3HD1 ILE A   9      79.127  92.803  80.919  1.00  0.00           H
ATOM    185  H   ILE A   9      78.557  93.337  85.526  1.00  0.00           H
ATOM    186  HA  ILE A   9      80.100  91.030  84.969  1.00  0.00           H
ATOM    187  HB  ILE A   9      79.949  93.765  83.604  1.00  0.00           H
ATOM    188  N   GLU A  10      81.964  93.604  85.851  1.00  0.00           N
ATOM    189  CA  GLU A  10      83.327  93.919  86.266  1.00  0.00           C
ATOM    190  C   GLU A  10      83.713  93.163  87.533  1.00  0.00           C
ATOM    191  O   GLU A  10      84.865  92.749  87.692  1.00  0.00           O
ATOM    192  CB  GLU A  10      83.478  95.424  86.495  1.00  0.00           C
ATOM    193  CG  GLU A  10      83.370  96.266  85.232  1.00  0.00           C
ATOM    194  CD  GLU A  10      81.947  96.499  84.805  1.00  0.00           C
ATOM    195  OE1 GLU A  10      81.115  96.691  85.658  1.00  0.00           O
ATOM    196  OE2 GLU A  10      81.693  96.485  83.623  1.00  0.00           O
ATOM    197 1HB  GLU A  10      82.712  95.765  87.191  1.00  0.00           H
ATOM    198 2HB  GLU A  10      84.448  95.627  86.950  1.00  0.00           H
ATOM    199 1HG  GLU A  10      83.847  97.230  85.408  1.00  0.00           H
ATOM    200 2HG  GLU A  10      83.908  95.767  84.428  1.00  0.00           H
ATOM    201  H   GLU A  10      81.263  94.331  85.871  1.00  0.00           H
ATOM    202  HA  GLU A  10      84.011  93.598  85.480  1.00  0.00           H
ATOM    203  N   GLU A  11      82.765  92.982  88.454  1.00  0.00           N
ATOM    204  CA  GLU A  11      83.059  92.207  89.657  1.00  0.00           C
ATOM    205  C   GLU A  11      83.221  90.728  89.332  1.00  0.00           C
ATOM    206  O   GLU A  11      84.084  90.045  89.903  1.00  0.00           O
ATOM    207  CB  GLU A  11      81.950  92.391  90.696  1.00  0.00           C
ATOM    208  CG  GLU A  11      81.872  93.789  91.292  1.00  0.00           C
ATOM    209  CD  GLU A  11      80.801  93.921  92.338  1.00  0.00           C
ATOM    210  OE1 GLU A  11      80.677  93.035  93.149  1.00  0.00           O
ATOM    211  OE2 GLU A  11      80.105  94.909  92.327  1.00  0.00           O
ATOM    212 1HB  GLU A  11      80.985  92.166  90.242  1.00  0.00           H
ATOM    213 2HB  GLU A  11      82.099  91.686  91.515  1.00  0.00           H
ATOM    214 1HG  GLU A  11      82.834  94.036  91.740  1.00  0.00           H
ATOM    215 2HG  GLU A  11      81.682  94.503  90.492  1.00  0.00           H
ATOM    216  H   GLU A  11      81.841  93.373  88.334  1.00  0.00           H
ATOM    217  HA  GLU A  11      84.002  92.561  90.075  1.00  0.00           H
ATOM    218  N   ILE A  12      82.395  90.218  88.416  1.00  0.00           N
ATOM    219  CA  ILE A  12      82.528  88.838  87.967  1.00  0.00           C
ATOM    220  C   ILE A  12      83.871  88.624  87.293  1.00  0.00           C
ATOM    221  O   ILE A  12      84.516  87.592  87.498  1.00  0.00           O
ATOM    222  CB  ILE A  12      81.396  88.459  86.995  1.00  0.00           C
ATOM    223  CG1 ILE A  12      80.056  88.401  87.733  1.00  0.00           C
ATOM    224  CG2 ILE A  12      81.696  87.128  86.323  1.00  0.00           C
ATOM    225  CD1 ILE A  12      78.855  88.360  86.815  1.00  0.00           C
ATOM    226 1HG1 ILE A  12      80.029  87.517  88.369  1.00  0.00           H
ATOM    227 2HG1 ILE A  12      79.959  89.272  88.381  1.00  0.00           H
ATOM    228 1HG2 ILE A  12      80.885  86.874  85.640  1.00  0.00           H
ATOM    229 2HG2 ILE A  12      82.629  87.203  85.767  1.00  0.00           H
ATOM    230 3HG2 ILE A  12      81.787  86.350  87.082  1.00  0.00           H
ATOM    231 1HD1 ILE A  12      77.943  88.321  87.411  1.00  0.00           H
ATOM    232 2HD1 ILE A  12      78.843  89.255  86.192  1.00  0.00           H
ATOM    233 3HD1 ILE A  12      78.912  87.477  86.181  1.00  0.00           H
ATOM    234  H   ILE A  12      81.664  90.795  88.024  1.00  0.00           H
ATOM    235  HA  ILE A  12      82.500  88.187  88.840  1.00  0.00           H
ATOM    236  HB  ILE A  12      81.301  89.228  86.229  1.00  0.00           H
ATOM    237  N   ILE A  13      84.317  89.576  86.483  1.00  0.00           N
ATOM    238  CA  ILE A  13      85.637  89.440  85.882  1.00  0.00           C
ATOM    239  C   ILE A  13      86.760  89.654  86.897  1.00  0.00           C
ATOM    240  O   ILE A  13      87.726  88.889  86.915  1.00  0.00           O
ATOM    241  CB  ILE A  13      85.806  90.435  84.719  1.00  0.00           C
ATOM    242  CG1 ILE A  13      84.853  90.082  83.573  1.00  0.00           C
ATOM    243  CG2 ILE A  13      87.247  90.446  84.233  1.00  0.00           C
ATOM    244  CD1 ILE A  13      84.752  91.154  82.512  1.00  0.00           C
ATOM    245 1HG1 ILE A  13      85.183  89.160  83.097  1.00  0.00           H
ATOM    246 2HG1 ILE A  13      83.855  89.904  83.972  1.00  0.00           H
ATOM    247 1HG2 ILE A  13      87.348  91.154  83.411  1.00  0.00           H
ATOM    248 2HG2 ILE A  13      87.904  90.743  85.050  1.00  0.00           H
ATOM    249 3HG2 ILE A  13      87.523  89.449  83.890  1.00  0.00           H
ATOM    250 1HD1 ILE A  13      84.059  90.832  81.734  1.00  0.00           H
ATOM    251 2HD1 ILE A  13      84.389  92.079  82.961  1.00  0.00           H
ATOM    252 3HD1 ILE A  13      85.734  91.325  82.073  1.00  0.00           H
ATOM    253  H   ILE A  13      83.763  90.394  86.274  1.00  0.00           H
ATOM    254  HA  ILE A  13      85.751  88.417  85.525  1.00  0.00           H
ATOM    255  HB  ILE A  13      85.538  91.436  85.055  1.00  0.00           H
ATOM    256  N   THR A  14      86.650  90.669  87.757  1.00  0.00           N
ATOM    257  CA  THR A  14      87.795  91.089  88.559  1.00  0.00           C
ATOM    258  C   THR A  14      88.015  90.241  89.807  1.00  0.00           C
ATOM    259  O   THR A  14      89.164  89.930  90.129  1.00  0.00           O
ATOM    260  CB  THR A  14      87.645  92.564  88.976  1.00  0.00           C
ATOM    261  OG1 THR A  14      87.406  93.370  87.815  1.00  0.00           O
ATOM    262  CG2 THR A  14      88.905  93.051  89.675  1.00  0.00           C
ATOM    263 1HG2 THR A  14      88.781  94.095  89.963  1.00  0.00           H
ATOM    264 2HG2 THR A  14      89.084  92.448  90.565  1.00  0.00           H
ATOM    265 3HG2 THR A  14      89.755  92.960  88.999  1.00  0.00           H
ATOM    266  H   THR A  14      85.771  91.156  87.860  1.00  0.00           H
ATOM    267  HA  THR A  14      88.697  90.983  87.956  1.00  0.00           H
ATOM    268  HB  THR A  14      86.798  92.666  89.654  1.00  0.00           H
ATOM    269  HG1 THR A  14      86.497  93.253  87.528  1.00  0.00           H
ATOM    270  N   VAL A  15      86.955  89.876  90.534  1.00  0.00           N
ATOM    271  CA  VAL A  15      87.145  89.149  91.795  1.00  0.00           C
ATOM    272  C   VAL A  15      87.904  87.837  91.608  1.00  0.00           C
ATOM    273  O   VAL A  15      88.822  87.559  92.402  1.00  0.00           O
ATOM    274  CB  VAL A  15      85.779  88.849  92.441  1.00  0.00           C
ATOM    275  CG1 VAL A  15      85.937  87.858  93.584  1.00  0.00           C
ATOM    276  CG2 VAL A  15      85.142  90.140  92.930  1.00  0.00           C
ATOM    277 1HG1 VAL A  15      84.962  87.656  94.029  1.00  0.00           H
ATOM    278 2HG1 VAL A  15      86.360  86.928  93.204  1.00  0.00           H
ATOM    279 3HG1 VAL A  15      86.599  88.277  94.341  1.00  0.00           H
ATOM    280 1HG2 VAL A  15      84.176  89.920  93.385  1.00  0.00           H
ATOM    281 2HG2 VAL A  15      85.792  90.610  93.668  1.00  0.00           H
ATOM    282 3HG2 VAL A  15      85.001  90.818  92.088  1.00  0.00           H
ATOM    283  H   VAL A  15      86.017  90.093  90.227  1.00  0.00           H
ATOM    284  HA  VAL A  15      87.800  89.738  92.439  1.00  0.00           H
ATOM    285  HB  VAL A  15      85.131  88.382  91.698  1.00  0.00           H
ATOM    286  N   PRO A  16      87.598  87.002  90.609  1.00  0.00           N
ATOM    287  CA  PRO A  16      88.456  85.833  90.372  1.00  0.00           C
ATOM    288  C   PRO A  16      89.929  86.179  90.301  1.00  0.00           C
ATOM    289  O   PRO A  16      90.760  85.350  90.683  1.00  0.00           O
ATOM    290  CB  PRO A  16      87.949  85.309  89.025  1.00  0.00           C
ATOM    291  CG  PRO A  16      86.514  85.713  88.992  1.00  0.00           C
ATOM    292  CD  PRO A  16      86.498  87.086  89.610  1.00  0.00           C
ATOM    293 1HB  PRO A  16      88.535  85.748  88.205  1.00  0.00           H
ATOM    294 2HB  PRO A  16      88.086  84.219  88.970  1.00  0.00           H
ATOM    295 1HG  PRO A  16      86.143  85.710  87.956  1.00  0.00           H
ATOM    296 2HG  PRO A  16      85.903  84.989  89.550  1.00  0.00           H
ATOM    297 1HD  PRO A  16      86.706  87.839  88.836  1.00  0.00           H
ATOM    298 2HD  PRO A  16      85.518  87.267  90.075  1.00  0.00           H
ATOM    299  HA  PRO A  16      88.310  85.107  91.185  1.00  0.00           H
ATOM    300  N   LEU A  17      90.284  87.377  89.833  1.00  0.00           N
ATOM    301  CA  LEU A  17      91.697  87.733  89.764  1.00  0.00           C
ATOM    302  C   LEU A  17      92.290  87.882  91.158  1.00  0.00           C
ATOM    303  O   LEU A  17      93.440  87.495  91.393  1.00  0.00           O
ATOM    304  CB  LEU A  17      91.878  89.039  88.981  1.00  0.00           C
ATOM    305  CG  LEU A  17      91.344  89.033  87.543  1.00  0.00           C
ATOM    306  CD1 LEU A  17      91.487  90.424  86.941  1.00  0.00           C
ATOM    307  CD2 LEU A  17      92.105  88.001  86.723  1.00  0.00           C
ATOM    308 1HB  LEU A  17      91.373  89.840  89.519  1.00  0.00           H
ATOM    309 2HB  LEU A  17      92.942  89.274  88.938  1.00  0.00           H
ATOM    310 1HD1 LEU A  17      91.107  90.419  85.920  1.00  0.00           H
ATOM    311 2HD1 LEU A  17      90.917  91.138  87.536  1.00  0.00           H
ATOM    312 3HD1 LEU A  17      92.538  90.712  86.936  1.00  0.00           H
ATOM    313 1HD2 LEU A  17      91.725  87.996  85.701  1.00  0.00           H
ATOM    314 2HD2 LEU A  17      93.166  88.254  86.715  1.00  0.00           H
ATOM    315 3HD2 LEU A  17      91.971  87.014  87.165  1.00  0.00           H
ATOM    316  H   LEU A  17      89.593  88.045  89.523  1.00  0.00           H
ATOM    317  HA  LEU A  17      92.232  86.929  89.260  1.00  0.00           H
ATOM    318  HG  LEU A  17      90.284  88.780  87.550  1.00  0.00           H
ATOM    319  N   MET A  18      91.516  88.430  92.097  1.00  0.00           N
ATOM    320  CA  MET A  18      91.991  88.539  93.471  1.00  0.00           C
ATOM    321  C   MET A  18      92.177  87.164  94.097  1.00  0.00           C
ATOM    322  O   MET A  18      93.139  86.936  94.845  1.00  0.00           O
ATOM    323  CB  MET A  18      91.020  89.376  94.301  1.00  0.00           C
ATOM    324  CG  MET A  18      91.518  89.719  95.698  1.00  0.00           C
ATOM    325  SD  MET A  18      92.995  90.754  95.674  1.00  0.00           S
ATOM    326  CE  MET A  18      92.283  92.351  95.290  1.00  0.00           C
ATOM    327 1HB  MET A  18      90.811  90.311  93.783  1.00  0.00           H
ATOM    328 2HB  MET A  18      90.075  88.841  94.405  1.00  0.00           H
ATOM    329 1HG  MET A  18      90.737  90.246  96.244  1.00  0.00           H
ATOM    330 2HG  MET A  18      91.750  88.800  96.237  1.00  0.00           H
ATOM    331 1HE  MET A  18      93.074  93.100  95.240  1.00  0.00           H
ATOM    332 2HE  MET A  18      91.771  92.299  94.328  1.00  0.00           H
ATOM    333 3HE  MET A  18      91.569  92.628  96.066  1.00  0.00           H
ATOM    334  H   MET A  18      90.596  88.774  91.866  1.00  0.00           H
ATOM    335  HA  MET A  18      92.960  89.038  93.464  1.00  0.00           H
ATOM    336  N   ILE A  19      91.272  86.231  93.797  1.00  0.00           N
ATOM    337  CA  ILE A  19      91.438  84.867  94.293  1.00  0.00           C
ATOM    338  C   ILE A  19      92.686  84.226  93.692  1.00  0.00           C
ATOM    339  O   ILE A  19      93.466  83.563  94.389  1.00  0.00           O
ATOM    340  CB  ILE A  19      90.205  84.005  93.966  1.00  0.00           C
ATOM    341  CG1 ILE A  19      88.987  84.495  94.752  1.00  0.00           C
ATOM    342  CG2 ILE A  19      90.484  82.541  94.269  1.00  0.00           C
ATOM    343  CD1 ILE A  19      87.677  83.911  94.276  1.00  0.00           C
ATOM    344 1HG1 ILE A  19      89.110  84.245  95.806  1.00  0.00           H
ATOM    345 2HG1 ILE A  19      88.921  85.581  94.681  1.00  0.00           H
ATOM    346 1HG2 ILE A  19      89.602  81.946  94.032  1.00  0.00           H
ATOM    347 2HG2 ILE A  19      91.324  82.198  93.666  1.00  0.00           H
ATOM    348 3HG2 ILE A  19      90.726  82.427  95.325  1.00  0.00           H
ATOM    349 1HD1 ILE A  19      86.860  84.306  94.882  1.00  0.00           H
ATOM    350 2HD1 ILE A  19      87.516  84.180  93.232  1.00  0.00           H
ATOM    351 3HD1 ILE A  19      87.706  82.826  94.372  1.00  0.00           H
ATOM    352  H   ILE A  19      90.467  86.453  93.229  1.00  0.00           H
ATOM    353  HA  ILE A  19      91.587  84.906  95.371  1.00  0.00           H
ATOM    354  HB  ILE A  19      89.960  84.107  92.909  1.00  0.00           H
ATOM    355  N   ALA A  20      92.895  84.417  92.389  1.00  0.00           N
ATOM    356  CA  ALA A  20      94.096  83.901  91.743  1.00  0.00           C
ATOM    357  C   ALA A  20      95.349  84.496  92.365  1.00  0.00           C
ATOM    358  O   ALA A  20      96.358  83.804  92.537  1.00  0.00           O
ATOM    359  CB  ALA A  20      94.047  84.188  90.244  1.00  0.00           C
ATOM    360 1HB  ALA A  20      94.948  83.798  89.769  1.00  0.00           H
ATOM    361 2HB  ALA A  20      93.171  83.706  89.809  1.00  0.00           H
ATOM    362 3HB  ALA A  20      93.987  85.262  90.081  1.00  0.00           H
ATOM    363  H   ALA A  20      92.218  84.924  91.837  1.00  0.00           H
ATOM    364  HA  ALA A  20      94.127  82.822  91.898  1.00  0.00           H
ATOM    365  N   LEU A  21      95.311  85.787  92.693  1.00  0.00           N
ATOM    366  CA  LEU A  21      96.460  86.425  93.323  1.00  0.00           C
ATOM    367  C   LEU A  21      96.806  85.737  94.635  1.00  0.00           C
ATOM    368  O   LEU A  21      97.969  85.390  94.892  1.00  0.00           O
ATOM    369  CB  LEU A  21      96.175  87.911  93.575  1.00  0.00           C
ATOM    370  CG  LEU A  21      97.305  88.700  94.249  1.00  0.00           C
ATOM    371  CD1 LEU A  21      98.519  88.733  93.331  1.00  0.00           C
ATOM    372  CD2 LEU A  21      96.821  90.108  94.567  1.00  0.00           C
ATOM    373 1HB  LEU A  21      95.959  88.390  92.622  1.00  0.00           H
ATOM    374 2HB  LEU A  21      95.291  87.993  94.208  1.00  0.00           H
ATOM    375 1HD1 LEU A  21      99.322  89.294  93.810  1.00  0.00           H
ATOM    376 2HD1 LEU A  21      98.855  87.715  93.136  1.00  0.00           H
ATOM    377 3HD1 LEU A  21      98.251  89.214  92.391  1.00  0.00           H
ATOM    378 1HD2 LEU A  21      97.624  90.669  95.046  1.00  0.00           H
ATOM    379 2HD2 LEU A  21      96.529  90.609  93.644  1.00  0.00           H
ATOM    380 3HD2 LEU A  21      95.964  90.055  95.238  1.00  0.00           H
ATOM    381  H   LEU A  21      94.484  86.337  92.507  1.00  0.00           H
ATOM    382  HA  LEU A  21      97.316  86.332  92.656  1.00  0.00           H
ATOM    383  HG  LEU A  21      97.598  88.200  95.172  1.00  0.00           H
ATOM    384  N   LEU A  22      95.792  85.517  95.474  1.00  0.00           N
ATOM    385  CA  LEU A  22      96.009  84.791  96.719  1.00  0.00           C
ATOM    386  C   LEU A  22      96.566  83.400  96.449  1.00  0.00           C
ATOM    387  O   LEU A  22      97.576  82.996  97.040  1.00  0.00           O
ATOM    388  CB  LEU A  22      94.697  84.680  97.506  1.00  0.00           C
ATOM    389  CG  LEU A  22      94.761  83.845  98.792  1.00  0.00           C
ATOM    390  CD1 LEU A  22      95.717  84.503  99.778  1.00  0.00           C
ATOM    391  CD2 LEU A  22      93.365  83.718  99.385  1.00  0.00           C
ATOM    392 1HB  LEU A  22      94.369  85.682  97.778  1.00  0.00           H
ATOM    393 2HB  LEU A  22      93.940  84.235  96.860  1.00  0.00           H
ATOM    394 1HD1 LEU A  22      95.762  83.910 100.691  1.00  0.00           H
ATOM    395 2HD1 LEU A  22      96.711  84.563  99.336  1.00  0.00           H
ATOM    396 3HD1 LEU A  22      95.362  85.505 100.014  1.00  0.00           H
ATOM    397 1HD2 LEU A  22      93.411  83.124 100.298  1.00  0.00           H
ATOM    398 2HD2 LEU A  22      92.976  84.710  99.616  1.00  0.00           H
ATOM    399 3HD2 LEU A  22      92.708  83.229  98.666  1.00  0.00           H
ATOM    400  H   LEU A  22      94.864  85.851  95.254  1.00  0.00           H
ATOM    401  HA  LEU A  22      96.743  85.334  97.313  1.00  0.00           H
ATOM    402  HG  LEU A  22      95.149  82.853  98.562  1.00  0.00           H
ATOM    403  N   CYS A  23      95.928  82.658  95.542  1.00  0.00           N
ATOM    404  CA  CYS A  23      96.306  81.262  95.340  1.00  0.00           C
ATOM    405  C   CYS A  23      97.726  81.140  94.796  1.00  0.00           C
ATOM    406  O   CYS A  23      98.515  80.314  95.275  1.00  0.00           O
ATOM    407  CB  CYS A  23      95.337  80.579  94.374  1.00  0.00           C
ATOM    408  SG  CYS A  23      93.654  80.407  95.014  1.00  0.00           S
ATOM    409 1HB  CYS A  23      95.289  81.147  93.445  1.00  0.00           H
ATOM    410 2HB  CYS A  23      95.709  79.584  94.130  1.00  0.00           H
ATOM    411  H   CYS A  23      95.180  83.051  94.988  1.00  0.00           H
ATOM    412  HA  CYS A  23      96.286  80.755  96.305  1.00  0.00           H
ATOM    413  HG  CYS A  23      93.339  81.695  94.922  1.00  0.00           H
ATOM    414  N   ILE A  24      98.071  81.955  93.798  1.00  0.00           N
ATOM    415  CA  ILE A  24      99.375  81.833  93.152  1.00  0.00           C
ATOM    416  C   ILE A  24     100.489  82.212  94.118  1.00  0.00           C
ATOM    417  O   ILE A  24     101.509  81.519  94.223  1.00  0.00           O
ATOM    418  CB  ILE A  24      99.457  82.719  91.896  1.00  0.00           C
ATOM    419  CG1 ILE A  24      98.534  82.180  90.800  1.00  0.00           C
ATOM    420  CG2 ILE A  24     100.891  82.801  91.395  1.00  0.00           C
ATOM    421  CD1 ILE A  24      98.360  83.121  89.630  1.00  0.00           C
ATOM    422 1HG1 ILE A  24      98.930  81.237  90.423  1.00  0.00           H
ATOM    423 2HG1 ILE A  24      97.550  81.975  91.222  1.00  0.00           H
ATOM    424 1HG2 ILE A  24     100.931  83.431  90.507  1.00  0.00           H
ATOM    425 2HG2 ILE A  24     101.523  83.230  92.172  1.00  0.00           H
ATOM    426 3HG2 ILE A  24     101.248  81.802  91.148  1.00  0.00           H
ATOM    427 1HD1 ILE A  24      97.692  82.669  88.896  1.00  0.00           H
ATOM    428 2HD1 ILE A  24      97.931  84.061  89.980  1.00  0.00           H
ATOM    429 3HD1 ILE A  24      99.328  83.312  89.170  1.00  0.00           H
ATOM    430  H   ILE A  24      97.429  82.666  93.479  1.00  0.00           H
ATOM    431  HA  ILE A  24      99.530  80.790  92.880  1.00  0.00           H
ATOM    432  HB  ILE A  24      99.108  83.723  92.135  1.00  0.00           H
ATOM    433  N   LEU A  25     100.314  83.321  94.840  1.00  0.00           N
ATOM    434  CA  LEU A  25     101.341  83.692  95.810  1.00  0.00           C
ATOM    435  C   LEU A  25     101.387  82.715  96.979  1.00  0.00           C
ATOM    436  O   LEU A  25     102.463  82.485  97.553  1.00  0.00           O
ATOM    437  CB  LEU A  25     101.083  85.110  96.334  1.00  0.00           C
ATOM    438  CG  LEU A  25     101.310  86.243  95.325  1.00  0.00           C
ATOM    439  CD1 LEU A  25     100.827  87.558  95.920  1.00  0.00           C
ATOM    440  CD2 LEU A  25     102.787  86.315  94.965  1.00  0.00           C
ATOM    441 1HB  LEU A  25     100.051  85.172  96.675  1.00  0.00           H
ATOM    442 2HB  LEU A  25     101.738  85.290  97.186  1.00  0.00           H
ATOM    443 1HD1 LEU A  25     100.988  88.364  95.203  1.00  0.00           H
ATOM    444 2HD1 LEU A  25      99.763  87.485  96.149  1.00  0.00           H
ATOM    445 3HD1 LEU A  25     101.382  87.770  96.833  1.00  0.00           H
ATOM    446 1HD2 LEU A  25     102.948  87.120  94.248  1.00  0.00           H
ATOM    447 2HD2 LEU A  25     103.371  86.509  95.865  1.00  0.00           H
ATOM    448 3HD2 LEU A  25     103.101  85.369  94.526  1.00  0.00           H
ATOM    449  H   LEU A  25      99.499  83.908  94.738  1.00  0.00           H
ATOM    450  HA  LEU A  25     102.313  83.637  95.322  1.00  0.00           H
ATOM    451  HG  LEU A  25     100.726  86.051  94.424  1.00  0.00           H
ATOM    452  N   THR A  26     100.245  82.126  97.342  1.00  0.00           N
ATOM    453  CA  THR A  26     100.260  81.048  98.324  1.00  0.00           C
ATOM    454  C   THR A  26     101.092  79.872  97.834  1.00  0.00           C
ATOM    455  O   THR A  26     101.869  79.289  98.601  1.00  0.00           O
ATOM    456  CB  THR A  26      98.832  80.571  98.648  1.00  0.00           C
ATOM    457  OG1 THR A  26      98.086  81.650  99.227  1.00  0.00           O
ATOM    458  CG2 THR A  26      98.868  79.404  99.623  1.00  0.00           C
ATOM    459 1HG2 THR A  26      97.851  79.081  99.841  1.00  0.00           H
ATOM    460 2HG2 THR A  26      99.426  78.578  99.182  1.00  0.00           H
ATOM    461 3HG2 THR A  26      99.354  79.717 100.547  1.00  0.00           H
ATOM    462  H   THR A  26      99.363  82.416  96.944  1.00  0.00           H
ATOM    463  HA  THR A  26     100.717  81.422  99.241  1.00  0.00           H
ATOM    464  HB  THR A  26      98.337  80.255  97.731  1.00  0.00           H
ATOM    465  HG1 THR A  26      97.989  82.353  98.580  1.00  0.00           H
ATOM    466  N   TRP A  27     100.946  79.513  96.557  1.00  0.00           N
ATOM    467  CA  TRP A  27     101.802  78.467  96.007  1.00  0.00           C
ATOM    468  C   TRP A  27     103.265  78.873  96.053  1.00  0.00           C
ATOM    469  O   TRP A  27     104.133  78.041  96.337  1.00  0.00           O
ATOM    470  CB  TRP A  27     101.402  78.154  94.563  1.00  0.00           C
ATOM    471  CG  TRP A  27      99.995  77.658  94.426  1.00  0.00           C
ATOM    472  CD1 TRP A  27      99.267  76.999  95.371  1.00  0.00           C
ATOM    473  CD2 TRP A  27      99.133  77.780  93.269  1.00  0.00           C
ATOM    474  NE1 TRP A  27      98.018  76.703  94.884  1.00  0.00           N
ATOM    475  CE2 TRP A  27      97.918  77.175  93.599  1.00  0.00           C
ATOM    476  CE3 TRP A  27      99.293  78.347  91.998  1.00  0.00           C
ATOM    477  CZ2 TRP A  27      96.861  77.115  92.705  1.00  0.00           C
ATOM    478  CZ3 TRP A  27      98.232  78.288  91.102  1.00  0.00           C
ATOM    479  CH2 TRP A  27      97.048  77.688  91.447  1.00  0.00           C
ATOM    480 1HB  TRP A  27     101.511  79.051  93.953  1.00  0.00           H
ATOM    481 2HB  TRP A  27     102.073  77.398  94.156  1.00  0.00           H
ATOM    482  H   TRP A  27     100.257  79.948  95.962  1.00  0.00           H
ATOM    483  HA  TRP A  27     101.687  77.570  96.615  1.00  0.00           H
ATOM    484  HD1 TRP A  27      99.624  76.745  96.367  1.00  0.00           H
ATOM    485  HE1 TRP A  27      97.290  76.216  95.388  1.00  0.00           H
ATOM    486  HE3 TRP A  27     100.230  78.827  91.719  1.00  0.00           H
ATOM    487  HZ2 TRP A  27      95.912  76.642  92.961  1.00  0.00           H
ATOM    488  HZ3 TRP A  27      98.365  78.731  90.114  1.00  0.00           H
ATOM    489  HH2 TRP A  27      96.236  77.660  90.720  1.00  0.00           H
ATOM    490  N   GLN A  28     103.559  80.144  95.772  1.00  0.00           N
ATOM    491  CA  GLN A  28     104.937  80.613  95.890  1.00  0.00           C
ATOM    492  C   GLN A  28     105.467  80.409  97.300  1.00  0.00           C
ATOM    493  O   GLN A  28     106.598  79.947  97.485  1.00  0.00           O
ATOM    494  CB  GLN A  28     105.038  82.091  95.504  1.00  0.00           C
ATOM    495  CG  GLN A  28     106.444  82.660  95.583  1.00  0.00           C
ATOM    496  CD  GLN A  28     106.504  84.116  95.159  1.00  0.00           C
ATOM    497  OE1 GLN A  28     105.640  84.598  94.421  1.00  0.00           O
ATOM    498  NE2 GLN A  28     107.525  84.825  95.624  1.00  0.00           N
ATOM    499 1HB  GLN A  28     104.676  82.226  94.485  1.00  0.00           H
ATOM    500 2HB  GLN A  28     104.399  82.682  96.160  1.00  0.00           H
ATOM    501 1HG  GLN A  28     106.797  82.589  96.611  1.00  0.00           H
ATOM    502 2HG  GLN A  28     107.095  82.085  94.924  1.00  0.00           H
ATOM    503 1HE2 GLN A  28     107.618  85.791  95.379  1.00  0.00           H
ATOM    504 2HE2 GLN A  28     108.203  84.395  96.220  1.00  0.00           H
ATOM    505  H   GLN A  28     102.843  80.792  95.476  1.00  0.00           H
ATOM    506  HA  GLN A  28     105.559  80.034  95.207  1.00  0.00           H
ATOM    507  N   ILE A  29     104.666  80.748  98.309  1.00  0.00           N
ATOM    508  CA  ILE A  29     105.124  80.613  99.690  1.00  0.00           C
ATOM    509  C   ILE A  29     105.458  79.160 100.003  1.00  0.00           C
ATOM    510  O   ILE A  29     106.543  78.846 100.513  1.00  0.00           O
ATOM    511  CB  ILE A  29     104.060  81.125 100.678  1.00  0.00           C
ATOM    512  CG1 ILE A  29     103.898  82.642 100.551  1.00  0.00           C
ATOM    513  CG2 ILE A  29     104.431  80.743 102.103  1.00  0.00           C
ATOM    514  CD1 ILE A  29     102.687  83.189 101.271  1.00  0.00           C
ATOM    515 1HG1 ILE A  29     104.784  83.136 100.948  1.00  0.00           H
ATOM    516 2HG1 ILE A  29     103.818  82.912  99.498  1.00  0.00           H
ATOM    517 1HG2 ILE A  29     103.669  81.113 102.789  1.00  0.00           H
ATOM    518 2HG2 ILE A  29     104.497  79.659 102.184  1.00  0.00           H
ATOM    519 3HG2 ILE A  29     105.394  81.185 102.359  1.00  0.00           H
ATOM    520 1HD1 ILE A  29     102.640  84.270 101.135  1.00  0.00           H
ATOM    521 2HD1 ILE A  29     101.784  82.732 100.864  1.00  0.00           H
ATOM    522 3HD1 ILE A  29     102.762  82.961 102.334  1.00  0.00           H
ATOM    523  H   ILE A  29     103.736  81.100  98.131  1.00  0.00           H
ATOM    524  HA  ILE A  29     106.041  81.188  99.807  1.00  0.00           H
ATOM    525  HB  ILE A  29     103.094  80.683 100.434  1.00  0.00           H
ATOM    526  N   SER A  30     104.532  78.250  99.696  1.00  0.00           N
ATOM    527  CA  SER A  30     104.763  76.839  99.983  1.00  0.00           C
ATOM    528  C   SER A  30     105.911  76.285  99.153  1.00  0.00           C
ATOM    529  O   SER A  30     106.729  75.504  99.649  1.00  0.00           O
ATOM    530  CB  SER A  30     103.504  76.039  99.715  1.00  0.00           C
ATOM    531  OG  SER A  30     102.487  76.388 100.613  1.00  0.00           O
ATOM    532 1HB  SER A  30     103.169  76.219  98.694  1.00  0.00           H
ATOM    533 2HB  SER A  30     103.723  74.976  99.805  1.00  0.00           H
ATOM    534  H   SER A  30     103.663  78.528  99.263  1.00  0.00           H
ATOM    535  HA  SER A  30     105.041  76.741 101.033  1.00  0.00           H
ATOM    536  HG  SER A  30     102.019  77.124 100.211  1.00  0.00           H
ATOM    537  N   SER A  31     105.979  76.664  97.877  1.00  0.00           N
ATOM    538  CA  SER A  31     106.994  76.087  97.006  1.00  0.00           C
ATOM    539  C   SER A  31     108.394  76.372  97.525  1.00  0.00           C
ATOM    540  O   SER A  31     109.268  75.499  97.489  1.00  0.00           O
ATOM    541  CB  SER A  31     106.846  76.633  95.600  1.00  0.00           C
ATOM    542  OG  SER A  31     105.619  76.253  95.040  1.00  0.00           O
ATOM    543 1HB  SER A  31     106.918  77.720  95.622  1.00  0.00           H
ATOM    544 2HB  SER A  31     107.661  76.263  94.979  1.00  0.00           H
ATOM    545  H   SER A  31     105.338  77.347  97.500  1.00  0.00           H
ATOM    546  HA  SER A  31     106.857  75.005  96.986  1.00  0.00           H
ATOM    547  HG  SER A  31     104.959  76.830  95.433  1.00  0.00           H
ATOM    548  N   ARG A  32     108.627  77.590  98.017  1.00  0.00           N
ATOM    549  CA  ARG A  32     109.935  77.912  98.575  1.00  0.00           C
ATOM    550  C   ARG A  32     110.041  77.486 100.032  1.00  0.00           C
ATOM    551  O   ARG A  32     111.052  76.903 100.438  1.00  0.00           O
ATOM    552  CB  ARG A  32     110.207  79.405  98.467  1.00  0.00           C
ATOM    553  CG  ARG A  32     111.518  79.863  99.087  1.00  0.00           C
ATOM    554  CD  ARG A  32     111.827  81.273  98.740  1.00  0.00           C
ATOM    555  NE  ARG A  32     110.815  82.189  99.242  1.00  0.00           N
ATOM    556  CZ  ARG A  32     110.797  82.699 100.489  1.00  0.00           C
ATOM    557  NH1 ARG A  32     111.739  82.373 101.347  1.00  0.00           N
ATOM    558  NH2 ARG A  32     109.831  83.526 100.851  1.00  0.00           N
ATOM    559 1HB  ARG A  32     110.218  79.698  97.418  1.00  0.00           H
ATOM    560 2HB  ARG A  32     109.402  79.958  98.953  1.00  0.00           H
ATOM    561 1HG  ARG A  32     111.455  79.782 100.172  1.00  0.00           H
ATOM    562 2HG  ARG A  32     112.331  79.234  98.723  1.00  0.00           H
ATOM    563 1HD  ARG A  32     112.786  81.553  99.174  1.00  0.00           H
ATOM    564 2HD  ARG A  32     111.874  81.379  97.657  1.00  0.00           H
ATOM    565 1HH1 ARG A  32     112.477  81.741 101.070  1.00  0.00           H
ATOM    566 2HH1 ARG A  32     111.725  82.755 102.281  1.00  0.00           H
ATOM    567 1HH2 ARG A  32     109.107  83.776 100.191  1.00  0.00           H
ATOM    568 2HH2 ARG A  32     109.817  83.908 101.785  1.00  0.00           H
ATOM    569  H   ARG A  32     107.907  78.298  98.010  1.00  0.00           H
ATOM    570  HA  ARG A  32     110.694  77.363  98.017  1.00  0.00           H
ATOM    571  HE  ARG A  32     110.074  82.463  98.611  1.00  0.00           H
ATOM    572  N   TRP A  33     109.015  77.772 100.836  1.00  0.00           N
ATOM    573  CA  TRP A  33     109.137  77.513 102.266  1.00  0.00           C
ATOM    574  C   TRP A  33     109.185  76.020 102.563  1.00  0.00           C
ATOM    575  O   TRP A  33     109.987  75.575 103.390  1.00  0.00           O
ATOM    576  CB  TRP A  33     107.968  78.147 103.022  1.00  0.00           C
ATOM    577  CG  TRP A  33     108.031  77.940 104.505  1.00  0.00           C
ATOM    578  CD1 TRP A  33     107.124  77.275 105.274  1.00  0.00           C
ATOM    579  CD2 TRP A  33     109.063  78.402 105.410  1.00  0.00           C
ATOM    580  NE1 TRP A  33     107.517  77.292 106.590  1.00  0.00           N
ATOM    581  CE2 TRP A  33     108.702  77.976 106.691  1.00  0.00           C
ATOM    582  CE3 TRP A  33     110.246  79.131 105.238  1.00  0.00           C
ATOM    583  CZ2 TRP A  33     109.480  78.255 107.803  1.00  0.00           C
ATOM    584  CZ3 TRP A  33     111.027  79.410 106.354  1.00  0.00           C
ATOM    585  CH2 TRP A  33     110.653  78.982 107.603  1.00  0.00           C
ATOM    586 1HB  TRP A  33     107.946  79.220 102.826  1.00  0.00           H
ATOM    587 2HB  TRP A  33     107.030  77.729 102.657  1.00  0.00           H
ATOM    588  H   TRP A  33     108.155  78.164 100.479  1.00  0.00           H
ATOM    589  HA  TRP A  33     110.079  77.936 102.615  1.00  0.00           H
ATOM    590  HD1 TRP A  33     106.219  76.799 104.900  1.00  0.00           H
ATOM    591  HE1 TRP A  33     107.016  76.870 107.359  1.00  0.00           H
ATOM    592  HE3 TRP A  33     110.548  79.471 104.248  1.00  0.00           H
ATOM    593  HZ2 TRP A  33     109.200  77.924 108.804  1.00  0.00           H
ATOM    594  HZ3 TRP A  33     111.946  79.979 106.211  1.00  0.00           H
ATOM    595  HH2 TRP A  33     111.290  79.218 108.456  1.00  0.00           H
ATOM    596  N   LEU A  34     108.345  75.233 101.902  1.00  0.00           N
ATOM    597  CA  LEU A  34     108.212  73.819 102.229  1.00  0.00           C
ATOM    598  C   LEU A  34     108.951  72.892 101.276  1.00  0.00           C
ATOM    599  O   LEU A  34     109.506  71.885 101.718  1.00  0.00           O
ATOM    600  CB  LEU A  34     106.727  73.436 102.246  1.00  0.00           C
ATOM    601  CG  LEU A  34     105.857  74.190 103.260  1.00  0.00           C
ATOM    602  CD1 LEU A  34     104.401  73.780 103.085  1.00  0.00           C
ATOM    603  CD2 LEU A  34     106.344  73.890 104.670  1.00  0.00           C
ATOM    604 1HB  LEU A  34     106.311  73.614 101.256  1.00  0.00           H
ATOM    605 2HB  LEU A  34     106.645  72.371 102.466  1.00  0.00           H
ATOM    606 1HD1 LEU A  34     103.783  74.316 103.805  1.00  0.00           H
ATOM    607 2HD1 LEU A  34     104.074  74.024 102.074  1.00  0.00           H
ATOM    608 3HD1 LEU A  34     104.303  72.708 103.250  1.00  0.00           H
ATOM    609 1HD2 LEU A  34     105.726  74.426 105.390  1.00  0.00           H
ATOM    610 2HD2 LEU A  34     106.274  72.818 104.858  1.00  0.00           H
ATOM    611 3HD2 LEU A  34     107.381  74.209 104.772  1.00  0.00           H
ATOM    612  H   LEU A  34     107.785  75.620 101.155  1.00  0.00           H
ATOM    613  HA  LEU A  34     108.649  73.649 103.212  1.00  0.00           H
ATOM    614  HG  LEU A  34     105.927  75.262 103.073  1.00  0.00           H
ATOM    615  N   PHE A  35     108.974  73.195  99.980  1.00  0.00           N
ATOM    616  CA  PHE A  35     109.540  72.274  99.001  1.00  0.00           C
ATOM    617  C   PHE A  35     110.904  72.694  98.472  1.00  0.00           C
ATOM    618  O   PHE A  35     111.434  72.009  97.591  1.00  0.00           O
ATOM    619  CB  PHE A  35     108.576  72.120  97.822  1.00  0.00           C
ATOM    620  CG  PHE A  35     107.245  71.537  98.201  1.00  0.00           C
ATOM    621  CD1 PHE A  35     106.167  72.361  98.489  1.00  0.00           C
ATOM    622  CD2 PHE A  35     107.066  70.164  98.270  1.00  0.00           C
ATOM    623  CE1 PHE A  35     104.942  71.826  98.838  1.00  0.00           C
ATOM    624  CE2 PHE A  35     105.842  69.626  98.617  1.00  0.00           C
ATOM    625  CZ  PHE A  35     104.779  70.459  98.901  1.00  0.00           C
ATOM    626 1HB  PHE A  35     108.404  73.093  97.364  1.00  0.00           H
ATOM    627 2HB  PHE A  35     109.026  71.477  97.067  1.00  0.00           H
ATOM    628  H   PHE A  35     108.593  74.076  99.664  1.00  0.00           H
ATOM    629  HA  PHE A  35     109.691  71.307  99.482  1.00  0.00           H
ATOM    630  HD1 PHE A  35     106.296  73.443  98.438  1.00  0.00           H
ATOM    631  HD2 PHE A  35     107.907  69.506  98.046  1.00  0.00           H
ATOM    632  HE1 PHE A  35     104.104  72.486  99.062  1.00  0.00           H
ATOM    633  HE2 PHE A  35     105.715  68.544  98.667  1.00  0.00           H
ATOM    634  HZ  PHE A  35     103.814  70.036  99.177  1.00  0.00           H
ATOM    635  N   ASP A  36     111.483  73.783  98.976  1.00  0.00           N
ATOM    636  CA  ASP A  36     112.821  74.221  98.575  1.00  0.00           C
ATOM    637  C   ASP A  36     112.930  74.390  97.061  1.00  0.00           C
ATOM    638  O   ASP A  36     113.960  74.085  96.456  1.00  0.00           O
ATOM    639  CB  ASP A  36     113.877  73.223  99.056  1.00  0.00           C
ATOM    640  CG  ASP A  36     114.042  73.219 100.570  1.00  0.00           C
ATOM    641  OD1 ASP A  36     114.339  74.255 101.118  1.00  0.00           O
ATOM    642  OD2 ASP A  36     113.871  72.182 101.164  1.00  0.00           O
ATOM    643 1HB  ASP A  36     113.601  72.218  98.733  1.00  0.00           H
ATOM    644 2HB  ASP A  36     114.838  73.461  98.600  1.00  0.00           H
ATOM    645  H   ASP A  36     110.973  74.323  99.661  1.00  0.00           H
ATOM    646  HA  ASP A  36     113.007  75.205  99.007  1.00  0.00           H
ATOM    647  N   SER A  37     111.860  74.873  96.444  1.00  0.00           N
ATOM    648  CA  SER A  37     111.806  75.044  94.998  1.00  0.00           C
ATOM    649  C   SER A  37     111.026  76.309  94.677  1.00  0.00           C
ATOM    650  O   SER A  37     109.832  76.238  94.365  1.00  0.00           O
ATOM    651  CB  SER A  37     111.158  73.842  94.338  1.00  0.00           C
ATOM    652  OG  SER A  37     111.199  73.952  92.942  1.00  0.00           O
ATOM    653 1HB  SER A  37     111.673  72.934  94.649  1.00  0.00           H
ATOM    654 2HB  SER A  37     110.123  73.760  94.669  1.00  0.00           H
ATOM    655  H   SER A  37     111.057  75.130  96.999  1.00  0.00           H
ATOM    656  HA  SER A  37     112.826  75.144  94.623  1.00  0.00           H
ATOM    657  HG  SER A  37     111.029  74.877  92.744  1.00  0.00           H
ATOM    658  N   PRO A  38     111.660  77.477  94.746  1.00  0.00           N
ATOM    659  CA  PRO A  38     110.960  78.722  94.406  1.00  0.00           C
ATOM    660  C   PRO A  38     110.291  78.641  93.042  1.00  0.00           C
ATOM    661  O   PRO A  38     110.859  78.121  92.080  1.00  0.00           O
ATOM    662  CB  PRO A  38     112.083  79.764  94.417  1.00  0.00           C
ATOM    663  CG  PRO A  38     113.068  79.229  95.399  1.00  0.00           C
ATOM    664  CD  PRO A  38     113.055  77.741  95.170  1.00  0.00           C
ATOM    665 1HB  PRO A  38     112.503  79.874  93.406  1.00  0.00           H
ATOM    666 2HB  PRO A  38     111.681  80.747  94.707  1.00  0.00           H
ATOM    667 1HG  PRO A  38     114.058  79.676  95.224  1.00  0.00           H
ATOM    668 2HG  PRO A  38     112.772  79.504  96.422  1.00  0.00           H
ATOM    669 1HD  PRO A  38     113.773  77.485  94.377  1.00  0.00           H
ATOM    670 2HD  PRO A  38     113.310  77.224  96.107  1.00  0.00           H
ATOM    671  HA  PRO A  38     110.203  78.933  95.177  1.00  0.00           H
ATOM    672  N   SER A  39     109.067  79.152  92.973  1.00  0.00           N
ATOM    673  CA  SER A  39     108.259  79.067  91.763  1.00  0.00           C
ATOM    674  C   SER A  39     108.457  80.344  90.957  1.00  0.00           C
ATOM    675  O   SER A  39     107.900  81.392  91.295  1.00  0.00           O
ATOM    676  CB  SER A  39     106.794  78.877  92.103  1.00  0.00           C
ATOM    677  OG  SER A  39     106.005  78.878  90.945  1.00  0.00           O
ATOM    678 1HB  SER A  39     106.664  77.934  92.634  1.00  0.00           H
ATOM    679 2HB  SER A  39     106.469  79.675  92.769  1.00  0.00           H
ATOM    680  H   SER A  39     108.687  79.614  93.787  1.00  0.00           H
ATOM    681  HA  SER A  39     108.599  78.211  91.179  1.00  0.00           H
ATOM    682  HG  SER A  39     105.108  79.057  91.236  1.00  0.00           H
ATOM    683  N   LEU A  40     109.253  80.260  89.893  1.00  0.00           N
ATOM    684  CA  LEU A  40     109.628  81.462  89.158  1.00  0.00           C
ATOM    685  C   LEU A  40     108.418  82.126  88.513  1.00  0.00           C
ATOM    686  O   LEU A  40     108.362  83.356  88.405  1.00  0.00           O
ATOM    687  CB  LEU A  40     110.662  81.119  88.078  1.00  0.00           C
ATOM    688  CG  LEU A  40     112.049  80.710  88.591  1.00  0.00           C
ATOM    689  CD1 LEU A  40     112.926  80.301  87.416  1.00  0.00           C
ATOM    690  CD2 LEU A  40     112.668  81.869  89.358  1.00  0.00           C
ATOM    691 1HB  LEU A  40     110.277  80.298  87.476  1.00  0.00           H
ATOM    692 2HB  LEU A  40     110.791  81.987  87.431  1.00  0.00           H
ATOM    693 1HD1 LEU A  40     113.911  80.010  87.780  1.00  0.00           H
ATOM    694 2HD1 LEU A  40     112.469  79.458  86.897  1.00  0.00           H
ATOM    695 3HD1 LEU A  40     113.027  81.139  86.728  1.00  0.00           H
ATOM    696 1HD2 LEU A  40     113.654  81.578  89.724  1.00  0.00           H
ATOM    697 2HD2 LEU A  40     112.766  82.731  88.698  1.00  0.00           H
ATOM    698 3HD2 LEU A  40     112.030  82.129  90.203  1.00  0.00           H
ATOM    699  H   LEU A  40     109.605  79.365  89.584  1.00  0.00           H
ATOM    700  HA  LEU A  40     110.052  82.178  89.860  1.00  0.00           H
ATOM    701  HG  LEU A  40     111.953  79.848  89.252  1.00  0.00           H
ATOM    702  N   TRP A  41     107.438  81.334  88.077  1.00  0.00           N
ATOM    703  CA  TRP A  41     106.316  81.897  87.332  1.00  0.00           C
ATOM    704  C   TRP A  41     105.272  82.527  88.243  1.00  0.00           C
ATOM    705  O   TRP A  41     104.409  83.270  87.767  1.00  0.00           O
ATOM    706  CB  TRP A  41     105.654  80.813  86.480  1.00  0.00           C
ATOM    707  CG  TRP A  41     105.373  79.548  87.233  1.00  0.00           C
ATOM    708  CD1 TRP A  41     106.163  78.438  87.286  1.00  0.00           C
ATOM    709  CD2 TRP A  41     104.214  79.254  88.050  1.00  0.00           C
ATOM    710  NE1 TRP A  41     105.578  77.479  88.074  1.00  0.00           N
ATOM    711  CE2 TRP A  41     104.385  77.962  88.551  1.00  0.00           C
ATOM    712  CE3 TRP A  41     103.062  79.975  88.390  1.00  0.00           C
ATOM    713  CZ2 TRP A  41     103.446  77.365  89.378  1.00  0.00           C
ATOM    714  CZ3 TRP A  41     102.122  79.378  89.221  1.00  0.00           C
ATOM    715  CH2 TRP A  41     102.310  78.106  89.702  1.00  0.00           C
ATOM    716 1HB  TRP A  41     104.713  81.189  86.079  1.00  0.00           H
ATOM    717 2HB  TRP A  41     106.297  80.572  85.633  1.00  0.00           H
ATOM    718  H   TRP A  41     107.460  80.340  88.256  1.00  0.00           H
ATOM    719  HA  TRP A  41     106.694  82.686  86.683  1.00  0.00           H
ATOM    720  HD1 TRP A  41     107.119  78.329  86.777  1.00  0.00           H
ATOM    721  HE1 TRP A  41     105.961  76.565  88.271  1.00  0.00           H
ATOM    722  HE3 TRP A  41     102.909  80.986  88.013  1.00  0.00           H
ATOM    723  HZ2 TRP A  41     103.577  76.356  89.770  1.00  0.00           H
ATOM    724  HZ3 TRP A  41     101.228  79.945  89.481  1.00  0.00           H
ATOM    725  HH2 TRP A  41     101.552  77.668  90.351  1.00  0.00           H
ATOM    726  N   SER A  42     105.322  82.238  89.541  1.00  0.00           N
ATOM    727  CA  SER A  42     104.265  82.687  90.441  1.00  0.00           C
ATOM    728  C   SER A  42     104.320  84.182  90.714  1.00  0.00           C
ATOM    729  O   SER A  42     103.288  84.864  90.659  1.00  0.00           O
ATOM    730  CB  SER A  42     104.352  81.932  91.753  1.00  0.00           C
ATOM    731  OG  SER A  42     104.031  80.580  91.576  1.00  0.00           O
ATOM    732 1HB  SER A  42     105.361  82.019  92.155  1.00  0.00           H
ATOM    733 2HB  SER A  42     103.672  82.379  92.476  1.00  0.00           H
ATOM    734  H   SER A  42     106.094  81.705  89.917  1.00  0.00           H
ATOM    735  HA  SER A  42     103.301  82.481  89.972  1.00  0.00           H
ATOM    736  HG  SER A  42     104.800  80.175  91.169  1.00  0.00           H
ATOM    737  N   GLU A  43     105.509  84.711  91.003  1.00  0.00           N
ATOM    738  CA  GLU A  43     105.641  86.140  91.261  1.00  0.00           C
ATOM    739  C   GLU A  43     105.184  86.979  90.071  1.00  0.00           C
ATOM    740  O   GLU A  43     104.516  88.005  90.247  1.00  0.00           O
ATOM    741  CB  GLU A  43     107.093  86.482  91.605  1.00  0.00           C
ATOM    742  CG  GLU A  43     107.361  87.968  91.794  1.00  0.00           C
ATOM    743  CD  GLU A  43     108.772  88.258  92.223  1.00  0.00           C
ATOM    744  OE1 GLU A  43     109.455  87.341  92.611  1.00  0.00           O
ATOM    745  OE2 GLU A  43     109.168  89.398  92.163  1.00  0.00           O
ATOM    746 1HB  GLU A  43     107.379  85.970  92.524  1.00  0.00           H
ATOM    747 2HB  GLU A  43     107.749  86.122  90.812  1.00  0.00           H
ATOM    748 1HG  GLU A  43     107.165  88.485  90.855  1.00  0.00           H
ATOM    749 2HG  GLU A  43     106.671  88.358  92.542  1.00  0.00           H
ATOM    750  H   GLU A  43     106.331  84.125  91.047  1.00  0.00           H
ATOM    751  HA  GLU A  43     104.993  86.402  92.097  1.00  0.00           H
ATOM    752  N   GLU A  44     105.524  86.558  88.854  1.00  0.00           N
ATOM    753  CA  GLU A  44     105.194  87.359  87.679  1.00  0.00           C
ATOM    754  C   GLU A  44     103.691  87.411  87.437  1.00  0.00           C
ATOM    755  O   GLU A  44     103.140  88.475  87.121  1.00  0.00           O
ATOM    756  CB  GLU A  44     105.898  86.799  86.441  1.00  0.00           C
ATOM    757  CG  GLU A  44     105.753  87.658  85.193  1.00  0.00           C
ATOM    758  CD  GLU A  44     106.436  88.991  85.318  1.00  0.00           C
ATOM    759  OE1 GLU A  44     107.347  89.100  86.103  1.00  0.00           O
ATOM    760  OE2 GLU A  44     106.046  89.903  84.627  1.00  0.00           O
ATOM    761 1HB  GLU A  44     106.962  86.686  86.647  1.00  0.00           H
ATOM    762 2HB  GLU A  44     105.501  85.809  86.214  1.00  0.00           H
ATOM    763 1HG  GLU A  44     106.179  87.123  84.344  1.00  0.00           H
ATOM    764 2HG  GLU A  44     104.694  87.815  84.994  1.00  0.00           H
ATOM    765  H   GLU A  44     106.012  85.682  88.731  1.00  0.00           H
ATOM    766  HA  GLU A  44     105.522  88.384  87.857  1.00  0.00           H
ATOM    767  N   LEU A  45     103.015  86.271  87.566  1.00  0.00           N
ATOM    768  CA  LEU A  45     101.571  86.250  87.372  1.00  0.00           C
ATOM    769  C   LEU A  45     100.878  87.102  88.423  1.00  0.00           C
ATOM    770  O   LEU A  45      99.893  87.797  88.132  1.00  0.00           O
ATOM    771  CB  LEU A  45     101.043  84.811  87.439  1.00  0.00           C
ATOM    772  CG  LEU A  45     101.448  83.900  86.273  1.00  0.00           C
ATOM    773  CD1 LEU A  45     100.893  82.501  86.506  1.00  0.00           C
ATOM    774  CD2 LEU A  45     100.930  84.484  84.968  1.00  0.00           C
ATOM    775 1HB  LEU A  45     101.402  84.352  88.359  1.00  0.00           H
ATOM    776 2HB  LEU A  45      99.954  84.842  87.473  1.00  0.00           H
ATOM    777 1HD1 LEU A  45     101.181  81.853  85.677  1.00  0.00           H
ATOM    778 2HD1 LEU A  45     101.296  82.100  87.436  1.00  0.00           H
ATOM    779 3HD1 LEU A  45      99.807  82.547  86.569  1.00  0.00           H
ATOM    780 1HD2 LEU A  45     101.218  83.836  84.139  1.00  0.00           H
ATOM    781 2HD2 LEU A  45      99.843  84.558  85.009  1.00  0.00           H
ATOM    782 3HD2 LEU A  45     101.356  85.476  84.818  1.00  0.00           H
ATOM    783  H   LEU A  45     103.493  85.413  87.798  1.00  0.00           H
ATOM    784  HA  LEU A  45     101.347  86.671  86.393  1.00  0.00           H
ATOM    785  HG  LEU A  45     102.535  83.824  86.231  1.00  0.00           H
ATOM    786  N   ALA A  46     101.396  87.078  89.653  1.00  0.00           N
ATOM    787  CA  ALA A  46     100.838  87.930  90.693  1.00  0.00           C
ATOM    788  C   ALA A  46     100.943  89.397  90.309  1.00  0.00           C
ATOM    789  O   ALA A  46      99.980  90.159  90.465  1.00  0.00           O
ATOM    790  CB  ALA A  46     101.548  87.669  92.018  1.00  0.00           C
ATOM    791 1HB  ALA A  46     101.124  88.311  92.791  1.00  0.00           H
ATOM    792 2HB  ALA A  46     101.417  86.625  92.302  1.00  0.00           H
ATOM    793 3HB  ALA A  46     102.610  87.885  91.911  1.00  0.00           H
ATOM    794  H   ALA A  46     102.174  86.474  89.876  1.00  0.00           H
ATOM    795  HA  ALA A  46      99.781  87.685  90.800  1.00  0.00           H
ATOM    796  N   ARG A  47     102.101  89.810  89.792  1.00  0.00           N
ATOM    797  CA  ARG A  47     102.242  91.185  89.323  1.00  0.00           C
ATOM    798  C   ARG A  47     101.275  91.485  88.183  1.00  0.00           C
ATOM    799  O   ARG A  47     100.671  92.564  88.136  1.00  0.00           O
ATOM    800  CB  ARG A  47     103.666  91.446  88.856  1.00  0.00           C
ATOM    801  CG  ARG A  47     103.971  92.896  88.513  1.00  0.00           C
ATOM    802  CD  ARG A  47     105.412  93.098  88.212  1.00  0.00           C
ATOM    803  NE  ARG A  47     106.235  92.988  89.405  1.00  0.00           N
ATOM    804  CZ  ARG A  47     106.995  91.919  89.714  1.00  0.00           C
ATOM    805  NH1 ARG A  47     107.025  90.879  88.911  1.00  0.00           N
ATOM    806  NH2 ARG A  47     107.711  91.917  90.826  1.00  0.00           N
ATOM    807 1HB  ARG A  47     104.365  91.137  89.632  1.00  0.00           H
ATOM    808 2HB  ARG A  47     103.875  90.846  87.970  1.00  0.00           H
ATOM    809 1HG  ARG A  47     103.393  93.191  87.637  1.00  0.00           H
ATOM    810 2HG  ARG A  47     103.704  93.534  89.356  1.00  0.00           H
ATOM    811 1HD  ARG A  47     105.743  92.344  87.498  1.00  0.00           H
ATOM    812 2HD  ARG A  47     105.558  94.090  87.786  1.00  0.00           H
ATOM    813 1HH1 ARG A  47     106.479  90.881  88.061  1.00  0.00           H
ATOM    814 2HH1 ARG A  47     107.595  90.078  89.142  1.00  0.00           H
ATOM    815 1HH2 ARG A  47     107.688  92.716  91.444  1.00  0.00           H
ATOM    816 2HH2 ARG A  47     108.280  91.116  91.057  1.00  0.00           H
ATOM    817  H   ARG A  47     102.889  89.182  89.720  1.00  0.00           H
ATOM    818  HA  ARG A  47     101.993  91.858  90.144  1.00  0.00           H
ATOM    819  HE  ARG A  47     106.238  93.769  90.048  1.00  0.00           H
ATOM    820  N   VAL A  48     101.105  90.540  87.254  1.00  0.00           N
ATOM    821  CA  VAL A  48     100.166  90.775  86.157  1.00  0.00           C
ATOM    822  C   VAL A  48      98.746  90.925  86.692  1.00  0.00           C
ATOM    823  O   VAL A  48      98.013  91.850  86.303  1.00  0.00           O
ATOM    824  CB  VAL A  48     100.213  89.614  85.147  1.00  0.00           C
ATOM    825  CG1 VAL A  48      99.104  89.759  84.116  1.00  0.00           C
ATOM    826  CG2 VAL A  48     101.575  89.571  84.471  1.00  0.00           C
ATOM    827 1HG1 VAL A  48      99.152  88.930  83.410  1.00  0.00           H
ATOM    828 2HG1 VAL A  48      98.137  89.752  84.618  1.00  0.00           H
ATOM    829 3HG1 VAL A  48      99.228  90.700  83.578  1.00  0.00           H
ATOM    830 1HG2 VAL A  48     101.602  88.747  83.759  1.00  0.00           H
ATOM    831 2HG2 VAL A  48     101.752  90.510  83.947  1.00  0.00           H
ATOM    832 3HG2 VAL A  48     102.350  89.424  85.224  1.00  0.00           H
ATOM    833  H   VAL A  48     101.611  89.667  87.290  1.00  0.00           H
ATOM    834  HA  VAL A  48     100.412  91.729  85.689  1.00  0.00           H
ATOM    835  HB  VAL A  48     100.039  88.677  85.676  1.00  0.00           H
ATOM    836  N   LEU A  49      98.339  90.043  87.609  1.00  0.00           N
ATOM    837  CA  LEU A  49      96.974  90.113  88.117  1.00  0.00           C
ATOM    838  C   LEU A  49      96.718  91.451  88.796  1.00  0.00           C
ATOM    839  O   LEU A  49      95.654  92.056  88.617  1.00  0.00           O
ATOM    840  CB  LEU A  49      96.714  88.970  89.106  1.00  0.00           C
ATOM    841  CG  LEU A  49      96.675  87.561  88.500  1.00  0.00           C
ATOM    842  CD1 LEU A  49      96.675  86.527  89.617  1.00  0.00           C
ATOM    843  CD2 LEU A  49      95.439  87.420  87.624  1.00  0.00           C
ATOM    844 1HB  LEU A  49      97.496  88.982  89.864  1.00  0.00           H
ATOM    845 2HB  LEU A  49      95.758  89.146  89.597  1.00  0.00           H
ATOM    846 1HD1 LEU A  49      96.647  85.526  89.186  1.00  0.00           H
ATOM    847 2HD1 LEU A  49      97.579  86.638  90.216  1.00  0.00           H
ATOM    848 3HD1 LEU A  49      95.800  86.674  90.249  1.00  0.00           H
ATOM    849 1HD2 LEU A  49      95.411  86.419  87.192  1.00  0.00           H
ATOM    850 2HD2 LEU A  49      94.545  87.580  88.227  1.00  0.00           H
ATOM    851 3HD2 LEU A  49      95.473  88.160  86.824  1.00  0.00           H
ATOM    852  H   LEU A  49      98.959  89.327  87.960  1.00  0.00           H
ATOM    853  HA  LEU A  49      96.288  90.037  87.274  1.00  0.00           H
ATOM    854  HG  LEU A  49      97.568  87.400  87.896  1.00  0.00           H
ATOM    855  N   PHE A  50      97.691  91.939  89.567  1.00  0.00           N
ATOM    856  CA  PHE A  50      97.485  93.179  90.306  1.00  0.00           C
ATOM    857  C   PHE A  50      97.206  94.345  89.369  1.00  0.00           C
ATOM    858  O   PHE A  50      96.310  95.158  89.628  1.00  0.00           O
ATOM    859  CB  PHE A  50      98.709  93.496  91.167  1.00  0.00           C
ATOM    860  CG  PHE A  50      98.483  94.602  92.158  1.00  0.00           C
ATOM    861  CD1 PHE A  50      97.757  94.375  93.318  1.00  0.00           C
ATOM    862  CD2 PHE A  50      98.994  95.871  91.933  1.00  0.00           C
ATOM    863  CE1 PHE A  50      97.548  95.392  94.231  1.00  0.00           C
ATOM    864  CE2 PHE A  50      98.788  96.889  92.844  1.00  0.00           C
ATOM    865  CZ  PHE A  50      98.064  96.648  93.994  1.00  0.00           C
ATOM    866 1HB  PHE A  50      99.009  92.604  91.715  1.00  0.00           H
ATOM    867 2HB  PHE A  50      99.542  93.780  90.525  1.00  0.00           H
ATOM    868  H   PHE A  50      98.575  91.459  89.649  1.00  0.00           H
ATOM    869  HA  PHE A  50      96.615  93.058  90.951  1.00  0.00           H
ATOM    870  HD1 PHE A  50      97.351  93.381  93.506  1.00  0.00           H
ATOM    871  HD2 PHE A  50      99.566  96.061  91.024  1.00  0.00           H
ATOM    872  HE1 PHE A  50      96.976  95.199  95.138  1.00  0.00           H
ATOM    873  HE2 PHE A  50      99.196  97.881  92.655  1.00  0.00           H
ATOM    874  HZ  PHE A  50      97.899  97.450  94.713  1.00  0.00           H
ATOM    875  N   LEU A  51      97.979  94.456  88.288  1.00  0.00           N
ATOM    876  CA  LEU A  51      97.758  95.544  87.340  1.00  0.00           C
ATOM    877  C   LEU A  51      96.344  95.495  86.776  1.00  0.00           C
ATOM    878  O   LEU A  51      95.623  96.507  86.770  1.00  0.00           O
ATOM    879  CB  LEU A  51      98.775  95.467  86.195  1.00  0.00           C
ATOM    880  CG  LEU A  51      98.606  96.510  85.083  1.00  0.00           C
ATOM    881  CD1 LEU A  51      98.874  97.900  85.646  1.00  0.00           C
ATOM    882  CD2 LEU A  51      99.556  96.191  83.938  1.00  0.00           C
ATOM    883 1HB  LEU A  51      99.775  95.584  86.610  1.00  0.00           H
ATOM    884 2HB  LEU A  51      98.709  94.480  85.736  1.00  0.00           H
ATOM    885 1HD1 LEU A  51      98.754  98.641  84.856  1.00  0.00           H
ATOM    886 2HD1 LEU A  51      98.169  98.109  86.450  1.00  0.00           H
ATOM    887 3HD1 LEU A  51      99.891  97.945  86.033  1.00  0.00           H
ATOM    888 1HD2 LEU A  51      99.435  96.932  83.148  1.00  0.00           H
ATOM    889 2HD2 LEU A  51     100.583  96.212  84.301  1.00  0.00           H
ATOM    890 3HD2 LEU A  51      99.330  95.200  83.544  1.00  0.00           H
ATOM    891  H   LEU A  51      98.721  93.794  88.113  1.00  0.00           H
ATOM    892  HA  LEU A  51      97.873  96.490  87.867  1.00  0.00           H
ATOM    893  HG  LEU A  51      97.579  96.491  84.719  1.00  0.00           H
ATOM    894  N   HIS A  52      95.920  94.316  86.315  1.00  0.00           N
ATOM    895  CA  HIS A  52      94.585  94.195  85.741  1.00  0.00           C
ATOM    896  C   HIS A  52      93.520  94.614  86.744  1.00  0.00           C
ATOM    897  O   HIS A  52      92.585  95.350  86.407  1.00  0.00           O
ATOM    898  CB  HIS A  52      94.320  92.759  85.276  1.00  0.00           C
ATOM    899  CG  HIS A  52      94.899  92.447  83.931  1.00  0.00           C
ATOM    900  ND1 HIS A  52      94.237  92.727  82.754  1.00  0.00           N
ATOM    901  CD2 HIS A  52      96.075  91.878  83.576  1.00  0.00           C
ATOM    902  CE1 HIS A  52      94.983  92.344  81.732  1.00  0.00           C
ATOM    903  NE2 HIS A  52      96.102  91.826  82.204  1.00  0.00           N
ATOM    904 1HB  HIS A  52      94.740  92.059  85.999  1.00  0.00           H
ATOM    905 2HB  HIS A  52      93.246  92.582  85.235  1.00  0.00           H
ATOM    906  H   HIS A  52      96.513  93.499  86.356  1.00  0.00           H
ATOM    907  HA  HIS A  52      94.498  94.858  84.880  1.00  0.00           H
ATOM    908  HD2 HIS A  52      96.854  91.526  84.253  1.00  0.00           H
ATOM    909  HE1 HIS A  52      94.720  92.440  80.679  1.00  0.00           H
ATOM    910  HE2 HIS A  52      96.859  91.450  81.651  1.00  0.00           H
ATOM    911  N   MET A  53      93.654  94.159  87.993  1.00  0.00           N
ATOM    912  CA  MET A  53      92.700  94.546  89.024  1.00  0.00           C
ATOM    913  C   MET A  53      92.780  96.035  89.321  1.00  0.00           C
ATOM    914  O   MET A  53      91.759  96.672  89.603  1.00  0.00           O
ATOM    915  CB  MET A  53      92.943  93.736  90.297  1.00  0.00           C
ATOM    916  CG  MET A  53      92.571  92.264  90.187  1.00  0.00           C
ATOM    917  SD  MET A  53      92.614  91.416  91.778  1.00  0.00           S
ATOM    918  CE  MET A  53      94.369  91.100  91.946  1.00  0.00           C
ATOM    919 1HB  MET A  53      93.995  93.796  90.570  1.00  0.00           H
ATOM    920 2HB  MET A  53      92.366  94.166  91.117  1.00  0.00           H
ATOM    921 1HG  MET A  53      91.567  92.172  89.774  1.00  0.00           H
ATOM    922 2HG  MET A  53      93.265  91.763  89.511  1.00  0.00           H
ATOM    923 1HE  MET A  53      94.556  90.578  92.885  1.00  0.00           H
ATOM    924 2HE  MET A  53      94.709  90.483  91.113  1.00  0.00           H
ATOM    925 3HE  MET A  53      94.911  92.046  91.942  1.00  0.00           H
ATOM    926  H   MET A  53      94.417  93.542  88.234  1.00  0.00           H
ATOM    927  HA  MET A  53      91.694  94.334  88.662  1.00  0.00           H
ATOM    928  N   ALA A  54      93.980  96.612  89.257  1.00  0.00           N
ATOM    929  CA  ALA A  54      94.121  98.041  89.520  1.00  0.00           C
ATOM    930  C   ALA A  54      93.301  98.866  88.537  1.00  0.00           C
ATOM    931  O   ALA A  54      92.659  99.860  88.916  1.00  0.00           O
ATOM    932  CB  ALA A  54      95.593  98.441  89.459  1.00  0.00           C
ATOM    933 1HB  ALA A  54      95.688  99.509  89.656  1.00  0.00           H
ATOM    934 2HB  ALA A  54      96.153  97.882  90.209  1.00  0.00           H
ATOM    935 3HB  ALA A  54      95.990  98.219  88.470  1.00  0.00           H
ATOM    936  H   ALA A  54      94.802  96.071  89.027  1.00  0.00           H
ATOM    937  HA  ALA A  54      93.738  98.240  90.521  1.00  0.00           H
ATOM    938  N   ILE A  55      93.297  98.465  87.263  1.00  0.00           N
ATOM    939  CA  ILE A  55      92.709  99.335  86.250  1.00  0.00           C
ATOM    940  C   ILE A  55      91.331  98.830  85.841  1.00  0.00           C
ATOM    941  O   ILE A  55      90.367  99.601  85.800  1.00  0.00           O
ATOM    942  CB  ILE A  55      93.615  99.429  85.009  1.00  0.00           C
ATOM    943  CG1 ILE A  55      95.028  99.861  85.411  1.00  0.00           C
ATOM    944  CG2 ILE A  55      93.027 100.397  83.994  1.00  0.00           C
ATOM    945  CD1 ILE A  55      96.044  99.738  84.298  1.00  0.00           C
ATOM    946 1HG1 ILE A  55      95.010 100.899  85.743  1.00  0.00           H
ATOM    947 2HG1 ILE A  55      95.369  99.256  86.251  1.00  0.00           H
ATOM    948 1HG2 ILE A  55      93.681 100.452  83.123  1.00  0.00           H
ATOM    949 2HG2 ILE A  55      92.043 100.048  83.686  1.00  0.00           H
ATOM    950 3HG2 ILE A  55      92.938 101.386  84.443  1.00  0.00           H
ATOM    951 1HD1 ILE A  55      97.020 100.062  84.659  1.00  0.00           H
ATOM    952 2HD1 ILE A  55      96.104  98.699  83.973  1.00  0.00           H
ATOM    953 3HD1 ILE A  55      95.742 100.364  83.459  1.00  0.00           H
ATOM    954  H   ILE A  55      93.688  97.577  86.982  1.00  0.00           H
ATOM    955  HA  ILE A  55      92.558 100.321  86.687  1.00  0.00           H
ATOM    956  HB  ILE A  55      93.706  98.445  84.549  1.00  0.00           H
ATOM    957  N   ILE A  56      91.205  97.534  85.545  1.00  0.00           N
ATOM    958  CA  ILE A  56      89.883  97.001  85.230  1.00  0.00           C
ATOM    959  C   ILE A  56      88.962  97.085  86.442  1.00  0.00           C
ATOM    960  O   ILE A  56      87.814  97.528  86.332  1.00  0.00           O
ATOM    961  CB  ILE A  56      89.975  95.541  84.752  1.00  0.00           C
ATOM    962  CG1 ILE A  56      90.714  95.462  83.414  1.00  0.00           C
ATOM    963  CG2 ILE A  56      88.586  94.931  84.634  1.00  0.00           C
ATOM    964  CD1 ILE A  56      91.129  94.061  83.026  1.00  0.00           C
ATOM    965 1HG1 ILE A  56      90.078  95.861  82.624  1.00  0.00           H
ATOM    966 2HG1 ILE A  56      91.609  96.083  83.456  1.00  0.00           H
ATOM    967 1HG2 ILE A  56      88.670  93.899  84.294  1.00  0.00           H
ATOM    968 2HG2 ILE A  56      88.095  94.955  85.605  1.00  0.00           H
ATOM    969 3HG2 ILE A  56      87.998  95.503  83.916  1.00  0.00           H
ATOM    970 1HD1 ILE A  56      91.647  94.087  82.067  1.00  0.00           H
ATOM    971 2HD1 ILE A  56      91.796  93.656  83.788  1.00  0.00           H
ATOM    972 3HD1 ILE A  56      90.245  93.430  82.943  1.00  0.00           H
ATOM    973  H   ILE A  56      92.001  96.912  85.533  1.00  0.00           H
ATOM    974  HA  ILE A  56      89.434  97.624  84.457  1.00  0.00           H
ATOM    975  HB  ILE A  56      90.556  94.960  85.467  1.00  0.00           H
ATOM    976  N   GLY A  57      89.445  96.676  87.619  1.00  0.00           N
ATOM    977  CA  GLY A  57      88.658  96.822  88.832  1.00  0.00           C
ATOM    978  C   GLY A  57      88.348  98.257  89.189  1.00  0.00           C
ATOM    979  O   GLY A  57      87.435  98.509  89.987  1.00  0.00           O
ATOM    980 1HA  GLY A  57      87.716  96.285  88.721  1.00  0.00           H
ATOM    981 2HA  GLY A  57      89.191  96.368  89.667  1.00  0.00           H
ATOM    982  H   GLY A  57      90.364  96.261  87.676  1.00  0.00           H
ATOM    983  N   GLY A  58      89.104  99.202  88.637  1.00  0.00           N
ATOM    984  CA  GLY A  58      88.794 100.601  88.888  1.00  0.00           C
ATOM    985  C   GLY A  58      87.360 100.950  88.533  1.00  0.00           C
ATOM    986  O   GLY A  58      86.742 101.811  89.165  1.00  0.00           O
ATOM    987 1HA  GLY A  58      88.965 100.828  89.940  1.00  0.00           H
ATOM    988 2HA  GLY A  58      89.467 101.232  88.310  1.00  0.00           H
ATOM    989  H   GLY A  58      89.890  98.971  88.045  1.00  0.00           H
ATOM    990  N   ALA A  59      86.802 100.274  87.525  1.00  0.00           N
ATOM    991  CA  ALA A  59      85.411 100.513  87.150  1.00  0.00           C
ATOM    992  C   ALA A  59      84.458 100.172  88.289  1.00  0.00           C
ATOM    993  O   ALA A  59      83.362 100.735  88.377  1.00  0.00           O
ATOM    994  CB  ALA A  59      85.059  99.714  85.900  1.00  0.00           C
ATOM    995 1HB  ALA A  59      84.019  99.900  85.630  1.00  0.00           H
ATOM    996 2HB  ALA A  59      85.707 100.019  85.078  1.00  0.00           H
ATOM    997 3HB  ALA A  59      85.198  98.652  86.096  1.00  0.00           H
ATOM    998  H   ALA A  59      87.339  99.590  87.011  1.00  0.00           H
ATOM    999  HA  ALA A  59      85.295 101.576  86.936  1.00  0.00           H
ATOM   1000  N   ILE A  60      84.846  99.240  89.163  1.00  0.00           N
ATOM   1001  CA  ILE A  60      83.988  98.884  90.289  1.00  0.00           C
ATOM   1002  C   ILE A  60      83.918 100.037  91.276  1.00  0.00           C
ATOM   1003  O   ILE A  60      82.837 100.407  91.755  1.00  0.00           O
ATOM   1004  CB  ILE A  60      84.499  97.620  91.004  1.00  0.00           C
ATOM   1005  CG1 ILE A  60      84.437  96.413  90.063  1.00  0.00           C
ATOM   1006  CG2 ILE A  60      83.689  97.357  92.264  1.00  0.00           C
ATOM   1007  CD1 ILE A  60      85.240  95.225  90.541  1.00  0.00           C
ATOM   1008 1HG1 ILE A  60      83.401  96.099  89.942  1.00  0.00           H
ATOM   1009 2HG1 ILE A  60      84.808  96.700  89.079  1.00  0.00           H
ATOM   1010 1HG2 ILE A  60      84.062  96.460  92.756  1.00  0.00           H
ATOM   1011 2HG2 ILE A  60      83.782  98.207  92.940  1.00  0.00           H
ATOM   1012 3HG2 ILE A  60      82.640  97.217  92.001  1.00  0.00           H
ATOM   1013 1HD1 ILE A  60      85.148  94.411  89.822  1.00  0.00           H
ATOM   1014 2HD1 ILE A  60      86.289  95.508  90.635  1.00  0.00           H
ATOM   1015 3HD1 ILE A  60      84.864  94.898  91.509  1.00  0.00           H
ATOM   1016  H   ILE A  60      85.735  98.773  89.055  1.00  0.00           H
ATOM   1017  HA  ILE A  60      82.981  98.705  89.913  1.00  0.00           H
ATOM   1018  HB  ILE A  60      85.545  97.753  91.277  1.00  0.00           H
ATOM   1019  N   ALA A  61      85.072 100.618  91.599  1.00  0.00           N
ATOM   1020  CA  ALA A  61      85.088 101.773  92.489  1.00  0.00           C
ATOM   1021  C   ALA A  61      84.299 102.932  91.895  1.00  0.00           C
ATOM   1022  O   ALA A  61      83.608 103.655  92.619  1.00  0.00           O
ATOM   1023  CB  ALA A  61      86.525 102.194  92.781  1.00  0.00           C
ATOM   1024 1HB  ALA A  61      86.524 103.057  93.447  1.00  0.00           H
ATOM   1025 2HB  ALA A  61      87.056 101.369  93.258  1.00  0.00           H
ATOM   1026 3HB  ALA A  61      87.024 102.455  91.850  1.00  0.00           H
ATOM   1027  H   ALA A  61      85.946 100.267  91.233  1.00  0.00           H
ATOM   1028  HA  ALA A  61      84.605 101.487  93.424  1.00  0.00           H
ATOM   1029  N   ILE A  62      84.388 103.119  90.578  1.00  0.00           N
ATOM   1030  CA  ILE A  62      83.619 104.178  89.928  1.00  0.00           C
ATOM   1031  C   ILE A  62      82.126 103.903  90.039  1.00  0.00           C
ATOM   1032  O   ILE A  62      81.343 104.788  90.399  1.00  0.00           O
ATOM   1033  CB  ILE A  62      84.008 104.316  88.444  1.00  0.00           C
ATOM   1034  CG1 ILE A  62      85.441 104.840  88.315  1.00  0.00           C
ATOM   1035  CG2 ILE A  62      83.035 105.234  87.722  1.00  0.00           C
ATOM   1036  CD1 ILE A  62      85.998 104.754  86.913  1.00  0.00           C
ATOM   1037 1HG1 ILE A  62      85.477 105.882  88.633  1.00  0.00           H
ATOM   1038 2HG1 ILE A  62      86.097 104.275  88.977  1.00  0.00           H
ATOM   1039 1HG2 ILE A  62      83.325 105.321  86.675  1.00  0.00           H
ATOM   1040 2HG2 ILE A  62      82.029 104.821  87.786  1.00  0.00           H
ATOM   1041 3HG2 ILE A  62      83.052 106.220  88.186  1.00  0.00           H
ATOM   1042 1HD1 ILE A  62      87.017 105.143  86.901  1.00  0.00           H
ATOM   1043 2HD1 ILE A  62      86.005 103.713  86.587  1.00  0.00           H
ATOM   1044 3HD1 ILE A  62      85.378 105.342  86.238  1.00  0.00           H
ATOM   1045  H   ILE A  62      84.988 102.531  90.016  1.00  0.00           H
ATOM   1046  HA  ILE A  62      83.813 105.115  90.448  1.00  0.00           H
ATOM   1047  HB  ILE A  62      83.988 103.335  87.970  1.00  0.00           H
ATOM   1048  N   LYS A  63      81.709 102.674  89.733  1.00  0.00           N
ATOM   1049  CA  LYS A  63      80.291 102.332  89.808  1.00  0.00           C
ATOM   1050  C   LYS A  63      79.693 102.726  91.151  1.00  0.00           C
ATOM   1051  O   LYS A  63      78.601 103.303  91.206  1.00  0.00           O
ATOM   1052  CB  LYS A  63      80.088 100.836  89.564  1.00  0.00           C
ATOM   1053  CG  LYS A  63      78.637 100.377  89.643  1.00  0.00           C
ATOM   1054  CD  LYS A  63      78.514  98.885  89.372  1.00  0.00           C
ATOM   1055  CE  LYS A  63      79.147  98.065  90.487  1.00  0.00           C
ATOM   1056  NZ  LYS A  63      78.922  96.606  90.301  1.00  0.00           N
ATOM   1057 1HB  LYS A  63      80.468 100.573  88.577  1.00  0.00           H
ATOM   1058 2HB  LYS A  63      80.659 100.266  90.297  1.00  0.00           H
ATOM   1059 1HG  LYS A  63      78.242 100.591  90.637  1.00  0.00           H
ATOM   1060 2HG  LYS A  63      78.043 100.921  88.910  1.00  0.00           H
ATOM   1061 1HD  LYS A  63      77.460  98.616  89.288  1.00  0.00           H
ATOM   1062 2HD  LYS A  63      79.009  98.644  88.432  1.00  0.00           H
ATOM   1063 1HE  LYS A  63      80.219  98.255  90.514  1.00  0.00           H
ATOM   1064 2HE  LYS A  63      78.723  98.365  91.445  1.00  0.00           H
ATOM   1065 1HZ  LYS A  63      79.356  96.099  91.059  1.00  0.00           H
ATOM   1066 2HZ  LYS A  63      77.930  96.416  90.293  1.00  0.00           H
ATOM   1067 3HZ  LYS A  63      79.328  96.312  89.424  1.00  0.00           H
ATOM   1068  H   LYS A  63      82.371 101.967  89.446  1.00  0.00           H
ATOM   1069  HA  LYS A  63      79.759 102.893  89.039  1.00  0.00           H
ATOM   1070  N   LYS A  64      80.386 102.423  92.246  1.00  0.00           N
ATOM   1071  CA  LYS A  64      79.879 102.710  93.581  1.00  0.00           C
ATOM   1072  C   LYS A  64      80.335 104.065  94.107  1.00  0.00           C
ATOM   1073  O   LYS A  64      79.954 104.442  95.219  1.00  0.00           O
ATOM   1074  CB  LYS A  64      80.306 101.609  94.552  1.00  0.00           C
ATOM   1075  CG  LYS A  64      79.713 100.239  94.250  1.00  0.00           C
ATOM   1076  CD  LYS A  64      80.091  99.225  95.319  1.00  0.00           C
ATOM   1077  CE  LYS A  64      81.555  98.823  95.210  1.00  0.00           C
ATOM   1078  NZ  LYS A  64      81.857  97.601  96.003  1.00  0.00           N
ATOM   1079 1HB  LYS A  64      81.392 101.514  94.539  1.00  0.00           H
ATOM   1080 2HB  LYS A  64      80.014 101.884  95.566  1.00  0.00           H
ATOM   1081 1HG  LYS A  64      78.627 100.315  94.201  1.00  0.00           H
ATOM   1082 2HG  LYS A  64      80.079  99.889  93.285  1.00  0.00           H
ATOM   1083 1HD  LYS A  64      79.913  99.654  96.307  1.00  0.00           H
ATOM   1084 2HD  LYS A  64      79.471  98.335  95.212  1.00  0.00           H
ATOM   1085 1HE  LYS A  64      81.803  98.635  94.167  1.00  0.00           H
ATOM   1086 2HE  LYS A  64      82.184  99.638  95.569  1.00  0.00           H
ATOM   1087 1HZ  LYS A  64      82.835  97.368  95.905  1.00  0.00           H
ATOM   1088 2HZ  LYS A  64      81.648  97.770  96.977  1.00  0.00           H
ATOM   1089 3HZ  LYS A  64      81.294  96.833  95.667  1.00  0.00           H
ATOM   1090  H   LYS A  64      81.289 101.982  92.148  1.00  0.00           H
ATOM   1091  HA  LYS A  64      78.790 102.749  93.537  1.00  0.00           H
ATOM   1092  N   ASP A  65      81.145 104.793  93.333  1.00  0.00           N
ATOM   1093  CA  ASP A  65      81.787 106.050  93.746  1.00  0.00           C
ATOM   1094  C   ASP A  65      82.568 105.901  95.050  1.00  0.00           C
ATOM   1095  O   ASP A  65      82.495 106.752  95.938  1.00  0.00           O
ATOM   1096  CB  ASP A  65      80.740 107.155  93.908  1.00  0.00           C
ATOM   1097  CG  ASP A  65      81.341 108.553  93.853  1.00  0.00           C
ATOM   1098  OD1 ASP A  65      82.241 108.761  93.075  1.00  0.00           O
ATOM   1099  OD2 ASP A  65      80.894 109.399  94.590  1.00  0.00           O
ATOM   1100 1HB  ASP A  65      79.992 107.065  93.120  1.00  0.00           H
ATOM   1101 2HB  ASP A  65      80.227 107.033  94.862  1.00  0.00           H
ATOM   1102  H   ASP A  65      81.314 104.437  92.402  1.00  0.00           H
ATOM   1103  HA  ASP A  65      82.534 106.319  92.999  1.00  0.00           H
ATOM   1104  N   ASP A  66      83.339 104.827  95.165  1.00  0.00           N
ATOM   1105  CA  ASP A  66      84.128 104.578  96.362  1.00  0.00           C
ATOM   1106  C   ASP A  66      85.573 105.024  96.224  1.00  0.00           C
ATOM   1107  O   ASP A  66      86.374 104.750  97.123  1.00  0.00           O
ATOM   1108  CB  ASP A  66      84.090 103.089  96.714  1.00  0.00           C
ATOM   1109  CG  ASP A  66      82.747 102.646  97.277  1.00  0.00           C
ATOM   1110  OD1 ASP A  66      82.188 103.370  98.067  1.00  0.00           O
ATOM   1111  OD2 ASP A  66      82.292 101.589  96.912  1.00  0.00           O
ATOM   1112 1HB  ASP A  66      84.307 102.499  95.823  1.00  0.00           H
ATOM   1113 2HB  ASP A  66      84.866 102.869  97.448  1.00  0.00           H
ATOM   1114  H   ASP A  66      83.380 104.166  94.402  1.00  0.00           H
ATOM   1115  HA  ASP A  66      83.703 105.157  97.182  1.00  0.00           H
ATOM   1116  N   HIS A  67      85.932 105.688  95.129  1.00  0.00           N
ATOM   1117  CA  HIS A  67      87.307 106.126  94.937  1.00  0.00           C
ATOM   1118  C   HIS A  67      87.617 107.281  95.878  1.00  0.00           C
ATOM   1119  O   HIS A  67      86.771 108.152  96.105  1.00  0.00           O
ATOM   1120  CB  HIS A  67      87.552 106.551  93.485  1.00  0.00           C
ATOM   1121  CG  HIS A  67      89.001 106.618  93.114  1.00  0.00           C
ATOM   1122  ND1 HIS A  67      89.836 107.623  93.556  1.00  0.00           N
ATOM   1123  CD2 HIS A  67      89.763 105.806  92.344  1.00  0.00           C
ATOM   1124  CE1 HIS A  67      91.051 107.425  93.073  1.00  0.00           C
ATOM   1125  NE2 HIS A  67      91.032 106.330  92.335  1.00  0.00           N
ATOM   1126 1HB  HIS A  67      87.060 105.848  92.812  1.00  0.00           H
ATOM   1127 2HB  HIS A  67      87.110 107.532  93.314  1.00  0.00           H
ATOM   1128  H   HIS A  67      85.245 105.894  94.418  1.00  0.00           H
ATOM   1129  HA  HIS A  67      87.986 105.306  95.171  1.00  0.00           H
ATOM   1130  HD1 HIS A  67      89.600 108.345  94.206  1.00  0.00           H
ATOM   1131  HD2 HIS A  67      89.545 104.894  91.787  1.00  0.00           H
ATOM   1132  HE1 HIS A  67      91.861 108.115  93.309  1.00  0.00           H
ATOM   1133  N   VAL A  68      88.832 107.288  96.425  1.00  0.00           N
ATOM   1134  CA  VAL A  68      89.287 108.412  97.230  1.00  0.00           C
ATOM   1135  C   VAL A  68      89.211 109.692  96.412  1.00  0.00           C
ATOM   1136  O   VAL A  68      89.690 109.753  95.274  1.00  0.00           O
ATOM   1137  CB  VAL A  68      90.734 108.187  97.710  1.00  0.00           C
ATOM   1138  CG1 VAL A  68      91.281 109.449  98.361  1.00  0.00           C
ATOM   1139  CG2 VAL A  68      90.782 107.016  98.678  1.00  0.00           C
ATOM   1140 1HG1 VAL A  68      92.304 109.272  98.694  1.00  0.00           H
ATOM   1141 2HG1 VAL A  68      91.270 110.265  97.639  1.00  0.00           H
ATOM   1142 3HG1 VAL A  68      90.662 109.713  99.218  1.00  0.00           H
ATOM   1143 1HG2 VAL A  68      91.807 106.862  99.013  1.00  0.00           H
ATOM   1144 2HG2 VAL A  68      90.147 107.229  99.539  1.00  0.00           H
ATOM   1145 3HG2 VAL A  68      90.425 106.115  98.178  1.00  0.00           H
ATOM   1146  H   VAL A  68      89.451 106.503  96.281  1.00  0.00           H
ATOM   1147  HA  VAL A  68      88.621 108.517  98.087  1.00  0.00           H
ATOM   1148  HB  VAL A  68      91.364 107.972  96.846  1.00  0.00           H
ATOM   1149  N   LYS A  69      88.599 110.722  96.989  1.00  0.00           N
ATOM   1150  CA  LYS A  69      88.304 111.948  96.268  1.00  0.00           C
ATOM   1151  C   LYS A  69      88.308 113.117  97.239  1.00  0.00           C
ATOM   1152  O   LYS A  69      88.178 112.946  98.453  1.00  0.00           O
ATOM   1153  CB  LYS A  69      86.957 111.850  95.550  1.00  0.00           C
ATOM   1154  CG  LYS A  69      85.757 111.716  96.478  1.00  0.00           C
ATOM   1155  CD  LYS A  69      84.461 111.588  95.691  1.00  0.00           C
ATOM   1156  CE  LYS A  69      83.251 111.576  96.613  1.00  0.00           C
ATOM   1157  NZ  LYS A  69      81.973 111.520  95.854  1.00  0.00           N
ATOM   1158 1HB  LYS A  69      86.807 112.738  94.935  1.00  0.00           H
ATOM   1159 2HB  LYS A  69      86.962 110.987  94.883  1.00  0.00           H
ATOM   1160 1HG  LYS A  69      85.880 110.832  97.106  1.00  0.00           H
ATOM   1161 2HG  LYS A  69      85.696 112.592  97.122  1.00  0.00           H
ATOM   1162 1HD  LYS A  69      84.372 112.426  94.998  1.00  0.00           H
ATOM   1163 2HD  LYS A  69      84.476 110.663  95.114  1.00  0.00           H
ATOM   1164 1HE  LYS A  69      83.306 110.711  97.273  1.00  0.00           H
ATOM   1165 2HE  LYS A  69      83.254 112.476  97.229  1.00  0.00           H
ATOM   1166 1HZ  LYS A  69      81.197 111.514  96.500  1.00  0.00           H
ATOM   1167 2HZ  LYS A  69      81.903 112.328  95.251  1.00  0.00           H
ATOM   1168 3HZ  LYS A  69      81.950 110.680  95.294  1.00  0.00           H
ATOM   1169  H   LYS A  69      88.333 110.646  97.961  1.00  0.00           H
ATOM   1170  HA  LYS A  69      89.080 112.104  95.519  1.00  0.00           H
ATOM   1171  N   ILE A  70      88.459 114.314  96.688  1.00  0.00           N
ATOM   1172  CA  ILE A  70      88.365 115.536  97.475  1.00  0.00           C
ATOM   1173  C   ILE A  70      87.206 116.368  96.950  1.00  0.00           C
ATOM   1174  O   ILE A  70      87.273 116.921  95.848  1.00  0.00           O
ATOM   1175  CB  ILE A  70      89.670 116.350  97.416  1.00  0.00           C
ATOM   1176  CG1 ILE A  70      90.845 115.514  97.928  1.00  0.00           C
ATOM   1177  CG2 ILE A  70      89.534 117.633  98.222  1.00  0.00           C
ATOM   1178  CD1 ILE A  70      92.166 116.249  97.924  1.00  0.00           C
ATOM   1179 1HG1 ILE A  70      90.640 115.184  98.946  1.00  0.00           H
ATOM   1180 2HG1 ILE A  70      90.952 114.620  97.312  1.00  0.00           H
ATOM   1181 1HG2 ILE A  70      90.465 118.196  98.170  1.00  0.00           H
ATOM   1182 2HG2 ILE A  70      88.723 118.234  97.814  1.00  0.00           H
ATOM   1183 3HG2 ILE A  70      89.316 117.387  99.262  1.00  0.00           H
ATOM   1184 1HD1 ILE A  70      92.950 115.591  98.300  1.00  0.00           H
ATOM   1185 2HD1 ILE A  70      92.408 116.558  96.907  1.00  0.00           H
ATOM   1186 3HD1 ILE A  70      92.094 117.128  98.563  1.00  0.00           H
ATOM   1187  H   ILE A  70      88.644 114.379  95.697  1.00  0.00           H
ATOM   1188  HA  ILE A  70      88.172 115.265  98.512  1.00  0.00           H
ATOM   1189  HB  ILE A  70      89.892 116.605  96.380  1.00  0.00           H
ATOM   1190  N   THR A  71      86.139 116.466  97.737  1.00  0.00           N
ATOM   1191  CA  THR A  71      84.999 117.282  97.359  1.00  0.00           C
ATOM   1192  C   THR A  71      84.559 118.264  98.432  1.00  0.00           C
ATOM   1193  O   THR A  71      83.726 119.130  98.145  1.00  0.00           O
ATOM   1194  CB  THR A  71      83.804 116.387  96.980  1.00  0.00           C
ATOM   1195  OG1 THR A  71      83.386 115.633  98.125  1.00  0.00           O
ATOM   1196  CG2 THR A  71      84.188 115.431  95.861  1.00  0.00           C
ATOM   1197 1HG2 THR A  71      83.331 114.807  95.606  1.00  0.00           H
ATOM   1198 2HG2 THR A  71      84.495 116.001  94.984  1.00  0.00           H
ATOM   1199 3HG2 THR A  71      85.012 114.799  96.189  1.00  0.00           H
ATOM   1200  H   THR A  71      86.116 115.966  98.614  1.00  0.00           H
ATOM   1201  HA  THR A  71      85.275 117.880  96.490  1.00  0.00           H
ATOM   1202  HB  THR A  71      82.973 117.010  96.649  1.00  0.00           H
ATOM   1203  HG1 THR A  71      82.841 116.186  98.690  1.00  0.00           H
ATOM   1204  N   PHE A  72      85.088 118.161  99.651  1.00  0.00           N
ATOM   1205  CA  PHE A  72      84.599 119.001 100.735  1.00  0.00           C
ATOM   1206  C   PHE A  72      84.508 120.469 100.344  1.00  0.00           C
ATOM   1207  O   PHE A  72      83.505 121.119 100.654  1.00  0.00           O
ATOM   1208  CB  PHE A  72      85.507 118.858 101.958  1.00  0.00           C
ATOM   1209  CG  PHE A  72      85.095 119.714 103.122  1.00  0.00           C
ATOM   1210  CD1 PHE A  72      84.265 119.210 104.113  1.00  0.00           C
ATOM   1211  CD2 PHE A  72      85.535 121.025 103.229  1.00  0.00           C
ATOM   1212  CE1 PHE A  72      83.885 119.996 105.184  1.00  0.00           C
ATOM   1213  CE2 PHE A  72      85.158 121.812 104.299  1.00  0.00           C
ATOM   1214  CZ  PHE A  72      84.331 121.297 105.277  1.00  0.00           C
ATOM   1215 1HB  PHE A  72      85.515 117.820 102.286  1.00  0.00           H
ATOM   1216 2HB  PHE A  72      86.528 119.123 101.686  1.00  0.00           H
ATOM   1217  H   PHE A  72      85.831 117.503  99.836  1.00  0.00           H
ATOM   1218  HA  PHE A  72      83.589 118.680 100.994  1.00  0.00           H
ATOM   1219  HD1 PHE A  72      83.913 118.180 104.040  1.00  0.00           H
ATOM   1220  HD2 PHE A  72      86.187 121.432 102.455  1.00  0.00           H
ATOM   1221  HE1 PHE A  72      83.233 119.587 105.955  1.00  0.00           H
ATOM   1222  HE2 PHE A  72      85.511 122.841 104.371  1.00  0.00           H
ATOM   1223  HZ  PHE A  72      84.032 121.918 106.121  1.00  0.00           H
ATOM   1224  N   PHE A  73      85.523 121.009  99.674  1.00  0.00           N
ATOM   1225  CA  PHE A  73      85.564 122.436  99.386  1.00  0.00           C
ATOM   1226  C   PHE A  73      84.467 122.898  98.444  1.00  0.00           C
ATOM   1227  O   PHE A  73      84.123 124.083  98.453  1.00  0.00           O
ATOM   1228  CB  PHE A  73      86.922 122.805  98.787  1.00  0.00           C
ATOM   1229  CG  PHE A  73      88.087 122.468  99.675  1.00  0.00           C
ATOM   1230  CD1 PHE A  73      88.930 121.411  99.365  1.00  0.00           C
ATOM   1231  CD2 PHE A  73      88.342 123.207 100.820  1.00  0.00           C
ATOM   1232  CE1 PHE A  73      90.001 121.100 100.181  1.00  0.00           C
ATOM   1233  CE2 PHE A  73      89.412 122.899 101.636  1.00  0.00           C
ATOM   1234  CZ  PHE A  73      90.243 121.844 101.316  1.00  0.00           C
ATOM   1235 1HB  PHE A  73      87.056 122.285  97.839  1.00  0.00           H
ATOM   1236 2HB  PHE A  73      86.950 123.874  98.581  1.00  0.00           H
ATOM   1237  H   PHE A  73      86.281 120.421  99.357  1.00  0.00           H
ATOM   1238  HA  PHE A  73      85.425 122.981 100.320  1.00  0.00           H
ATOM   1239  HD1 PHE A  73      88.739 120.823  98.467  1.00  0.00           H
ATOM   1240  HD2 PHE A  73      87.685 124.040 101.073  1.00  0.00           H
ATOM   1241  HE1 PHE A  73      90.655 120.266  99.926  1.00  0.00           H
ATOM   1242  HE2 PHE A  73      89.602 123.488 102.534  1.00  0.00           H
ATOM   1243  HZ  PHE A  73      91.086 121.599 101.960  1.00  0.00           H
ATOM   1244  N   SER A  74      83.913 122.000  97.630  1.00  0.00           N
ATOM   1245  CA  SER A  74      82.879 122.406  96.687  1.00  0.00           C
ATOM   1246  C   SER A  74      81.543 122.620  97.383  1.00  0.00           C
ATOM   1247  O   SER A  74      80.619 123.200  96.803  1.00  0.00           O
ATOM   1248  CB  SER A  74      82.727 121.360  95.599  1.00  0.00           C
ATOM   1249  OG  SER A  74      82.210 120.166  96.119  1.00  0.00           O
ATOM   1250 1HB  SER A  74      82.065 121.738  94.821  1.00  0.00           H
ATOM   1251 2HB  SER A  74      83.697 121.170  95.140  1.00  0.00           H
ATOM   1252  H   SER A  74      84.203 121.033  97.657  1.00  0.00           H
ATOM   1253  HA  SER A  74      83.171 123.357  96.239  1.00  0.00           H
ATOM   1254  HG  SER A  74      82.641 120.038  96.968  1.00  0.00           H
ATOM   1255  N   ASP A  75      81.428 122.176  98.636  1.00  0.00           N
ATOM   1256  CA  ASP A  75      80.173 122.317  99.367  1.00  0.00           C
ATOM   1257  C   ASP A  75      79.870 123.766  99.720  1.00  0.00           C
ATOM   1258  O   ASP A  75      78.747 124.081 100.128  1.00  0.00           O
ATOM   1259  CB  ASP A  75      80.208 121.478 100.647  1.00  0.00           C
ATOM   1260  CG  ASP A  75      80.135 119.981 100.377  1.00  0.00           C
ATOM   1261  OD1 ASP A  75      79.817 119.612  99.272  1.00  0.00           O
ATOM   1262  OD2 ASP A  75      80.398 119.222 101.279  1.00  0.00           O
ATOM   1263 1HB  ASP A  75      81.126 121.689 101.196  1.00  0.00           H
ATOM   1264 2HB  ASP A  75      79.372 121.758 101.289  1.00  0.00           H
ATOM   1265  H   ASP A  75      82.215 121.735  99.091  1.00  0.00           H
ATOM   1266  HA  ASP A  75      79.359 121.972  98.728  1.00  0.00           H
ATOM   1267  N   LYS A  76      80.849 124.660  99.581  1.00  0.00           N
ATOM   1268  CA  LYS A  76      80.580 126.075  99.801  1.00  0.00           C
ATOM   1269  C   LYS A  76      79.656 126.658  98.741  1.00  0.00           C
ATOM   1270  O   LYS A  76      79.064 127.718  98.967  1.00  0.00           O
ATOM   1271  CB  LYS A  76      81.891 126.862  99.838  1.00  0.00           C
ATOM   1272  CG  LYS A  76      82.577 127.004  98.486  1.00  0.00           C
ATOM   1273  CD  LYS A  76      83.928 127.691  98.622  1.00  0.00           C
ATOM   1274  CE  LYS A  76      84.606 127.853  97.269  1.00  0.00           C
ATOM   1275  NZ  LYS A  76      85.944 128.491  97.390  1.00  0.00           N
ATOM   1276 1HB  LYS A  76      81.703 127.864 100.224  1.00  0.00           H
ATOM   1277 2HB  LYS A  76      82.589 126.375 100.518  1.00  0.00           H
ATOM   1278 1HG  LYS A  76      82.724 126.016  98.047  1.00  0.00           H
ATOM   1279 2HG  LYS A  76      81.947 127.589  97.817  1.00  0.00           H
ATOM   1280 1HD  LYS A  76      83.792 128.676  99.071  1.00  0.00           H
ATOM   1281 2HD  LYS A  76      84.573 127.100  99.272  1.00  0.00           H
ATOM   1282 1HE  LYS A  76      84.724 126.876  96.802  1.00  0.00           H
ATOM   1283 2HE  LYS A  76      83.982 128.467  96.620  1.00  0.00           H
ATOM   1284 1HZ  LYS A  76      86.359 128.581  96.473  1.00  0.00           H
ATOM   1285 2HZ  LYS A  76      85.845 129.407  97.805  1.00  0.00           H
ATOM   1286 3HZ  LYS A  76      86.539 127.921  97.974  1.00  0.00           H
ATOM   1287  H   LYS A  76      81.781 124.371  99.323  1.00  0.00           H
ATOM   1288  HA  LYS A  76      80.078 126.186 100.763  1.00  0.00           H
ATOM   1289  N   LEU A  77      79.518 125.998  97.604  1.00  0.00           N
ATOM   1290  CA  LEU A  77      78.753 126.544  96.499  1.00  0.00           C
ATOM   1291  C   LEU A  77      77.264 126.252  96.667  1.00  0.00           C
ATOM   1292  O   LEU A  77      76.887 125.242  97.266  1.00  0.00           O
ATOM   1293  CB  LEU A  77      79.254 125.960  95.171  1.00  0.00           C
ATOM   1294  CG  LEU A  77      80.704 126.296  94.802  1.00  0.00           C
ATOM   1295  CD1 LEU A  77      81.093 125.544  93.536  1.00  0.00           C
ATOM   1296  CD2 LEU A  77      80.845 127.798  94.611  1.00  0.00           C
ATOM   1297 1HB  LEU A  77      79.165 124.876  95.214  1.00  0.00           H
ATOM   1298 2HB  LEU A  77      78.614 126.325  94.368  1.00  0.00           H
ATOM   1299 1HD1 LEU A  77      82.124 125.783  93.273  1.00  0.00           H
ATOM   1300 2HD1 LEU A  77      81.002 124.472  93.707  1.00  0.00           H
ATOM   1301 3HD1 LEU A  77      80.433 125.840  92.720  1.00  0.00           H
ATOM   1302 1HD2 LEU A  77      81.876 128.037  94.349  1.00  0.00           H
ATOM   1303 2HD2 LEU A  77      80.182 128.127  93.810  1.00  0.00           H
ATOM   1304 3HD2 LEU A  77      80.578 128.309  95.536  1.00  0.00           H
ATOM   1305  H   LEU A  77      79.954 125.092  97.501  1.00  0.00           H
ATOM   1306  HA  LEU A  77      78.899 127.623  96.477  1.00  0.00           H
ATOM   1307  HG  LEU A  77      81.369 125.968  95.601  1.00  0.00           H
ATOM   1308  N   PRO A  78      76.399 127.127  96.155  1.00  0.00           N
ATOM   1309  CA  PRO A  78      74.958 126.835  96.168  1.00  0.00           C
ATOM   1310  C   PRO A  78      74.600 125.677  95.247  1.00  0.00           C
ATOM   1311  O   PRO A  78      75.391 125.310  94.372  1.00  0.00           O
ATOM   1312  CB  PRO A  78      74.337 128.147  95.681  1.00  0.00           C
ATOM   1313  CG  PRO A  78      75.385 128.745  94.806  1.00  0.00           C
ATOM   1314  CD  PRO A  78      76.682 128.418  95.498  1.00  0.00           C
ATOM   1315 1HB  PRO A  78      73.399 127.943  95.144  1.00  0.00           H
ATOM   1316 2HB  PRO A  78      74.083 128.786  96.540  1.00  0.00           H
ATOM   1317 1HG  PRO A  78      75.326 128.317  93.794  1.00  0.00           H
ATOM   1318 2HG  PRO A  78      75.222 129.828  94.702  1.00  0.00           H
ATOM   1319 1HD  PRO A  78      77.483 128.324  94.750  1.00  0.00           H
ATOM   1320 2HD  PRO A  78      76.919 129.209  96.224  1.00  0.00           H
ATOM   1321  HA  PRO A  78      74.647 126.597  97.196  1.00  0.00           H
ATOM   1322  N   ARG A  79      73.416 125.091  95.429  1.00  0.00           N
ATOM   1323  CA  ARG A  79      73.058 123.895  94.670  1.00  0.00           C
ATOM   1324  C   ARG A  79      73.449 124.015  93.200  1.00  0.00           C
ATOM   1325  O   ARG A  79      74.060 123.099  92.635  1.00  0.00           O
ATOM   1326  CB  ARG A  79      71.563 123.632  94.769  1.00  0.00           C
ATOM   1327  CG  ARG A  79      71.088 122.369  94.067  1.00  0.00           C
ATOM   1328  CD  ARG A  79      69.616 122.201  94.177  1.00  0.00           C
ATOM   1329  NE  ARG A  79      69.162 120.974  93.541  1.00  0.00           N
ATOM   1330  CZ  ARG A  79      69.078 119.779  94.157  1.00  0.00           C
ATOM   1331  NH1 ARG A  79      69.421 119.666  95.421  1.00  0.00           N
ATOM   1332  NH2 ARG A  79      68.652 118.721  93.490  1.00  0.00           N
ATOM   1333 1HB  ARG A  79      71.276 123.554  95.817  1.00  0.00           H
ATOM   1334 2HB  ARG A  79      71.016 124.472  94.342  1.00  0.00           H
ATOM   1335 1HG  ARG A  79      71.350 122.420  93.010  1.00  0.00           H
ATOM   1336 2HG  ARG A  79      71.567 121.500  94.519  1.00  0.00           H
ATOM   1337 1HD  ARG A  79      69.331 122.166  95.228  1.00  0.00           H
ATOM   1338 2HD  ARG A  79      69.117 123.040  93.693  1.00  0.00           H
ATOM   1339 1HH1 ARG A  79      69.747 120.475  95.931  1.00  0.00           H
ATOM   1340 2HH1 ARG A  79      69.358 118.770  95.883  1.00  0.00           H
ATOM   1341 1HH2 ARG A  79      68.389 118.808  92.518  1.00  0.00           H
ATOM   1342 2HH2 ARG A  79      68.590 117.825  93.951  1.00  0.00           H
ATOM   1343  H   ARG A  79      72.755 125.468  96.093  1.00  0.00           H
ATOM   1344  HA  ARG A  79      73.606 123.047  95.081  1.00  0.00           H
ATOM   1345  HE  ARG A  79      68.890 121.022  92.568  1.00  0.00           H
ATOM   1346  N   ASN A  80      73.087 125.129  92.561  1.00  0.00           N
ATOM   1347  CA  ASN A  80      73.276 125.254  91.120  1.00  0.00           C
ATOM   1348  C   ASN A  80      74.750 125.193  90.749  1.00  0.00           C
ATOM   1349  O   ASN A  80      75.149 124.438  89.851  1.00  0.00           O
ATOM   1350  CB  ASN A  80      72.651 126.539  90.608  1.00  0.00           C
ATOM   1351  CG  ASN A  80      71.148 126.493  90.614  1.00  0.00           C
ATOM   1352  OD1 ASN A  80      70.548 125.414  90.685  1.00  0.00           O
ATOM   1353  ND2 ASN A  80      70.529 127.643  90.542  1.00  0.00           N
ATOM   1354 1HB  ASN A  80      72.980 127.375  91.226  1.00  0.00           H
ATOM   1355 2HB  ASN A  80      72.993 126.729  89.590  1.00  0.00           H
ATOM   1356 1HD2 ASN A  80      69.529 127.673  90.542  1.00  0.00           H
ATOM   1357 2HD2 ASN A  80      71.054 128.491  90.486  1.00  0.00           H
ATOM   1358  H   ASN A  80      72.679 125.899  93.072  1.00  0.00           H
ATOM   1359  HA  ASN A  80      72.776 124.416  90.631  1.00  0.00           H
ATOM   1360  N   PHE A  81      75.575 125.985  91.434  1.00  0.00           N
ATOM   1361  CA  PHE A  81      76.987 126.044  91.087  1.00  0.00           C
ATOM   1362  C   PHE A  81      77.710 124.792  91.551  1.00  0.00           C
ATOM   1363  O   PHE A  81      78.648 124.330  90.892  1.00  0.00           O
ATOM   1364  CB  PHE A  81      77.642 127.279  91.707  1.00  0.00           C
ATOM   1365  CG  PHE A  81      77.194 128.576  91.094  1.00  0.00           C
ATOM   1366  CD1 PHE A  81      76.811 128.633  89.763  1.00  0.00           C
ATOM   1367  CD2 PHE A  81      77.155 129.739  91.847  1.00  0.00           C
ATOM   1368  CE1 PHE A  81      76.398 129.825  89.197  1.00  0.00           C
ATOM   1369  CE2 PHE A  81      76.742 130.932  91.285  1.00  0.00           C
ATOM   1370  CZ  PHE A  81      76.364 130.974  89.958  1.00  0.00           C
ATOM   1371 1HB  PHE A  81      77.419 127.312  92.773  1.00  0.00           H
ATOM   1372 2HB  PHE A  81      78.724 127.209  91.602  1.00  0.00           H
ATOM   1373  H   PHE A  81      75.232 126.550  92.198  1.00  0.00           H
ATOM   1374  HA  PHE A  81      77.074 126.097  90.001  1.00  0.00           H
ATOM   1375  HD1 PHE A  81      76.837 127.724  89.161  1.00  0.00           H
ATOM   1376  HD2 PHE A  81      77.454 129.706  92.895  1.00  0.00           H
ATOM   1377  HE1 PHE A  81      76.100 129.857  88.150  1.00  0.00           H
ATOM   1378  HE2 PHE A  81      76.716 131.839  91.888  1.00  0.00           H
ATOM   1379  HZ  PHE A  81      76.040 131.914  89.513  1.00  0.00           H
ATOM   1380  N   ARG A  82      77.289 124.225  92.684  1.00  0.00           N
ATOM   1381  CA  ARG A  82      77.949 123.030  93.192  1.00  0.00           C
ATOM   1382  C   ARG A  82      77.839 121.887  92.196  1.00  0.00           C
ATOM   1383  O   ARG A  82      78.839 121.238  91.862  1.00  0.00           O
ATOM   1384  CB  ARG A  82      77.342 122.603  94.520  1.00  0.00           C
ATOM   1385  CG  ARG A  82      78.009 121.402  95.172  1.00  0.00           C
ATOM   1386  CD  ARG A  82      77.368 121.053  96.465  1.00  0.00           C
ATOM   1387  NE  ARG A  82      78.047 119.949  97.126  1.00  0.00           N
ATOM   1388  CZ  ARG A  82      77.816 118.647  96.871  1.00  0.00           C
ATOM   1389  NH1 ARG A  82      76.923 118.302  95.969  1.00  0.00           N
ATOM   1390  NH2 ARG A  82      78.486 117.716  97.527  1.00  0.00           N
ATOM   1391 1HB  ARG A  82      77.393 123.432  95.226  1.00  0.00           H
ATOM   1392 2HB  ARG A  82      76.290 122.359  94.378  1.00  0.00           H
ATOM   1393 1HG  ARG A  82      77.935 120.541  94.508  1.00  0.00           H
ATOM   1394 2HG  ARG A  82      79.060 121.627  95.359  1.00  0.00           H
ATOM   1395 1HD  ARG A  82      77.395 121.916  97.130  1.00  0.00           H
ATOM   1396 2HD  ARG A  82      76.333 120.762  96.291  1.00  0.00           H
ATOM   1397 1HH1 ARG A  82      76.411 119.013  95.468  1.00  0.00           H
ATOM   1398 2HH1 ARG A  82      76.750 117.325  95.778  1.00  0.00           H
ATOM   1399 1HH2 ARG A  82      79.172 117.981  98.220  1.00  0.00           H
ATOM   1400 2HH2 ARG A  82      78.313 116.740  97.336  1.00  0.00           H
ATOM   1401  H   ARG A  82      76.513 124.615  93.199  1.00  0.00           H
ATOM   1402  HA  ARG A  82      79.007 123.252  93.331  1.00  0.00           H
ATOM   1403  HE  ARG A  82      78.740 120.175  97.826  1.00  0.00           H
ATOM   1404  N   TYR A  83      76.634 121.645  91.679  1.00  0.00           N
ATOM   1405  CA  TYR A  83      76.466 120.547  90.736  1.00  0.00           C
ATOM   1406  C   TYR A  83      77.030 120.896  89.366  1.00  0.00           C
ATOM   1407  O   TYR A  83      77.554 120.020  88.671  1.00  0.00           O
ATOM   1408  CB  TYR A  83      74.988 120.166  90.617  1.00  0.00           C
ATOM   1409  CG  TYR A  83      74.489 119.296  91.748  1.00  0.00           C
ATOM   1410  CD1 TYR A  83      73.515 119.773  92.613  1.00  0.00           C
ATOM   1411  CD2 TYR A  83      75.005 118.020  91.921  1.00  0.00           C
ATOM   1412  CE1 TYR A  83      73.059 118.978  93.647  1.00  0.00           C
ATOM   1413  CE2 TYR A  83      74.549 117.225  92.955  1.00  0.00           C
ATOM   1414  CZ  TYR A  83      73.580 117.700  93.815  1.00  0.00           C
ATOM   1415  OH  TYR A  83      73.126 116.908  94.844  1.00  0.00           O
ATOM   1416 1HB  TYR A  83      74.380 121.072  90.590  1.00  0.00           H
ATOM   1417 2HB  TYR A  83      74.824 119.634  89.680  1.00  0.00           H
ATOM   1418  H   TYR A  83      75.832 122.208  91.928  1.00  0.00           H
ATOM   1419  HA  TYR A  83      77.039 119.692  91.094  1.00  0.00           H
ATOM   1420  HD1 TYR A  83      73.109 120.776  92.477  1.00  0.00           H
ATOM   1421  HD2 TYR A  83      75.771 117.645  91.242  1.00  0.00           H
ATOM   1422  HE1 TYR A  83      72.294 119.353  94.326  1.00  0.00           H
ATOM   1423  HE2 TYR A  83      74.955 116.222  93.091  1.00  0.00           H
ATOM   1424  HH  TYR A  83      73.533 116.040  94.783  1.00  0.00           H
ATOM   1425  N   SER A  84      76.949 122.166  88.961  1.00  0.00           N
ATOM   1426  CA  SER A  84      77.561 122.554  87.693  1.00  0.00           C
ATOM   1427  C   SER A  84      79.061 122.293  87.713  1.00  0.00           C
ATOM   1428  O   SER A  84      79.622 121.724  86.765  1.00  0.00           O
ATOM   1429  CB  SER A  84      77.296 124.019  87.409  1.00  0.00           C
ATOM   1430  OG  SER A  84      77.893 124.413  86.204  1.00  0.00           O
ATOM   1431 1HB  SER A  84      76.221 124.192  87.359  1.00  0.00           H
ATOM   1432 2HB  SER A  84      77.686 124.624  88.226  1.00  0.00           H
ATOM   1433  H   SER A  84      76.473 122.865  89.512  1.00  0.00           H
ATOM   1434  HA  SER A  84      77.128 121.944  86.899  1.00  0.00           H
ATOM   1435  HG  SER A  84      78.686 124.897  86.448  1.00  0.00           H
ATOM   1436  N   LEU A  85      79.727 122.691  88.797  1.00  0.00           N
ATOM   1437  CA  LEU A  85      81.156 122.443  88.925  1.00  0.00           C
ATOM   1438  C   LEU A  85      81.452 120.952  88.935  1.00  0.00           C
ATOM   1439  O   LEU A  85      82.291 120.473  88.159  1.00  0.00           O
ATOM   1440  CB  LEU A  85      81.693 123.088  90.209  1.00  0.00           C
ATOM   1441  CG  LEU A  85      83.175 122.832  90.512  1.00  0.00           C
ATOM   1442  CD1 LEU A  85      84.032 123.437  89.408  1.00  0.00           C
ATOM   1443  CD2 LEU A  85      83.527 123.428  91.866  1.00  0.00           C
ATOM   1444 1HB  LEU A  85      81.551 124.165  90.143  1.00  0.00           H
ATOM   1445 2HB  LEU A  85      81.113 122.717  91.054  1.00  0.00           H
ATOM   1446 1HD1 LEU A  85      85.085 123.255  89.623  1.00  0.00           H
ATOM   1447 2HD1 LEU A  85      83.773 122.979  88.453  1.00  0.00           H
ATOM   1448 3HD1 LEU A  85      83.853 124.510  89.356  1.00  0.00           H
ATOM   1449 1HD2 LEU A  85      84.581 123.245  92.082  1.00  0.00           H
ATOM   1450 2HD2 LEU A  85      83.341 124.502  91.850  1.00  0.00           H
ATOM   1451 3HD2 LEU A  85      82.913 122.965  92.639  1.00  0.00           H
ATOM   1452  H   LEU A  85      79.242 123.169  89.543  1.00  0.00           H
ATOM   1453  HA  LEU A  85      81.660 122.874  88.061  1.00  0.00           H
ATOM   1454  HG  LEU A  85      83.363 121.758  90.528  1.00  0.00           H
ATOM   1455  N   LEU A  86      80.775 120.199  89.804  1.00  0.00           N
ATOM   1456  CA  LEU A  86      81.084 118.782  89.940  1.00  0.00           C
ATOM   1457  C   LEU A  86      80.828 118.037  88.638  1.00  0.00           C
ATOM   1458  O   LEU A  86      81.620 117.174  88.238  1.00  0.00           O
ATOM   1459  CB  LEU A  86      80.245 118.162  91.065  1.00  0.00           C
ATOM   1460  CG  LEU A  86      80.599 118.617  92.487  1.00  0.00           C
ATOM   1461  CD1 LEU A  86      79.551 118.099  93.462  1.00  0.00           C
ATOM   1462  CD2 LEU A  86      81.986 118.109  92.852  1.00  0.00           C
ATOM   1463 1HB  LEU A  86      79.198 118.404  90.891  1.00  0.00           H
ATOM   1464 2HB  LEU A  86      80.358 117.079  91.026  1.00  0.00           H
ATOM   1465 1HD1 LEU A  86      79.803 118.422  94.473  1.00  0.00           H
ATOM   1466 2HD1 LEU A  86      78.573 118.493  93.189  1.00  0.00           H
ATOM   1467 3HD1 LEU A  86      79.528 117.010  93.426  1.00  0.00           H
ATOM   1468 1HD2 LEU A  86      82.238 118.433  93.863  1.00  0.00           H
ATOM   1469 2HD2 LEU A  86      81.998 117.020  92.807  1.00  0.00           H
ATOM   1470 3HD2 LEU A  86      82.717 118.509  92.150  1.00  0.00           H
ATOM   1471  H   LEU A  86      80.044 120.600  90.374  1.00  0.00           H
ATOM   1472  HA  LEU A  86      82.142 118.680  90.177  1.00  0.00           H
ATOM   1473  HG  LEU A  86      80.588 119.706  92.534  1.00  0.00           H
ATOM   1474  N   PHE A  87      79.732 118.369  87.954  1.00  0.00           N
ATOM   1475  CA  PHE A  87      79.443 117.766  86.659  1.00  0.00           C
ATOM   1476  C   PHE A  87      80.580 118.010  85.675  1.00  0.00           C
ATOM   1477  O   PHE A  87      81.096 117.071  85.053  1.00  0.00           O
ATOM   1478  CB  PHE A  87      78.139 118.324  86.088  1.00  0.00           C
ATOM   1479  CG  PHE A  87      77.800 117.798  84.723  1.00  0.00           C
ATOM   1480  CD1 PHE A  87      77.178 116.567  84.572  1.00  0.00           C
ATOM   1481  CD2 PHE A  87      78.104 118.531  83.586  1.00  0.00           C
ATOM   1482  CE1 PHE A  87      76.866 116.082  83.316  1.00  0.00           C
ATOM   1483  CE2 PHE A  87      77.793 118.049  82.329  1.00  0.00           C
ATOM   1484  CZ  PHE A  87      77.174 116.822  82.195  1.00  0.00           C
ATOM   1485 1HB  PHE A  87      77.315 118.082  86.759  1.00  0.00           H
ATOM   1486 2HB  PHE A  87      78.203 119.410  86.028  1.00  0.00           H
ATOM   1487  H   PHE A  87      79.089 119.048  88.335  1.00  0.00           H
ATOM   1488  HA  PHE A  87      79.346 116.687  86.793  1.00  0.00           H
ATOM   1489  HD1 PHE A  87      76.934 115.982  85.459  1.00  0.00           H
ATOM   1490  HD2 PHE A  87      78.594 119.499  83.692  1.00  0.00           H
ATOM   1491  HE1 PHE A  87      76.378 115.114  83.213  1.00  0.00           H
ATOM   1492  HE2 PHE A  87      78.037 118.635  81.443  1.00  0.00           H
ATOM   1493  HZ  PHE A  87      76.930 116.440  81.205  1.00  0.00           H
ATOM   1494  N   ALA A  88      81.004 119.268  85.542  1.00  0.00           N
ATOM   1495  CA  ALA A  88      82.092 119.576  84.619  1.00  0.00           C
ATOM   1496  C   ALA A  88      83.368 118.843  85.008  1.00  0.00           C
ATOM   1497  O   ALA A  88      84.103 118.348  84.143  1.00  0.00           O
ATOM   1498  CB  ALA A  88      82.330 121.083  84.572  1.00  0.00           C
ATOM   1499 1HB  ALA A  88      83.144 121.301  83.881  1.00  0.00           H
ATOM   1500 2HB  ALA A  88      81.423 121.584  84.235  1.00  0.00           H
ATOM   1501 3HB  ALA A  88      82.593 121.440  85.567  1.00  0.00           H
ATOM   1502  H   ALA A  88      80.583 120.018  86.072  1.00  0.00           H
ATOM   1503  HA  ALA A  88      81.802 119.231  83.627  1.00  0.00           H
ATOM   1504  N   LEU A  89      83.646 118.748  86.306  1.00  0.00           N
ATOM   1505  CA  LEU A  89      84.898 118.125  86.712  1.00  0.00           C
ATOM   1506  C   LEU A  89      84.853 116.611  86.547  1.00  0.00           C
ATOM   1507  O   LEU A  89      85.875 115.994  86.220  1.00  0.00           O
ATOM   1508  CB  LEU A  89      85.211 118.475  88.172  1.00  0.00           C
ATOM   1509  CG  LEU A  89      85.476 119.958  88.459  1.00  0.00           C
ATOM   1510  CD1 LEU A  89      85.720 120.152  89.950  1.00  0.00           C
ATOM   1511  CD2 LEU A  89      86.672 120.427  87.644  1.00  0.00           C
ATOM   1512 1HB  LEU A  89      84.372 118.162  88.792  1.00  0.00           H
ATOM   1513 2HB  LEU A  89      86.093 117.914  88.483  1.00  0.00           H
ATOM   1514 1HD1 LEU A  89      85.908 121.206  90.153  1.00  0.00           H
ATOM   1515 2HD1 LEU A  89      84.841 119.827  90.507  1.00  0.00           H
ATOM   1516 3HD1 LEU A  89      86.584 119.564  90.257  1.00  0.00           H
ATOM   1517 1HD2 LEU A  89      86.860 121.482  87.847  1.00  0.00           H
ATOM   1518 2HD2 LEU A  89      87.551 119.843  87.918  1.00  0.00           H
ATOM   1519 3HD2 LEU A  89      86.464 120.294  86.582  1.00  0.00           H
ATOM   1520  H   LEU A  89      83.016 119.094  87.016  1.00  0.00           H
ATOM   1521  HA  LEU A  89      85.689 118.474  86.048  1.00  0.00           H
ATOM   1522  HG  LEU A  89      84.598 120.544  88.186  1.00  0.00           H
ATOM   1523  N   GLU A  90      83.685 115.993  86.728  1.00  0.00           N
ATOM   1524  CA  GLU A  90      83.576 114.572  86.416  1.00  0.00           C
ATOM   1525  C   GLU A  90      83.760 114.329  84.925  1.00  0.00           C
ATOM   1526  O   GLU A  90      84.283 113.284  84.516  1.00  0.00           O
ATOM   1527  CB  GLU A  90      82.220 114.026  86.870  1.00  0.00           C
ATOM   1528  CG  GLU A  90      82.047 113.950  88.381  1.00  0.00           C
ATOM   1529  CD  GLU A  90      82.927 112.912  89.019  1.00  0.00           C
ATOM   1530  OE1 GLU A  90      82.899 111.787  88.583  1.00  0.00           O
ATOM   1531  OE2 GLU A  90      83.629 113.245  89.945  1.00  0.00           O
ATOM   1532 1HB  GLU A  90      81.423 114.655  86.473  1.00  0.00           H
ATOM   1533 2HB  GLU A  90      82.078 113.024  86.467  1.00  0.00           H
ATOM   1534 1HG  GLU A  90      82.281 114.923  88.812  1.00  0.00           H
ATOM   1535 2HG  GLU A  90      81.006 113.725  88.605  1.00  0.00           H
ATOM   1536  H   GLU A  90      82.874 116.484  87.077  1.00  0.00           H
ATOM   1537  HA  GLU A  90      84.377 114.042  86.932  1.00  0.00           H
ATOM   1538  N   LEU A  91      83.341 115.286  84.093  1.00  0.00           N
ATOM   1539  CA  LEU A  91      83.629 115.185  82.666  1.00  0.00           C
ATOM   1540  C   LEU A  91      85.130 115.119  82.405  1.00  0.00           C
ATOM   1541  O   LEU A  91      85.581 114.394  81.505  1.00  0.00           O
ATOM   1542  CB  LEU A  91      83.027 116.382  81.920  1.00  0.00           C
ATOM   1543  CG  LEU A  91      83.248 116.399  80.402  1.00  0.00           C
ATOM   1544  CD1 LEU A  91      82.640 115.146  79.786  1.00  0.00           C
ATOM   1545  CD2 LEU A  91      82.624 117.655  79.812  1.00  0.00           C
ATOM   1546 1HB  LEU A  91      81.953 116.398  82.099  1.00  0.00           H
ATOM   1547 2HB  LEU A  91      83.456 117.297  82.328  1.00  0.00           H
ATOM   1548 1HD1 LEU A  91      82.797 115.158  78.707  1.00  0.00           H
ATOM   1549 2HD1 LEU A  91      83.118 114.263  80.211  1.00  0.00           H
ATOM   1550 3HD1 LEU A  91      81.572 115.118  79.996  1.00  0.00           H
ATOM   1551 1HD2 LEU A  91      82.782 117.668  78.733  1.00  0.00           H
ATOM   1552 2HD2 LEU A  91      81.555 117.664  80.023  1.00  0.00           H
ATOM   1553 3HD2 LEU A  91      83.089 118.535  80.257  1.00  0.00           H
ATOM   1554  H   LEU A  91      82.826 116.084  84.436  1.00  0.00           H
ATOM   1555  HA  LEU A  91      83.187 114.263  82.289  1.00  0.00           H
ATOM   1556  HG  LEU A  91      84.317 116.390  80.190  1.00  0.00           H
ATOM   1557  N   LEU A  92      85.917 115.861  83.184  1.00  0.00           N
ATOM   1558  CA  LEU A  92      87.367 115.804  83.026  1.00  0.00           C
ATOM   1559  C   LEU A  92      87.910 114.420  83.366  1.00  0.00           C
ATOM   1560  O   LEU A  92      88.964 114.016  82.858  1.00  0.00           O
ATOM   1561  CB  LEU A  92      88.038 116.855  83.920  1.00  0.00           C
ATOM   1562  CG  LEU A  92      88.278 118.224  83.272  1.00  0.00           C
ATOM   1563  CD1 LEU A  92      86.951 118.803  82.801  1.00  0.00           C
ATOM   1564  CD2 LEU A  92      88.953 119.149  84.274  1.00  0.00           C
ATOM   1565 1HB  LEU A  92      87.417 117.009  84.801  1.00  0.00           H
ATOM   1566 2HB  LEU A  92      89.004 116.468  84.246  1.00  0.00           H
ATOM   1567 1HD1 LEU A  92      87.121 119.776  82.340  1.00  0.00           H
ATOM   1568 2HD1 LEU A  92      86.500 118.131  82.071  1.00  0.00           H
ATOM   1569 3HD1 LEU A  92      86.281 118.917  83.652  1.00  0.00           H
ATOM   1570 1HD2 LEU A  92      89.124 120.123  83.813  1.00  0.00           H
ATOM   1571 2HD2 LEU A  92      88.311 119.269  85.148  1.00  0.00           H
ATOM   1572 3HD2 LEU A  92      89.907 118.720  84.580  1.00  0.00           H
ATOM   1573  H   LEU A  92      85.522 116.468  83.888  1.00  0.00           H
ATOM   1574  HA  LEU A  92      87.610 116.002  81.983  1.00  0.00           H
ATOM   1575  HG  LEU A  92      88.919 118.106  82.398  1.00  0.00           H
ATOM   1576  N   VAL A  93      87.212 113.686  84.233  1.00  0.00           N
ATOM   1577  CA  VAL A  93      87.583 112.295  84.484  1.00  0.00           C
ATOM   1578  C   VAL A  93      87.356 111.448  83.237  1.00  0.00           C
ATOM   1579  O   VAL A  93      88.176 110.587  82.892  1.00  0.00           O
ATOM   1580  CB  VAL A  93      86.760 111.720  85.652  1.00  0.00           C
ATOM   1581  CG1 VAL A  93      87.045 110.235  85.825  1.00  0.00           C
ATOM   1582  CG2 VAL A  93      87.075 112.481  86.931  1.00  0.00           C
ATOM   1583 1HG1 VAL A  93      86.455 109.845  86.655  1.00  0.00           H
ATOM   1584 2HG1 VAL A  93      86.779 109.705  84.910  1.00  0.00           H
ATOM   1585 3HG1 VAL A  93      88.105 110.090  86.034  1.00  0.00           H
ATOM   1586 1HG2 VAL A  93      86.489 112.070  87.753  1.00  0.00           H
ATOM   1587 2HG2 VAL A  93      88.137 112.387  87.159  1.00  0.00           H
ATOM   1588 3HG2 VAL A  93      86.824 113.534  86.799  1.00  0.00           H
ATOM   1589  H   VAL A  93      86.423 114.081  84.724  1.00  0.00           H
ATOM   1590  HA  VAL A  93      88.650 112.256  84.707  1.00  0.00           H
ATOM   1591  HB  VAL A  93      85.699 111.819  85.421  1.00  0.00           H
ATOM   1592  N   LEU A  94      86.241 111.671  82.543  1.00  0.00           N
ATOM   1593  CA  LEU A  94      86.026 110.980  81.274  1.00  0.00           C
ATOM   1594  C   LEU A  94      87.138 111.299  80.281  1.00  0.00           C
ATOM   1595  O   LEU A  94      87.645 110.403  79.588  1.00  0.00           O
ATOM   1596  CB  LEU A  94      84.670 111.376  80.677  1.00  0.00           C
ATOM   1597  CG  LEU A  94      83.440 110.753  81.349  1.00  0.00           C
ATOM   1598  CD1 LEU A  94      82.175 111.375  80.771  1.00  0.00           C
ATOM   1599  CD2 LEU A  94      83.454 109.247  81.138  1.00  0.00           C
ATOM   1600 1HB  LEU A  94      84.567 112.458  80.735  1.00  0.00           H
ATOM   1601 2HB  LEU A  94      84.655 111.087  79.626  1.00  0.00           H
ATOM   1602 1HD1 LEU A  94      81.301 110.933  81.249  1.00  0.00           H
ATOM   1603 2HD1 LEU A  94      82.183 112.450  80.954  1.00  0.00           H
ATOM   1604 3HD1 LEU A  94      82.136 111.188  79.699  1.00  0.00           H
ATOM   1605 1HD2 LEU A  94      82.580 108.804  81.616  1.00  0.00           H
ATOM   1606 2HD2 LEU A  94      83.432 109.029  80.070  1.00  0.00           H
ATOM   1607 3HD2 LEU A  94      84.359 108.826  81.576  1.00  0.00           H
ATOM   1608  H   LEU A  94      85.536 112.312  82.880  1.00  0.00           H
ATOM   1609  HA  LEU A  94      86.047 109.907  81.457  1.00  0.00           H
ATOM   1610  HG  LEU A  94      83.460 110.970  82.417  1.00  0.00           H
ATOM   1611  N   ILE A  95      87.534 112.570  80.201  1.00  0.00           N
ATOM   1612  CA  ILE A  95      88.658 112.937  79.340  1.00  0.00           C
ATOM   1613  C   ILE A  95      89.920 112.194  79.762  1.00  0.00           C
ATOM   1614  O   ILE A  95      90.681 111.694  78.922  1.00  0.00           O
ATOM   1615  CB  ILE A  95      88.915 114.454  79.378  1.00  0.00           C
ATOM   1616  CG1 ILE A  95      87.762 115.208  78.710  1.00  0.00           C
ATOM   1617  CG2 ILE A  95      90.236 114.788  78.702  1.00  0.00           C
ATOM   1618  CD1 ILE A  95      87.790 116.701  78.945  1.00  0.00           C
ATOM   1619 1HG1 ILE A  95      87.786 115.031  77.635  1.00  0.00           H
ATOM   1620 2HG1 ILE A  95      86.812 114.823  79.082  1.00  0.00           H
ATOM   1621 1HG2 ILE A  95      90.401 115.864  78.737  1.00  0.00           H
ATOM   1622 2HG2 ILE A  95      91.048 114.279  79.219  1.00  0.00           H
ATOM   1623 3HG2 ILE A  95      90.205 114.459  77.663  1.00  0.00           H
ATOM   1624 1HD1 ILE A  95      86.942 117.165  78.441  1.00  0.00           H
ATOM   1625 2HD1 ILE A  95      87.731 116.902  80.015  1.00  0.00           H
ATOM   1626 3HD1 ILE A  95      88.717 117.113  78.548  1.00  0.00           H
ATOM   1627  H   ILE A  95      87.065 113.290  80.732  1.00  0.00           H
ATOM   1628  HA  ILE A  95      88.431 112.621  78.323  1.00  0.00           H
ATOM   1629  HB  ILE A  95      88.953 114.791  80.414  1.00  0.00           H
ATOM   1630  N   THR A  96      90.166 112.109  81.071  1.00  0.00           N
ATOM   1631  CA  THR A  96      91.338 111.358  81.510  1.00  0.00           C
ATOM   1632  C   THR A  96      91.250 109.892  81.096  1.00  0.00           C
ATOM   1633  O   THR A  96      92.218 109.347  80.553  1.00  0.00           O
ATOM   1634  CB  THR A  96      91.514 111.453  83.037  1.00  0.00           C
ATOM   1635  OG1 THR A  96      91.648 112.828  83.421  1.00  0.00           O
ATOM   1636  CG2 THR A  96      92.749 110.684  83.481  1.00  0.00           C
ATOM   1637 1HG2 THR A  96      92.857 110.762  84.562  1.00  0.00           H
ATOM   1638 2HG2 THR A  96      92.645 109.636  83.200  1.00  0.00           H
ATOM   1639 3HG2 THR A  96      93.631 111.103  82.997  1.00  0.00           H
ATOM   1640  H   THR A  96      89.572 112.544  81.763  1.00  0.00           H
ATOM   1641  HA  THR A  96      92.216 111.761  81.005  1.00  0.00           H
ATOM   1642  HB  THR A  96      90.637 111.036  83.531  1.00  0.00           H
ATOM   1643  HG1 THR A  96      90.786 113.251  83.398  1.00  0.00           H
ATOM   1644  N   ILE A  97      90.099 109.248  81.300  1.00  0.00           N
ATOM   1645  CA  ILE A  97      89.994 107.825  80.987  1.00  0.00           C
ATOM   1646  C   ILE A  97      90.197 107.587  79.496  1.00  0.00           C
ATOM   1647  O   ILE A  97      90.901 106.651  79.089  1.00  0.00           O
ATOM   1648  CB  ILE A  97      88.628 107.261  81.420  1.00  0.00           C
ATOM   1649  CG1 ILE A  97      88.506 107.270  82.946  1.00  0.00           C
ATOM   1650  CG2 ILE A  97      88.437 105.854  80.875  1.00  0.00           C
ATOM   1651  CD1 ILE A  97      87.101 107.023  83.447  1.00  0.00           C
ATOM   1652 1HG1 ILE A  97      89.158 106.505  83.367  1.00  0.00           H
ATOM   1653 2HG1 ILE A  97      88.841 108.232  83.332  1.00  0.00           H
ATOM   1654 1HG2 ILE A  97      87.467 105.470  81.190  1.00  0.00           H
ATOM   1655 2HG2 ILE A  97      88.482 105.876  79.787  1.00  0.00           H
ATOM   1656 3HG2 ILE A  97      89.226 105.205  81.257  1.00  0.00           H
ATOM   1657 1HD1 ILE A  97      87.095 107.045  84.537  1.00  0.00           H
ATOM   1658 2HD1 ILE A  97      86.437 107.799  83.065  1.00  0.00           H
ATOM   1659 3HD1 ILE A  97      86.758 106.049  83.102  1.00  0.00           H
ATOM   1660  H   ILE A  97      89.293 109.732  81.669  1.00  0.00           H
ATOM   1661  HA  ILE A  97      90.795 107.298  81.504  1.00  0.00           H
ATOM   1662  HB  ILE A  97      87.833 107.900  81.036  1.00  0.00           H
ATOM   1663  N   VAL A  98      89.582 108.424  78.657  1.00  0.00           N
ATOM   1664  CA  VAL A  98      89.766 108.277  77.214  1.00  0.00           C
ATOM   1665  C   VAL A  98      91.237 108.423  76.844  1.00  0.00           C
ATOM   1666  O   VAL A  98      91.769 107.662  76.022  1.00  0.00           O
ATOM   1667  CB  VAL A  98      88.939 109.332  76.454  1.00  0.00           C
ATOM   1668  CG1 VAL A  98      89.317 109.343  74.980  1.00  0.00           C
ATOM   1669  CG2 VAL A  98      87.455 109.050  76.628  1.00  0.00           C
ATOM   1670 1HG1 VAL A  98      88.723 110.095  74.458  1.00  0.00           H
ATOM   1671 2HG1 VAL A  98      90.375 109.583  74.878  1.00  0.00           H
ATOM   1672 3HG1 VAL A  98      89.122 108.363  74.547  1.00  0.00           H
ATOM   1673 1HG2 VAL A  98      86.876 109.800  76.089  1.00  0.00           H
ATOM   1674 2HG2 VAL A  98      87.223 108.060  76.234  1.00  0.00           H
ATOM   1675 3HG2 VAL A  98      87.199 109.087  77.687  1.00  0.00           H
ATOM   1676  H   VAL A  98      88.986 109.162  79.004  1.00  0.00           H
ATOM   1677  HA  VAL A  98      89.463 107.270  76.927  1.00  0.00           H
ATOM   1678  HB  VAL A  98      89.172 110.319  76.853  1.00  0.00           H
ATOM   1679  N   ALA A  99      91.916 109.402  77.443  1.00  0.00           N
ATOM   1680  CA  ALA A  99      93.353 109.530  77.225  1.00  0.00           C
ATOM   1681  C   ALA A  99      94.101 108.286  77.684  1.00  0.00           C
ATOM   1682  O   ALA A  99      95.043 107.840  77.010  1.00  0.00           O
ATOM   1683  CB  ALA A  99      93.890 110.765  77.943  1.00  0.00           C
ATOM   1684 1HB  ALA A  99      94.963 110.849  77.771  1.00  0.00           H
ATOM   1685 2HB  ALA A  99      93.391 111.655  77.559  1.00  0.00           H
ATOM   1686 3HB  ALA A  99      93.700 110.676  79.011  1.00  0.00           H
ATOM   1687  H   ALA A  99      91.451 110.061  78.050  1.00  0.00           H
ATOM   1688  HA  ALA A  99      93.524 109.641  76.154  1.00  0.00           H
ATOM   1689  N   MET A 100      93.705 107.718  78.826  1.00  0.00           N
ATOM   1690  CA  MET A 100      94.356 106.506  79.311  1.00  0.00           C
ATOM   1691  C   MET A 100      94.153 105.358  78.337  1.00  0.00           C
ATOM   1692  O   MET A 100      95.053 104.538  78.134  1.00  0.00           O
ATOM   1693  CB  MET A 100      93.824 106.133  80.693  1.00  0.00           C
ATOM   1694  CG  MET A 100      94.257 107.074  81.809  1.00  0.00           C
ATOM   1695  SD  MET A 100      93.452 106.705  83.381  1.00  0.00           S
ATOM   1696  CE  MET A 100      94.287 105.190  83.842  1.00  0.00           C
ATOM   1697 1HB  MET A 100      92.735 106.119  80.672  1.00  0.00           H
ATOM   1698 2HB  MET A 100      94.160 105.129  80.954  1.00  0.00           H
ATOM   1699 1HG  MET A 100      95.335 107.001  81.948  1.00  0.00           H
ATOM   1700 2HG  MET A 100      94.018 108.100  81.533  1.00  0.00           H
ATOM   1701 1HE  MET A 100      93.898 104.836  84.796  1.00  0.00           H
ATOM   1702 2HE  MET A 100      94.117 104.433  83.075  1.00  0.00           H
ATOM   1703 3HE  MET A 100      95.358 105.379  83.934  1.00  0.00           H
ATOM   1704  H   MET A 100      92.953 108.122  79.366  1.00  0.00           H
ATOM   1705  HA  MET A 100      95.426 106.696  79.391  1.00  0.00           H
ATOM   1706  N   ILE A 101      92.972 105.289  77.717  1.00  0.00           N
ATOM   1707  CA  ILE A 101      92.734 104.261  76.707  1.00  0.00           C
ATOM   1708  C   ILE A 101      93.653 104.462  75.512  1.00  0.00           C
ATOM   1709  O   ILE A 101      94.274 103.511  75.016  1.00  0.00           O
ATOM   1710  CB  ILE A 101      91.268 104.272  76.237  1.00  0.00           C
ATOM   1711  CG1 ILE A 101      90.339 103.844  77.376  1.00  0.00           C
ATOM   1712  CG2 ILE A 101      91.089 103.364  75.030  1.00  0.00           C
ATOM   1713  CD1 ILE A 101      88.877 104.120  77.107  1.00  0.00           C
ATOM   1714 1HG1 ILE A 101      90.457 102.777  77.560  1.00  0.00           H
ATOM   1715 2HG1 ILE A 101      90.621 104.366  78.291  1.00  0.00           H
ATOM   1716 1HG2 ILE A 101      90.048 103.384  74.711  1.00  0.00           H
ATOM   1717 2HG2 ILE A 101      91.724 103.712  74.216  1.00  0.00           H
ATOM   1718 3HG2 ILE A 101      91.368 102.345  75.297  1.00  0.00           H
ATOM   1719 1HD1 ILE A 101      88.282 103.790  77.959  1.00  0.00           H
ATOM   1720 2HD1 ILE A 101      88.730 105.190  76.955  1.00  0.00           H
ATOM   1721 3HD1 ILE A 101      88.563 103.580  76.216  1.00  0.00           H
ATOM   1722  H   ILE A 101      92.234 105.942  77.938  1.00  0.00           H
ATOM   1723  HA  ILE A 101      92.968 103.289  77.140  1.00  0.00           H
ATOM   1724  HB  ILE A 101      90.982 105.287  75.961  1.00  0.00           H
ATOM   1725  N   TYR A 102      93.761 105.703  75.037  1.00  0.00           N
ATOM   1726  CA  TYR A 102      94.700 106.004  73.962  1.00  0.00           C
ATOM   1727  C   TYR A 102      96.115 105.579  74.329  1.00  0.00           C
ATOM   1728  O   TYR A 102      96.787 104.869  73.564  1.00  0.00           O
ATOM   1729  CB  TYR A 102      94.666 107.496  73.624  1.00  0.00           C
ATOM   1730  CG  TYR A 102      95.792 107.942  72.718  1.00  0.00           C
ATOM   1731  CD1 TYR A 102      95.708 107.730  71.350  1.00  0.00           C
ATOM   1732  CD2 TYR A 102      96.909 108.564  73.256  1.00  0.00           C
ATOM   1733  CE1 TYR A 102      96.737 108.138  70.523  1.00  0.00           C
ATOM   1734  CE2 TYR A 102      97.938 108.971  72.429  1.00  0.00           C
ATOM   1735  CZ  TYR A 102      97.854 108.761  71.068  1.00  0.00           C
ATOM   1736  OH  TYR A 102      98.879 109.167  70.245  1.00  0.00           O
ATOM   1737 1HB  TYR A 102      93.720 107.737  73.135  1.00  0.00           H
ATOM   1738 2HB  TYR A 102      94.717 108.079  74.543  1.00  0.00           H
ATOM   1739  H   TYR A 102      93.194 106.447  75.417  1.00  0.00           H
ATOM   1740  HA  TYR A 102      94.405 105.439  73.077  1.00  0.00           H
ATOM   1741  HD1 TYR A 102      94.830 107.242  70.927  1.00  0.00           H
ATOM   1742  HD2 TYR A 102      96.976 108.729  74.331  1.00  0.00           H
ATOM   1743  HE1 TYR A 102      96.671 107.972  69.448  1.00  0.00           H
ATOM   1744  HE2 TYR A 102      98.817 109.459  72.852  1.00  0.00           H
ATOM   1745  HH  TYR A 102      98.646 108.984  69.331  1.00  0.00           H
ATOM   1746  N   TYR A 103      96.584 105.987  75.509  1.00  0.00           N
ATOM   1747  CA  TYR A 103      97.931 105.602  75.911  1.00  0.00           C
ATOM   1748  C   TYR A 103      98.024 104.108  76.191  1.00  0.00           C
ATOM   1749  O   TYR A 103      99.095 103.509  76.037  1.00  0.00           O
ATOM   1750  CB  TYR A 103      98.368 106.398  77.143  1.00  0.00           C
ATOM   1751  CG  TYR A 103      98.666 107.853  76.855  1.00  0.00           C
ATOM   1752  CD1 TYR A 103      97.857 108.846  77.388  1.00  0.00           C
ATOM   1753  CD2 TYR A 103      99.749 108.194  76.059  1.00  0.00           C
ATOM   1754  CE1 TYR A 103      98.129 110.174  77.125  1.00  0.00           C
ATOM   1755  CE2 TYR A 103     100.022 109.523  75.796  1.00  0.00           C
ATOM   1756  CZ  TYR A 103      99.216 110.510  76.326  1.00  0.00           C
ATOM   1757  OH  TYR A 103      99.488 111.833  76.064  1.00  0.00           O
ATOM   1758 1HB  TYR A 103      97.585 106.355  77.901  1.00  0.00           H
ATOM   1759 2HB  TYR A 103      99.262 105.946  77.571  1.00  0.00           H
ATOM   1760  H   TYR A 103      96.028 106.557  76.131  1.00  0.00           H
ATOM   1761  HA  TYR A 103      98.610 105.797  75.081  1.00  0.00           H
ATOM   1762  HD1 TYR A 103      97.005 108.577  78.014  1.00  0.00           H
ATOM   1763  HD2 TYR A 103     100.385 107.414  75.640  1.00  0.00           H
ATOM   1764  HE1 TYR A 103      97.493 110.954  77.543  1.00  0.00           H
ATOM   1765  HE2 TYR A 103     100.873 109.791  75.169  1.00  0.00           H
ATOM   1766  HH  TYR A 103     100.144 111.892  75.365  1.00  0.00           H
ATOM   1767  N   GLY A 104      96.912 103.476  76.571  1.00  0.00           N
ATOM   1768  CA  GLY A 104      96.914 102.030  76.694  1.00  0.00           C
ATOM   1769  C   GLY A 104      97.311 101.342  75.405  1.00  0.00           C
ATOM   1770  O   GLY A 104      98.202 100.491  75.389  1.00  0.00           O
ATOM   1771 1HA  GLY A 104      97.604 101.732  77.484  1.00  0.00           H
ATOM   1772 2HA  GLY A 104      95.922 101.689  76.989  1.00  0.00           H
ATOM   1773  H   GLY A 104      96.065 103.987  76.775  1.00  0.00           H
ATOM   1774  N   TYR A 105      96.652 101.699  74.300  1.00  0.00           N
ATOM   1775  CA  TYR A 105      96.990 101.067  73.031  1.00  0.00           C
ATOM   1776  C   TYR A 105      98.407 101.422  72.604  1.00  0.00           C
ATOM   1777  O   TYR A 105      99.119 100.584  72.035  1.00  0.00           O
ATOM   1778  CB  TYR A 105      95.991 101.475  71.945  1.00  0.00           C
ATOM   1779  CG  TYR A 105      94.622 100.853  72.110  1.00  0.00           C
ATOM   1780  CD1 TYR A 105      93.528 101.653  72.407  1.00  0.00           C
ATOM   1781  CD2 TYR A 105      94.461  99.483  71.966  1.00  0.00           C
ATOM   1782  CE1 TYR A 105      92.278 101.085  72.557  1.00  0.00           C
ATOM   1783  CE2 TYR A 105      93.211  98.915  72.116  1.00  0.00           C
ATOM   1784  CZ  TYR A 105      92.123  99.711  72.411  1.00  0.00           C
ATOM   1785  OH  TYR A 105      90.878  99.145  72.561  1.00  0.00           O
ATOM   1786 1HB  TYR A 105      95.875 102.560  71.946  1.00  0.00           H
ATOM   1787 2HB  TYR A 105      96.379 101.189  70.968  1.00  0.00           H
ATOM   1788  H   TYR A 105      95.922 102.397  74.323  1.00  0.00           H
ATOM   1789  HA  TYR A 105      96.945  99.986  73.160  1.00  0.00           H
ATOM   1790  HD1 TYR A 105      93.655 102.730  72.520  1.00  0.00           H
ATOM   1791  HD2 TYR A 105      95.321  98.855  71.734  1.00  0.00           H
ATOM   1792  HE1 TYR A 105      91.419 101.713  72.790  1.00  0.00           H
ATOM   1793  HE2 TYR A 105      93.085  97.838  72.003  1.00  0.00           H
ATOM   1794  HH  TYR A 105      90.258  99.813  72.866  1.00  0.00           H
ATOM   1795  N   ALA A 106      98.833 102.660  72.860  1.00  0.00           N
ATOM   1796  CA  ALA A 106     100.225 103.005  72.593  1.00  0.00           C
ATOM   1797  C   ALA A 106     101.169 102.142  73.421  1.00  0.00           C
ATOM   1798  O   ALA A 106     102.218 101.705  72.932  1.00  0.00           O
ATOM   1799  CB  ALA A 106     100.468 104.485  72.874  1.00  0.00           C
ATOM   1800 1HB  ALA A 106     101.511 104.728  72.670  1.00  0.00           H
ATOM   1801 2HB  ALA A 106      99.823 105.088  72.234  1.00  0.00           H
ATOM   1802 3HB  ALA A 106     100.244 104.698  73.918  1.00  0.00           H
ATOM   1803  H   ALA A 106      98.215 103.365  73.235  1.00  0.00           H
ATOM   1804  HA  ALA A 106     100.427 102.808  71.540  1.00  0.00           H
ATOM   1805  N   HIS A 107     100.799 101.866  74.672  1.00  0.00           N
ATOM   1806  CA  HIS A 107     101.631 101.022  75.520  1.00  0.00           C
ATOM   1807  C   HIS A 107     101.737  99.609  74.967  1.00  0.00           C
ATOM   1808  O   HIS A 107     102.838  99.058  74.872  1.00  0.00           O
ATOM   1809  CB  HIS A 107     101.076 100.975  76.947  1.00  0.00           C
ATOM   1810  CG  HIS A 107     101.960 100.250  77.914  1.00  0.00           C
ATOM   1811  ND1 HIS A 107     103.249 100.654  78.189  1.00  0.00           N
ATOM   1812  CD2 HIS A 107     101.742  99.147  78.668  1.00  0.00           C
ATOM   1813  CE1 HIS A 107     103.786  99.831  79.073  1.00  0.00           C
ATOM   1814  NE2 HIS A 107     102.892  98.908  79.379  1.00  0.00           N
ATOM   1815 1HB  HIS A 107     100.929 101.991  77.314  1.00  0.00           H
ATOM   1816 2HB  HIS A 107     100.102 100.485  76.942  1.00  0.00           H
ATOM   1817  H   HIS A 107      99.937 102.240  75.044  1.00  0.00           H
ATOM   1818  HA  HIS A 107     102.642 101.426  75.556  1.00  0.00           H
ATOM   1819  HD2 HIS A 107     100.825  98.558  78.704  1.00  0.00           H
ATOM   1820  HE1 HIS A 107     104.794  99.902  79.481  1.00  0.00           H
ATOM   1821  HE2 HIS A 107     103.027  98.148  80.030  1.00  0.00           H
ATOM   1822  N   VAL A 108     100.607  99.006  74.596  1.00  0.00           N
ATOM   1823  CA  VAL A 108     100.631  97.636  74.090  1.00  0.00           C
ATOM   1824  C   VAL A 108     101.514  97.547  72.857  1.00  0.00           C
ATOM   1825  O   VAL A 108     102.404  96.695  72.766  1.00  0.00           O
ATOM   1826  CB  VAL A 108      99.208  97.160  73.738  1.00  0.00           C
ATOM   1827  CG1 VAL A 108      99.256  95.813  73.034  1.00  0.00           C
ATOM   1828  CG2 VAL A 108      98.363  97.080  75.000  1.00  0.00           C
ATOM   1829 1HG1 VAL A 108      98.242  95.492  72.793  1.00  0.00           H
ATOM   1830 2HG1 VAL A 108      99.836  95.902  72.116  1.00  0.00           H
ATOM   1831 3HG1 VAL A 108      99.722  95.076  73.689  1.00  0.00           H
ATOM   1832 1HG2 VAL A 108      97.358  96.744  74.744  1.00  0.00           H
ATOM   1833 2HG2 VAL A 108      98.815  96.375  75.697  1.00  0.00           H
ATOM   1834 3HG2 VAL A 108      98.309  98.065  75.465  1.00  0.00           H
ATOM   1835  H   VAL A 108      99.723  99.491  74.661  1.00  0.00           H
ATOM   1836  HA  VAL A 108     101.066  96.992  74.855  1.00  0.00           H
ATOM   1837  HB  VAL A 108      98.759  97.870  73.044  1.00  0.00           H
ATOM   1838  N   GLN A 109     101.280  98.428  71.886  1.00  0.00           N
ATOM   1839  CA  GLN A 109     102.026  98.350  70.639  1.00  0.00           C
ATOM   1840  C   GLN A 109     103.517  98.564  70.854  1.00  0.00           C
ATOM   1841  O   GLN A 109     104.331  97.910  70.195  1.00  0.00           O
ATOM   1842  CB  GLN A 109     101.494  99.378  69.638  1.00  0.00           C
ATOM   1843  CG  GLN A 109     100.109  99.063  69.099  1.00  0.00           C
ATOM   1844  CD  GLN A 109      99.616 100.112  68.120  1.00  0.00           C
ATOM   1845  OE1 GLN A 109     100.048 101.268  68.158  1.00  0.00           O
ATOM   1846  NE2 GLN A 109      98.708  99.716  67.237  1.00  0.00           N
ATOM   1847 1HB  GLN A 109     101.456 100.360  70.110  1.00  0.00           H
ATOM   1848 2HB  GLN A 109     102.177  99.448  68.791  1.00  0.00           H
ATOM   1849 1HG  GLN A 109     100.141  98.103  68.583  1.00  0.00           H
ATOM   1850 2HG  GLN A 109      99.408  99.016  69.932  1.00  0.00           H
ATOM   1851 1HE2 GLN A 109      98.345 100.364  66.566  1.00  0.00           H
ATOM   1852 2HE2 GLN A 109      98.385  98.769  67.241  1.00  0.00           H
ATOM   1853  H   GLN A 109     100.589  99.155  72.001  1.00  0.00           H
ATOM   1854  HA  GLN A 109     101.901  97.351  70.223  1.00  0.00           H
ATOM   1855  N   ARG A 110     103.893  99.453  71.772  1.00  0.00           N
ATOM   1856  CA  ARG A 110     105.296  99.779  71.994  1.00  0.00           C
ATOM   1857  C   ARG A 110     106.044  98.712  72.787  1.00  0.00           C
ATOM   1858  O   ARG A 110     107.226  98.469  72.529  1.00  0.00           O
ATOM   1859  CB  ARG A 110     105.412 101.108  72.727  1.00  0.00           C
ATOM   1860  CG  ARG A 110     105.048 102.329  71.897  1.00  0.00           C
ATOM   1861  CD  ARG A 110     105.055 103.570  72.713  1.00  0.00           C
ATOM   1862  NE  ARG A 110     104.690 104.738  71.928  1.00  0.00           N
ATOM   1863  CZ  ARG A 110     104.509 105.973  72.434  1.00  0.00           C
ATOM   1864  NH1 ARG A 110     104.662 106.185  73.722  1.00  0.00           N
ATOM   1865  NH2 ARG A 110     104.178 106.972  71.634  1.00  0.00           N
ATOM   1866 1HB  ARG A 110     104.763 101.098  73.601  1.00  0.00           H
ATOM   1867 2HB  ARG A 110     106.435 101.241  73.079  1.00  0.00           H
ATOM   1868 1HG  ARG A 110     105.769 102.447  71.088  1.00  0.00           H
ATOM   1869 2HG  ARG A 110     104.049 102.200  71.478  1.00  0.00           H
ATOM   1870 1HD  ARG A 110     104.341 103.472  73.530  1.00  0.00           H
ATOM   1871 2HD  ARG A 110     106.052 103.731  73.121  1.00  0.00           H
ATOM   1872 1HH1 ARG A 110     104.915 105.422  74.333  1.00  0.00           H
ATOM   1873 2HH1 ARG A 110     104.526 107.111  74.101  1.00  0.00           H
ATOM   1874 1HH2 ARG A 110     104.060 106.809  70.644  1.00  0.00           H
ATOM   1875 2HH2 ARG A 110     104.042 107.898  72.013  1.00  0.00           H
ATOM   1876  H   ARG A 110     103.187  99.914  72.328  1.00  0.00           H
ATOM   1877  HA  ARG A 110     105.791  99.859  71.026  1.00  0.00           H
ATOM   1878  HE  ARG A 110     104.564 104.614  70.932  1.00  0.00           H
ATOM   1879  N   THR A 111     105.383  98.071  73.749  1.00  0.00           N
ATOM   1880  CA  THR A 111     106.053  97.237  74.738  1.00  0.00           C
ATOM   1881  C   THR A 111     105.694  95.762  74.620  1.00  0.00           C
ATOM   1882  O   THR A 111     106.229  94.945  75.374  1.00  0.00           O
ATOM   1883  CB  THR A 111     105.727  97.722  76.163  1.00  0.00           C
ATOM   1884  OG1 THR A 111     104.312  97.653  76.382  1.00  0.00           O
ATOM   1885  CG2 THR A 111     106.196  99.156  76.359  1.00  0.00           C
ATOM   1886 1HG2 THR A 111     105.958  99.482  77.371  1.00  0.00           H
ATOM   1887 2HG2 THR A 111     107.274  99.210  76.204  1.00  0.00           H
ATOM   1888 3HG2 THR A 111     105.694  99.804  75.642  1.00  0.00           H
ATOM   1889  H   THR A 111     104.379  98.172  73.788  1.00  0.00           H
ATOM   1890  HA  THR A 111     107.129  97.307  74.578  1.00  0.00           H
ATOM   1891  HB  THR A 111     106.225  97.080  76.889  1.00  0.00           H
ATOM   1892  HG1 THR A 111     103.862  98.222  75.753  1.00  0.00           H
ATOM   1893  N   ALA A 112     104.806  95.402  73.695  1.00  0.00           N
ATOM   1894  CA  ALA A 112     104.430  94.002  73.537  1.00  0.00           C
ATOM   1895  C   ALA A 112     105.639  93.125  73.244  1.00  0.00           C
ATOM   1896  O   ALA A 112     105.639  91.931  73.562  1.00  0.00           O
ATOM   1897  CB  ALA A 112     103.390  93.860  72.427  1.00  0.00           C
ATOM   1898 1HB  ALA A 112     103.116  92.811  72.317  1.00  0.00           H
ATOM   1899 2HB  ALA A 112     102.505  94.442  72.683  1.00  0.00           H
ATOM   1900 3HB  ALA A 112     103.807  94.226  71.490  1.00  0.00           H
ATOM   1901  H   ALA A 112     104.384  96.096  73.093  1.00  0.00           H
ATOM   1902  HA  ALA A 112     103.996  93.660  74.477  1.00  0.00           H
ATOM   1903  N   PHE A 113     106.676  93.694  72.633  1.00  0.00           N
ATOM   1904  CA  PHE A 113     107.846  92.902  72.274  1.00  0.00           C
ATOM   1905  C   PHE A 113     108.563  92.329  73.487  1.00  0.00           C
ATOM   1906  O   PHE A 113     109.276  91.328  73.367  1.00  0.00           O
ATOM   1907  CB  PHE A 113     108.826  93.752  71.463  1.00  0.00           C
ATOM   1908  CG  PHE A 113     109.590  94.748  72.288  1.00  0.00           C
ATOM   1909  CD1 PHE A 113     110.820  94.418  72.838  1.00  0.00           C
ATOM   1910  CD2 PHE A 113     109.080  96.017  72.518  1.00  0.00           C
ATOM   1911  CE1 PHE A 113     111.524  95.334  73.597  1.00  0.00           C
ATOM   1912  CE2 PHE A 113     109.782  96.935  73.275  1.00  0.00           C
ATOM   1913  CZ  PHE A 113     111.005  96.592  73.815  1.00  0.00           C
ATOM   1914 1HB  PHE A 113     109.544  93.102  70.964  1.00  0.00           H
ATOM   1915 2HB  PHE A 113     108.284  94.295  70.691  1.00  0.00           H
ATOM   1916  H   PHE A 113     106.663  94.680  72.412  1.00  0.00           H
ATOM   1917  HA  PHE A 113     107.517  92.049  71.679  1.00  0.00           H
ATOM   1918  HD1 PHE A 113     111.231  93.423  72.664  1.00  0.00           H
ATOM   1919  HD2 PHE A 113     108.114  96.288  72.091  1.00  0.00           H
ATOM   1920  HE1 PHE A 113     112.489  95.061  74.023  1.00  0.00           H
ATOM   1921  HE2 PHE A 113     109.370  97.929  73.447  1.00  0.00           H
ATOM   1922  HZ  PHE A 113     111.558  97.314  74.414  1.00  0.00           H
ATOM   1923  N   PHE A 114     108.396  92.941  74.656  1.00  0.00           N
ATOM   1924  CA  PHE A 114     109.147  92.512  75.827  1.00  0.00           C
ATOM   1925  C   PHE A 114     108.835  91.056  76.146  1.00  0.00           C
ATOM   1926  O   PHE A 114     107.685  90.618  76.060  1.00  0.00           O
ATOM   1927  CB  PHE A 114     108.818  93.393  77.034  1.00  0.00           C
ATOM   1928  CG  PHE A 114     109.597  94.677  77.077  1.00  0.00           C
ATOM   1929  CD1 PHE A 114     108.945  95.901  77.054  1.00  0.00           C
ATOM   1930  CD2 PHE A 114     110.982  94.664  77.138  1.00  0.00           C
ATOM   1931  CE1 PHE A 114     109.660  97.084  77.093  1.00  0.00           C
ATOM   1932  CE2 PHE A 114     111.699  95.844  77.179  1.00  0.00           C
ATOM   1933  CZ  PHE A 114     111.037  97.055  77.156  1.00  0.00           C
ATOM   1934 1HB  PHE A 114     107.757  93.639  77.026  1.00  0.00           H
ATOM   1935 2HB  PHE A 114     109.020  92.843  77.952  1.00  0.00           H
ATOM   1936  H   PHE A 114     107.746  93.710  74.742  1.00  0.00           H
ATOM   1937  HA  PHE A 114     110.212  92.601  75.607  1.00  0.00           H
ATOM   1938  HD1 PHE A 114     107.856  95.924  77.006  1.00  0.00           H
ATOM   1939  HD2 PHE A 114     111.505  93.708  77.156  1.00  0.00           H
ATOM   1940  HE1 PHE A 114     109.135  98.038  77.075  1.00  0.00           H
ATOM   1941  HE2 PHE A 114     112.788  95.820  77.228  1.00  0.00           H
ATOM   1942  HZ  PHE A 114     111.601  97.986  77.186  1.00  0.00           H
ATOM   1943  N   GLU A 115     109.867  90.303  76.513  1.00  0.00           N
ATOM   1944  CA  GLU A 115     109.709  88.919  76.933  1.00  0.00           C
ATOM   1945  C   GLU A 115     109.622  88.827  78.447  1.00  0.00           C
ATOM   1946  O   GLU A 115     110.417  89.442  79.161  1.00  0.00           O
ATOM   1947  CB  GLU A 115     110.872  88.066  76.422  1.00  0.00           C
ATOM   1948  CG  GLU A 115     110.772  86.589  76.779  1.00  0.00           C
ATOM   1949  CD  GLU A 115     111.930  85.783  76.259  1.00  0.00           C
ATOM   1950  OE1 GLU A 115     112.806  86.356  75.657  1.00  0.00           O
ATOM   1951  OE2 GLU A 115     111.938  84.592  76.464  1.00  0.00           O
ATOM   1952 1HB  GLU A 115     110.932  88.144  75.337  1.00  0.00           H
ATOM   1953 2HB  GLU A 115     111.809  88.446  76.830  1.00  0.00           H
ATOM   1954 1HG  GLU A 115     110.733  86.490  77.863  1.00  0.00           H
ATOM   1955 2HG  GLU A 115     109.845  86.190  76.371  1.00  0.00           H
ATOM   1956  H   GLU A 115     110.791  90.711  76.498  1.00  0.00           H
ATOM   1957  HA  GLU A 115     108.784  88.531  76.505  1.00  0.00           H
ATOM   1958  N   LEU A 116     108.650  88.058  78.932  1.00  0.00           N
ATOM   1959  CA  LEU A 116     108.551  87.750  80.355  1.00  0.00           C
ATOM   1960  C   LEU A 116     109.287  86.444  80.626  1.00  0.00           C
ATOM   1961  O   LEU A 116     108.734  85.359  80.420  1.00  0.00           O
ATOM   1962  CB  LEU A 116     107.085  87.635  80.789  1.00  0.00           C
ATOM   1963  CG  LEU A 116     106.222  88.882  80.555  1.00  0.00           C
ATOM   1964  CD1 LEU A 116     104.833  88.656  81.137  1.00  0.00           C
ATOM   1965  CD2 LEU A 116     106.891  90.090  81.193  1.00  0.00           C
ATOM   1966 1HB  LEU A 116     106.626  86.809  80.249  1.00  0.00           H
ATOM   1967 2HB  LEU A 116     107.055  87.407  81.855  1.00  0.00           H
ATOM   1968 1HD1 LEU A 116     104.220  89.541  80.970  1.00  0.00           H
ATOM   1969 2HD1 LEU A 116     104.370  87.798  80.649  1.00  0.00           H
ATOM   1970 3HD1 LEU A 116     104.913  88.466  82.206  1.00  0.00           H
ATOM   1971 1HD2 LEU A 116     106.278  90.977  81.026  1.00  0.00           H
ATOM   1972 2HD2 LEU A 116     107.001  89.922  82.264  1.00  0.00           H
ATOM   1973 3HD2 LEU A 116     107.874  90.239  80.746  1.00  0.00           H
ATOM   1974  H   LEU A 116     107.962  87.678  78.298  1.00  0.00           H
ATOM   1975  HA  LEU A 116     109.024  88.555  80.916  1.00  0.00           H
ATOM   1976  HG  LEU A 116     106.111  89.052  79.484  1.00  0.00           H
ATOM   1977  N   ILE A 117     110.534  86.542  81.086  1.00  0.00           N
ATOM   1978  CA  ILE A 117     111.439  85.398  81.020  1.00  0.00           C
ATOM   1979  C   ILE A 117     110.894  84.218  81.811  1.00  0.00           C
ATOM   1980  O   ILE A 117     110.939  83.072  81.351  1.00  0.00           O
ATOM   1981  CB  ILE A 117     112.835  85.770  81.550  1.00  0.00           C
ATOM   1982  CG1 ILE A 117     113.504  86.790  80.625  1.00  0.00           C
ATOM   1983  CG2 ILE A 117     113.700  84.527  81.690  1.00  0.00           C
ATOM   1984  CD1 ILE A 117     114.743  87.427  81.211  1.00  0.00           C
ATOM   1985 1HG1 ILE A 117     113.779  86.306  79.688  1.00  0.00           H
ATOM   1986 2HG1 ILE A 117     112.795  87.584  80.385  1.00  0.00           H
ATOM   1987 1HG2 ILE A 117     114.684  84.808  82.066  1.00  0.00           H
ATOM   1988 2HG2 ILE A 117     113.230  83.834  82.387  1.00  0.00           H
ATOM   1989 3HG2 ILE A 117     113.807  84.047  80.717  1.00  0.00           H
ATOM   1990 1HD1 ILE A 117     115.160  88.138  80.497  1.00  0.00           H
ATOM   1991 2HD1 ILE A 117     114.483  87.949  82.133  1.00  0.00           H
ATOM   1992 3HD1 ILE A 117     115.481  86.656  81.427  1.00  0.00           H
ATOM   1993  H   ILE A 117     110.865  87.409  81.484  1.00  0.00           H
ATOM   1994  HA  ILE A 117     111.509  85.073  79.982  1.00  0.00           H
ATOM   1995  HB  ILE A 117     112.739  86.246  82.526  1.00  0.00           H
ATOM   1996  N   THR A 118     110.369  84.473  83.007  1.00  0.00           N
ATOM   1997  CA  THR A 118     109.891  83.392  83.860  1.00  0.00           C
ATOM   1998  C   THR A 118     108.576  82.784  83.392  1.00  0.00           C
ATOM   1999  O   THR A 118     108.172  81.748  83.928  1.00  0.00           O
ATOM   2000  CB  THR A 118     109.729  83.884  85.310  1.00  0.00           C
ATOM   2001  OG1 THR A 118     108.813  84.986  85.344  1.00  0.00           O
ATOM   2002  CG2 THR A 118     111.069  84.326  85.876  1.00  0.00           C
ATOM   2003 1HG2 THR A 118     110.936  84.669  86.902  1.00  0.00           H
ATOM   2004 2HG2 THR A 118     111.765  83.486  85.862  1.00  0.00           H
ATOM   2005 3HG2 THR A 118     111.470  85.138  85.271  1.00  0.00           H
ATOM   2006  H   THR A 118     110.299  85.426  83.334  1.00  0.00           H
ATOM   2007  HA  THR A 118     110.628  82.589  83.847  1.00  0.00           H
ATOM   2008  HB  THR A 118     109.329  83.078  85.925  1.00  0.00           H
ATOM   2009  HG1 THR A 118     108.473  85.092  86.236  1.00  0.00           H
ATOM   2010  N   LEU A 119     107.902  83.389  82.416  1.00  0.00           N
ATOM   2011  CA  LEU A 119     106.679  82.822  81.871  1.00  0.00           C
ATOM   2012  C   LEU A 119     106.815  82.309  80.447  1.00  0.00           C
ATOM   2013  O   LEU A 119     106.096  81.378  80.076  1.00  0.00           O
ATOM   2014  CB  LEU A 119     105.564  83.875  81.919  1.00  0.00           C
ATOM   2015  CG  LEU A 119     105.183  84.378  83.317  1.00  0.00           C
ATOM   2016  CD1 LEU A 119     104.084  85.424  83.199  1.00  0.00           C
ATOM   2017  CD2 LEU A 119     104.731  83.204  84.172  1.00  0.00           C
ATOM   2018 1HB  LEU A 119     105.876  84.737  81.331  1.00  0.00           H
ATOM   2019 2HB  LEU A 119     104.669  83.454  81.462  1.00  0.00           H
ATOM   2020 1HD1 LEU A 119     103.813  85.781  84.192  1.00  0.00           H
ATOM   2021 2HD1 LEU A 119     104.441  86.261  82.598  1.00  0.00           H
ATOM   2022 3HD1 LEU A 119     103.210  84.982  82.722  1.00  0.00           H
ATOM   2023 1HD2 LEU A 119     104.460  83.561  85.167  1.00  0.00           H
ATOM   2024 2HD2 LEU A 119     103.865  82.728  83.710  1.00  0.00           H
ATOM   2025 3HD2 LEU A 119     105.541  82.480  84.255  1.00  0.00           H
ATOM   2026  H   LEU A 119     108.247  84.262  82.044  1.00  0.00           H
ATOM   2027  HA  LEU A 119     106.393  81.966  82.482  1.00  0.00           H
ATOM   2028  HG  LEU A 119     106.047  84.853  83.781  1.00  0.00           H
ATOM   2029  N   GLY A 120     107.709  82.881  79.647  1.00  0.00           N
ATOM   2030  CA  GLY A 120     107.827  82.461  78.268  1.00  0.00           C
ATOM   2031  C   GLY A 120     106.783  83.035  77.343  1.00  0.00           C
ATOM   2032  O   GLY A 120     106.503  82.447  76.298  1.00  0.00           O
ATOM   2033 1HA  GLY A 120     108.807  82.744  77.884  1.00  0.00           H
ATOM   2034 2HA  GLY A 120     107.761  81.375  78.212  1.00  0.00           H
ATOM   2035  H   GLY A 120     108.314  83.613  79.992  1.00  0.00           H
ATOM   2036  N   ILE A 121     106.189  84.170  77.703  1.00  0.00           N
ATOM   2037  CA  ILE A 121     105.121  84.778  76.926  1.00  0.00           C
ATOM   2038  C   ILE A 121     105.496  86.222  76.631  1.00  0.00           C
ATOM   2039  O   ILE A 121     106.346  86.819  77.296  1.00  0.00           O
ATOM   2040  CB  ILE A 121     103.775  84.721  77.670  1.00  0.00           C
ATOM   2041  CG1 ILE A 121     103.857  85.503  78.984  1.00  0.00           C
ATOM   2042  CG2 ILE A 121     103.371  83.278  77.930  1.00  0.00           C
ATOM   2043  CD1 ILE A 121     102.528  85.660  79.686  1.00  0.00           C
ATOM   2044 1HG1 ILE A 121     104.545  85.001  79.663  1.00  0.00           H
ATOM   2045 2HG1 ILE A 121     104.259  86.498  78.791  1.00  0.00           H
ATOM   2046 1HG2 ILE A 121     102.418  83.256  78.458  1.00  0.00           H
ATOM   2047 2HG2 ILE A 121     103.273  82.752  76.982  1.00  0.00           H
ATOM   2048 3HG2 ILE A 121     104.134  82.791  78.539  1.00  0.00           H
ATOM   2049 1HD1 ILE A 121     102.668  86.225  80.608  1.00  0.00           H
ATOM   2050 2HD1 ILE A 121     101.833  86.193  79.036  1.00  0.00           H
ATOM   2051 3HD1 ILE A 121     102.123  84.677  79.922  1.00  0.00           H
ATOM   2052  H   ILE A 121     106.497  84.621  78.552  1.00  0.00           H
ATOM   2053  HA  ILE A 121     105.022  84.232  75.988  1.00  0.00           H
ATOM   2054  HB  ILE A 121     103.005  85.201  77.067  1.00  0.00           H
ATOM   2055  N   SER A 122     104.845  86.783  75.619  1.00  0.00           N
ATOM   2056  CA  SER A 122     104.915  88.217  75.396  1.00  0.00           C
ATOM   2057  C   SER A 122     104.311  88.969  76.574  1.00  0.00           C
ATOM   2058  O   SER A 122     103.320  88.544  77.169  1.00  0.00           O
ATOM   2059  CB  SER A 122     104.191  88.586  74.116  1.00  0.00           C
ATOM   2060  OG  SER A 122     103.933  89.962  74.064  1.00  0.00           O
ATOM   2061 1HB  SER A 122     104.797  88.294  73.258  1.00  0.00           H
ATOM   2062 2HB  SER A 122     103.254  88.034  74.057  1.00  0.00           H
ATOM   2063  H   SER A 122     104.293  86.214  74.992  1.00  0.00           H
ATOM   2064  HA  SER A 122     105.964  88.500  75.296  1.00  0.00           H
ATOM   2065  HG  SER A 122     104.767  90.379  73.836  1.00  0.00           H
ATOM   2066  N   SER A 123     104.925  90.104  76.912  1.00  0.00           N
ATOM   2067  CA  SER A 123     104.387  90.937  77.979  1.00  0.00           C
ATOM   2068  C   SER A 123     103.049  91.551  77.606  1.00  0.00           C
ATOM   2069  O   SER A 123     102.409  92.176  78.459  1.00  0.00           O
ATOM   2070  CB  SER A 123     105.372  92.038  78.321  1.00  0.00           C
ATOM   2071  OG  SER A 123     105.442  92.987  77.292  1.00  0.00           O
ATOM   2072 1HB  SER A 123     105.067  92.524  79.247  1.00  0.00           H
ATOM   2073 2HB  SER A 123     106.357  91.605  78.488  1.00  0.00           H
ATOM   2074  H   SER A 123     105.765  90.397  76.435  1.00  0.00           H
ATOM   2075  HA  SER A 123     104.225  90.313  78.859  1.00  0.00           H
ATOM   2076  HG  SER A 123     106.152  92.698  76.714  1.00  0.00           H
ATOM   2077  N   SER A 124     102.613  91.383  76.356  1.00  0.00           N
ATOM   2078  CA  SER A 124     101.342  91.952  75.930  1.00  0.00           C
ATOM   2079  C   SER A 124     100.208  91.500  76.836  1.00  0.00           C
ATOM   2080  O   SER A 124      99.252  92.252  77.066  1.00  0.00           O
ATOM   2081  CB  SER A 124     101.046  91.555  74.497  1.00  0.00           C
ATOM   2082  OG  SER A 124     101.024  90.161  74.357  1.00  0.00           O
ATOM   2083 1HB  SER A 124     100.083  91.968  74.197  1.00  0.00           H
ATOM   2084 2HB  SER A 124     101.803  91.977  73.838  1.00  0.00           H
ATOM   2085  H   SER A 124     103.163  90.857  75.692  1.00  0.00           H
ATOM   2086  HA  SER A 124     101.409  93.039  76.000  1.00  0.00           H
ATOM   2087  HG  SER A 124     101.937  89.893  74.230  1.00  0.00           H
ATOM   2088  N   TRP A 125     100.327  90.296  77.405  1.00  0.00           N
ATOM   2089  CA  TRP A 125      99.317  89.783  78.325  1.00  0.00           C
ATOM   2090  C   TRP A 125      99.169  90.658  79.559  1.00  0.00           C
ATOM   2091  O   TRP A 125      98.113  90.650  80.199  1.00  0.00           O
ATOM   2092  CB  TRP A 125      99.668  88.357  78.755  1.00  0.00           C
ATOM   2093  CG  TRP A 125      99.643  87.369  77.628  1.00  0.00           C
ATOM   2094  CD1 TRP A 125      99.776  87.644  76.300  1.00  0.00           C
ATOM   2095  CD2 TRP A 125      99.474  85.934  77.726  1.00  0.00           C
ATOM   2096  NE1 TRP A 125      99.701  86.485  75.568  1.00  0.00           N
ATOM   2097  CE2 TRP A 125      99.517  85.429  76.424  1.00  0.00           C
ATOM   2098  CE3 TRP A 125      99.293  85.052  78.798  1.00  0.00           C
ATOM   2099  CZ2 TRP A 125      99.384  84.075  76.158  1.00  0.00           C
ATOM   2100  CZ3 TRP A 125      99.161  83.694  78.531  1.00  0.00           C
ATOM   2101  CH2 TRP A 125      99.206  83.219  77.245  1.00  0.00           C
ATOM   2102 1HB  TRP A 125     100.664  88.346  79.198  1.00  0.00           H
ATOM   2103 2HB  TRP A 125      98.966  88.024  79.519  1.00  0.00           H
ATOM   2104  H   TRP A 125     101.134  89.727  77.194  1.00  0.00           H
ATOM   2105  HA  TRP A 125      98.354  89.779  77.815  1.00  0.00           H
ATOM   2106  HD1 TRP A 125      99.921  88.638  75.881  1.00  0.00           H
ATOM   2107  HE1 TRP A 125      99.768  86.419  74.562  1.00  0.00           H
ATOM   2108  HE3 TRP A 125      99.259  85.423  79.822  1.00  0.00           H
ATOM   2109  HZ2 TRP A 125      99.417  83.679  75.143  1.00  0.00           H
ATOM   2110  HZ3 TRP A 125      99.019  83.014  79.371  1.00  0.00           H
ATOM   2111  HH2 TRP A 125      99.099  82.148  77.071  1.00  0.00           H
ATOM   2112  N   MET A 126     100.205  91.410  79.915  1.00  0.00           N
ATOM   2113  CA  MET A 126     100.098  92.365  81.005  1.00  0.00           C
ATOM   2114  C   MET A 126      99.699  93.749  80.515  1.00  0.00           C
ATOM   2115  O   MET A 126      98.892  94.429  81.155  1.00  0.00           O
ATOM   2116  CB  MET A 126     101.420  92.435  81.768  1.00  0.00           C
ATOM   2117  CG  MET A 126     101.388  93.324  83.003  1.00  0.00           C
ATOM   2118  SD  MET A 126     102.885  93.183  83.999  1.00  0.00           S
ATOM   2119  CE  MET A 126     102.642  94.519  85.167  1.00  0.00           C
ATOM   2120 1HB  MET A 126     101.711  91.434  82.084  1.00  0.00           H
ATOM   2121 2HB  MET A 126     102.203  92.810  81.106  1.00  0.00           H
ATOM   2122 1HG  MET A 126     101.272  94.364  82.700  1.00  0.00           H
ATOM   2123 2HG  MET A 126     100.535  93.053  83.624  1.00  0.00           H
ATOM   2124 1HE  MET A 126     103.488  94.562  85.853  1.00  0.00           H
ATOM   2125 2HE  MET A 126     102.563  95.464  84.627  1.00  0.00           H
ATOM   2126 3HE  MET A 126     101.725  94.347  85.731  1.00  0.00           H
ATOM   2127  H   MET A 126     101.083  91.320  79.423  1.00  0.00           H
ATOM   2128  HA  MET A 126      99.318  92.026  81.687  1.00  0.00           H
ATOM   2129  N   THR A 127     100.225  94.170  79.364  1.00  0.00           N
ATOM   2130  CA  THR A 127      99.990  95.536  78.915  1.00  0.00           C
ATOM   2131  C   THR A 127      98.529  95.793  78.589  1.00  0.00           C
ATOM   2132  O   THR A 127      98.070  96.931  78.718  1.00  0.00           O
ATOM   2133  CB  THR A 127     100.852  95.862  77.682  1.00  0.00           C
ATOM   2134  OG1 THR A 127     100.470  95.015  76.590  1.00  0.00           O
ATOM   2135  CG2 THR A 127     102.326  95.652  77.990  1.00  0.00           C
ATOM   2136 1HG2 THR A 127     102.920  95.888  77.107  1.00  0.00           H
ATOM   2137 2HG2 THR A 127     102.623  96.304  78.812  1.00  0.00           H
ATOM   2138 3HG2 THR A 127     102.494  94.614  78.273  1.00  0.00           H
ATOM   2139  H   THR A 127     100.787  93.555  78.793  1.00  0.00           H
ATOM   2140  HA  THR A 127     100.256  96.216  79.724  1.00  0.00           H
ATOM   2141  HB  THR A 127     100.692  96.900  77.391  1.00  0.00           H
ATOM   2142  HG1 THR A 127      99.975  94.264  76.927  1.00  0.00           H
ATOM   2143  N   TYR A 128      97.782  94.765  78.190  1.00  0.00           N
ATOM   2144  CA  TYR A 128      96.390  94.958  77.809  1.00  0.00           C
ATOM   2145  C   TYR A 128      95.544  95.493  78.948  1.00  0.00           C
ATOM   2146  O   TYR A 128      94.430  95.958  78.697  1.00  0.00           O
ATOM   2147  CB  TYR A 128      95.797  93.644  77.294  1.00  0.00           C
ATOM   2148  CG  TYR A 128      96.114  93.359  75.843  1.00  0.00           C
ATOM   2149  CD1 TYR A 128      96.796  92.202  75.497  1.00  0.00           C
ATOM   2150  CD2 TYR A 128      95.723  94.254  74.859  1.00  0.00           C
ATOM   2151  CE1 TYR A 128      97.086  91.941  74.171  1.00  0.00           C
ATOM   2152  CE2 TYR A 128      96.013  93.994  73.533  1.00  0.00           C
ATOM   2153  CZ  TYR A 128      96.691  92.842  73.189  1.00  0.00           C
ATOM   2154  OH  TYR A 128      96.980  92.583  71.869  1.00  0.00           O
ATOM   2155 1HB  TYR A 128      96.173  92.815  77.895  1.00  0.00           H
ATOM   2156 2HB  TYR A 128      94.713  93.665  77.408  1.00  0.00           H
ATOM   2157  H   TYR A 128      98.180  93.838  78.149  1.00  0.00           H
ATOM   2158  HA  TYR A 128      96.350  95.686  76.999  1.00  0.00           H
ATOM   2159  HD1 TYR A 128      97.104  91.498  76.271  1.00  0.00           H
ATOM   2160  HD2 TYR A 128      95.188  95.164  75.131  1.00  0.00           H
ATOM   2161  HE1 TYR A 128      97.622  91.032  73.899  1.00  0.00           H
ATOM   2162  HE2 TYR A 128      95.706  94.698  72.760  1.00  0.00           H
ATOM   2163  HH  TYR A 128      97.459  91.753  71.805  1.00  0.00           H
ATOM   2164  N   ALA A 129      96.034  95.432  80.186  1.00  0.00           N
ATOM   2165  CA  ALA A 129      95.265  95.937  81.313  1.00  0.00           C
ATOM   2166  C   ALA A 129      94.826  97.382  81.138  1.00  0.00           C
ATOM   2167  O   ALA A 129      93.692  97.708  81.497  1.00  0.00           O
ATOM   2168  CB  ALA A 129      96.072  95.801  82.602  1.00  0.00           C
ATOM   2169 1HB  ALA A 129      95.487  96.182  83.439  1.00  0.00           H
ATOM   2170 2HB  ALA A 129      96.310  94.751  82.773  1.00  0.00           H
ATOM   2171 3HB  ALA A 129      96.995  96.373  82.515  1.00  0.00           H
ATOM   2172  H   ALA A 129      96.947  95.033  80.353  1.00  0.00           H
ATOM   2173  HA  ALA A 129      94.357  95.340  81.397  1.00  0.00           H
ATOM   2174  N   LEU A 130      95.674  98.248  80.596  1.00  0.00           N
ATOM   2175  CA  LEU A 130      95.339  99.666  80.554  1.00  0.00           C
ATOM   2176  C   LEU A 130      94.307  99.983  79.473  1.00  0.00           C
ATOM   2177  O   LEU A 130      93.304 100.640  79.776  1.00  0.00           O
ATOM   2178  CB  LEU A 130      96.607 100.495  80.312  1.00  0.00           C
ATOM   2179  CG  LEU A 130      96.408 102.015  80.255  1.00  0.00           C
ATOM   2180  CD1 LEU A 130      95.658 102.476  81.497  1.00  0.00           C
ATOM   2181  CD2 LEU A 130      97.761 102.701  80.146  1.00  0.00           C
ATOM   2182 1HB  LEU A 130      97.317 100.284  81.110  1.00  0.00           H
ATOM   2183 2HB  LEU A 130      97.050 100.183  79.366  1.00  0.00           H
ATOM   2184 1HD1 LEU A 130      95.517 103.557  81.456  1.00  0.00           H
ATOM   2185 2HD1 LEU A 130      94.686 101.985  81.539  1.00  0.00           H
ATOM   2186 3HD1 LEU A 130      96.234 102.220  82.385  1.00  0.00           H
ATOM   2187 1HD2 LEU A 130      97.620 103.781  80.104  1.00  0.00           H
ATOM   2188 2HD2 LEU A 130      98.368 102.448  81.015  1.00  0.00           H
ATOM   2189 3HD2 LEU A 130      98.267 102.366  79.240  1.00  0.00           H
ATOM   2190  H   LEU A 130      96.553  97.939  80.208  1.00  0.00           H
ATOM   2191  HA  LEU A 130      94.875  99.940  81.501  1.00  0.00           H
ATOM   2192  HG  LEU A 130      95.801 102.270  79.385  1.00  0.00           H
ATOM   2193  N   PRO A 131      94.489  99.560  78.216  1.00  0.00           N
ATOM   2194  CA  PRO A 131      93.451  99.871  77.217  1.00  0.00           C
ATOM   2195  C   PRO A 131      92.149  99.119  77.439  1.00  0.00           C
ATOM   2196  O   PRO A 131      91.087  99.577  76.992  1.00  0.00           O
ATOM   2197  CB  PRO A 131      94.124  99.487  75.896  1.00  0.00           C
ATOM   2198  CG  PRO A 131      95.074  98.441  76.263  1.00  0.00           C
ATOM   2199  CD  PRO A 131      95.621  98.835  77.595  1.00  0.00           C
ATOM   2200 1HB  PRO A 131      93.368  99.141  75.175  1.00  0.00           H
ATOM   2201 2HB  PRO A 131      94.611 100.368  75.452  1.00  0.00           H
ATOM   2202 1HG  PRO A 131      94.569  97.465  76.299  1.00  0.00           H
ATOM   2203 2HG  PRO A 131      95.864  98.362  75.502  1.00  0.00           H
ATOM   2204 1HD  PRO A 131      95.887  97.932  78.164  1.00  0.00           H
ATOM   2205 2HD  PRO A 131      96.502  99.478  77.454  1.00  0.00           H
ATOM   2206  HA  PRO A 131      93.229 100.948  77.249  1.00  0.00           H
ATOM   2207  N   VAL A 132      92.194  97.971  78.119  1.00  0.00           N
ATOM   2208  CA  VAL A 132      90.965  97.234  78.406  1.00  0.00           C
ATOM   2209  C   VAL A 132      90.281  97.799  79.643  1.00  0.00           C
ATOM   2210  O   VAL A 132      89.082  98.101  79.627  1.00  0.00           O
ATOM   2211  CB  VAL A 132      91.270  95.740  78.625  1.00  0.00           C
ATOM   2212  CG1 VAL A 132      90.020  95.003  79.083  1.00  0.00           C
ATOM   2213  CG2 VAL A 132      91.817  95.130  77.344  1.00  0.00           C
ATOM   2214 1HG1 VAL A 132      90.254  93.949  79.234  1.00  0.00           H
ATOM   2215 2HG1 VAL A 132      89.667  95.434  80.020  1.00  0.00           H
ATOM   2216 3HG1 VAL A 132      89.244  95.097  78.324  1.00  0.00           H
ATOM   2217 1HG2 VAL A 132      92.031  94.074  77.507  1.00  0.00           H
ATOM   2218 2HG2 VAL A 132      91.079  95.233  76.548  1.00  0.00           H
ATOM   2219 3HG2 VAL A 132      92.734  95.645  77.058  1.00  0.00           H
ATOM   2220  H   VAL A 132      93.076  97.601  78.442  1.00  0.00           H
ATOM   2221  HA  VAL A 132      90.278  97.368  77.570  1.00  0.00           H
ATOM   2222  HB  VAL A 132      92.010  95.643  79.420  1.00  0.00           H
ATOM   2223  N   GLY A 133      91.033  97.961  80.731  1.00  0.00           N
ATOM   2224  CA  GLY A 133      90.439  98.499  81.943  1.00  0.00           C
ATOM   2225  C   GLY A 133      89.932  99.913  81.744  1.00  0.00           C
ATOM   2226  O   GLY A 133      88.902 100.305  82.302  1.00  0.00           O
ATOM   2227 1HA  GLY A 133      89.613  97.861  82.257  1.00  0.00           H
ATOM   2228 2HA  GLY A 133      91.176  98.489  82.745  1.00  0.00           H
ATOM   2229  H   GLY A 133      92.013  97.717  80.731  1.00  0.00           H
ATOM   2230  N   GLY A 134      90.653 100.696  80.943  1.00  0.00           N
ATOM   2231  CA  GLY A 134      90.181 102.025  80.609  1.00  0.00           C
ATOM   2232  C   GLY A 134      88.799 102.010  79.988  1.00  0.00           C
ATOM   2233  O   GLY A 134      87.985 102.891  80.256  1.00  0.00           O
ATOM   2234 1HA  GLY A 134      90.160 102.640  81.509  1.00  0.00           H
ATOM   2235 2HA  GLY A 134      90.877 102.495  79.915  1.00  0.00           H
ATOM   2236  H   GLY A 134      91.531 100.375  80.561  1.00  0.00           H
ATOM   2237  N   CYS A 135      88.518 101.015  79.145  1.00  0.00           N
ATOM   2238  CA  CYS A 135      87.195 100.925  78.530  1.00  0.00           C
ATOM   2239  C   CYS A 135      86.123 100.591  79.562  1.00  0.00           C
ATOM   2240  O   CYS A 135      85.003 101.123  79.516  1.00  0.00           O
ATOM   2241  CB  CYS A 135      87.186  99.861  77.432  1.00  0.00           C
ATOM   2242  SG  CYS A 135      88.195 100.278  75.990  1.00  0.00           S
ATOM   2243 1HB  CYS A 135      87.550  98.917  77.837  1.00  0.00           H
ATOM   2244 2HB  CYS A 135      86.163  99.698  77.093  1.00  0.00           H
ATOM   2245  H   CYS A 135      89.213 100.317  78.923  1.00  0.00           H
ATOM   2246  HA  CYS A 135      86.945 101.896  78.103  1.00  0.00           H
ATOM   2247  HG  CYS A 135      89.362  99.959  76.541  1.00  0.00           H
ATOM   2248  N   PHE A 136      86.446  99.700  80.501  1.00  0.00           N
ATOM   2249  CA  PHE A 136      85.516  99.401  81.582  1.00  0.00           C
ATOM   2250  C   PHE A 136      85.270 100.627  82.448  1.00  0.00           C
ATOM   2251  O   PHE A 136      84.127 100.898  82.845  1.00  0.00           O
ATOM   2252  CB  PHE A 136      86.049  98.258  82.448  1.00  0.00           C
ATOM   2253  CG  PHE A 136      85.850  96.897  81.845  1.00  0.00           C
ATOM   2254  CD1 PHE A 136      86.924  96.186  81.331  1.00  0.00           C
ATOM   2255  CD2 PHE A 136      84.588  96.325  81.789  1.00  0.00           C
ATOM   2256  CE1 PHE A 136      86.742  94.934  80.775  1.00  0.00           C
ATOM   2257  CE2 PHE A 136      84.403  95.073  81.235  1.00  0.00           C
ATOM   2258  CZ  PHE A 136      85.481  94.377  80.728  1.00  0.00           C
ATOM   2259 1HB  PHE A 136      87.115  98.401  82.621  1.00  0.00           H
ATOM   2260 2HB  PHE A 136      85.555  98.276  83.418  1.00  0.00           H
ATOM   2261  H   PHE A 136      87.337  99.225  80.473  1.00  0.00           H
ATOM   2262  HA  PHE A 136      84.559  99.110  81.145  1.00  0.00           H
ATOM   2263  HD1 PHE A 136      87.921  96.626  81.369  1.00  0.00           H
ATOM   2264  HD2 PHE A 136      83.736  96.875  82.189  1.00  0.00           H
ATOM   2265  HE1 PHE A 136      87.595  94.386  80.375  1.00  0.00           H
ATOM   2266  HE2 PHE A 136      83.406  94.635  81.198  1.00  0.00           H
ATOM   2267  HZ  PHE A 136      85.337  93.391  80.289  1.00  0.00           H
ATOM   2268  N   MET A 137      86.326 101.384  82.749  1.00  0.00           N
ATOM   2269  CA  MET A 137      86.142 102.585  83.550  1.00  0.00           C
ATOM   2270  C   MET A 137      85.335 103.625  82.787  1.00  0.00           C
ATOM   2271  O   MET A 137      84.497 104.316  83.370  1.00  0.00           O
ATOM   2272  CB  MET A 137      87.495 103.157  83.967  1.00  0.00           C
ATOM   2273  CG  MET A 137      88.252 102.310  84.980  1.00  0.00           C
ATOM   2274  SD  MET A 137      89.703 103.151  85.644  1.00  0.00           S
ATOM   2275  CE  MET A 137      90.684 103.355  84.161  1.00  0.00           C
ATOM   2276 1HB  MET A 137      88.128 103.270  83.088  1.00  0.00           H
ATOM   2277 2HB  MET A 137      87.354 104.148  84.399  1.00  0.00           H
ATOM   2278 1HG  MET A 137      87.591 102.057  85.808  1.00  0.00           H
ATOM   2279 2HG  MET A 137      88.577 101.383  84.509  1.00  0.00           H
ATOM   2280 1HE  MET A 137      91.617 103.862  84.408  1.00  0.00           H
ATOM   2281 2HE  MET A 137      90.905 102.376  83.732  1.00  0.00           H
ATOM   2282 3HE  MET A 137      90.129 103.951  83.436  1.00  0.00           H
ATOM   2283  H   MET A 137      87.254 101.141  82.433  1.00  0.00           H
ATOM   2284  HA  MET A 137      85.573 102.322  84.441  1.00  0.00           H
ATOM   2285  N   LEU A 138      85.554 103.727  81.476  1.00  0.00           N
ATOM   2286  CA  LEU A 138      84.850 104.724  80.679  1.00  0.00           C
ATOM   2287  C   LEU A 138      83.349 104.493  80.696  1.00  0.00           C
ATOM   2288  O   LEU A 138      82.569 105.441  80.852  1.00  0.00           O
ATOM   2289  CB  LEU A 138      85.358 104.700  79.232  1.00  0.00           C
ATOM   2290  CG  LEU A 138      84.810 105.802  78.316  1.00  0.00           C
ATOM   2291  CD1 LEU A 138      85.236 107.163  78.848  1.00  0.00           C
ATOM   2292  CD2 LEU A 138      85.320 105.585  76.899  1.00  0.00           C
ATOM   2293 1HB  LEU A 138      86.443 104.788  79.243  1.00  0.00           H
ATOM   2294 2HB  LEU A 138      85.096 103.739  78.788  1.00  0.00           H
ATOM   2295 1HD1 LEU A 138      84.847 107.946  78.198  1.00  0.00           H
ATOM   2296 2HD1 LEU A 138      84.842 107.300  79.855  1.00  0.00           H
ATOM   2297 3HD1 LEU A 138      86.324 107.220  78.873  1.00  0.00           H
ATOM   2298 1HD2 LEU A 138      84.930 106.368  76.248  1.00  0.00           H
ATOM   2299 2HD2 LEU A 138      86.410 105.619  76.895  1.00  0.00           H
ATOM   2300 3HD2 LEU A 138      84.987 104.612  76.537  1.00  0.00           H
ATOM   2301  H   LEU A 138      86.212 103.110  81.022  1.00  0.00           H
ATOM   2302  HA  LEU A 138      85.039 105.707  81.110  1.00  0.00           H
ATOM   2303  HG  LEU A 138      83.721 105.769  78.319  1.00  0.00           H
ATOM   2304  N   VAL A 139      82.918 103.243  80.528  1.00  0.00           N
ATOM   2305  CA  VAL A 139      81.478 103.006  80.508  1.00  0.00           C
ATOM   2306  C   VAL A 139      80.853 103.372  81.853  1.00  0.00           C
ATOM   2307  O   VAL A 139      79.848 104.100  81.903  1.00  0.00           O
ATOM   2308  CB  VAL A 139      81.180 101.529  80.188  1.00  0.00           C
ATOM   2309  CG1 VAL A 139      79.700 101.231  80.379  1.00  0.00           C
ATOM   2310  CG2 VAL A 139      81.616 101.209  78.767  1.00  0.00           C
ATOM   2311 1HG1 VAL A 139      79.508 100.183  80.148  1.00  0.00           H
ATOM   2312 2HG1 VAL A 139      79.419 101.432  81.412  1.00  0.00           H
ATOM   2313 3HG1 VAL A 139      79.113 101.862  79.712  1.00  0.00           H
ATOM   2314 1HG2 VAL A 139      81.403 100.164  78.547  1.00  0.00           H
ATOM   2315 2HG2 VAL A 139      81.072 101.845  78.068  1.00  0.00           H
ATOM   2316 3HG2 VAL A 139      82.686 101.391  78.665  1.00  0.00           H
ATOM   2317  H   VAL A 139      83.547 102.461  80.414  1.00  0.00           H
ATOM   2318  HA  VAL A 139      81.026 103.680  79.780  1.00  0.00           H
ATOM   2319  HB  VAL A 139      81.728 100.898  80.888  1.00  0.00           H
ATOM   2320  N   ARG A 140      81.446 102.921  82.962  1.00  0.00           N
ATOM   2321  CA  ARG A 140      80.850 103.207  84.262  1.00  0.00           C
ATOM   2322  C   ARG A 140      80.927 104.693  84.591  1.00  0.00           C
ATOM   2323  O   ARG A 140      80.008 105.247  85.204  1.00  0.00           O
ATOM   2324  CB  ARG A 140      81.548 102.411  85.356  1.00  0.00           C
ATOM   2325  CG  ARG A 140      81.300 100.912  85.313  1.00  0.00           C
ATOM   2326  CD  ARG A 140      79.849 100.593  85.346  1.00  0.00           C
ATOM   2327  NE  ARG A 140      79.607  99.161  85.286  1.00  0.00           N
ATOM   2328  CZ  ARG A 140      78.407  98.597  85.048  1.00  0.00           C
ATOM   2329  NH1 ARG A 140      77.352  99.357  84.851  1.00  0.00           N
ATOM   2330  NH2 ARG A 140      78.289  97.281  85.013  1.00  0.00           N
ATOM   2331 1HB  ARG A 140      82.623 102.570  85.291  1.00  0.00           H
ATOM   2332 2HB  ARG A 140      81.222 102.771  86.332  1.00  0.00           H
ATOM   2333 1HG  ARG A 140      81.721 100.499  84.395  1.00  0.00           H
ATOM   2334 2HG  ARG A 140      81.774 100.439  86.174  1.00  0.00           H
ATOM   2335 1HD  ARG A 140      79.415 100.974  86.270  1.00  0.00           H
ATOM   2336 2HD  ARG A 140      79.355 101.059  84.494  1.00  0.00           H
ATOM   2337 1HH1 ARG A 140      77.441 100.363  84.877  1.00  0.00           H
ATOM   2338 2HH1 ARG A 140      76.452  98.934  84.673  1.00  0.00           H
ATOM   2339 1HH2 ARG A 140      79.101  96.698  85.165  1.00  0.00           H
ATOM   2340 2HH2 ARG A 140      77.390  96.859  84.835  1.00  0.00           H
ATOM   2341  H   ARG A 140      82.301 102.385  82.919  1.00  0.00           H
ATOM   2342  HA  ARG A 140      79.794 102.939  84.225  1.00  0.00           H
ATOM   2343  HE  ARG A 140      80.395  98.544  85.433  1.00  0.00           H
ATOM   2344  N   GLN A 141      82.016 105.354  84.194  1.00  0.00           N
ATOM   2345  CA  GLN A 141      82.127 106.790  84.409  1.00  0.00           C
ATOM   2346  C   GLN A 141      81.100 107.550  83.586  1.00  0.00           C
ATOM   2347  O   GLN A 141      80.540 108.547  84.051  1.00  0.00           O
ATOM   2348  CB  GLN A 141      83.537 107.277  84.063  1.00  0.00           C
ATOM   2349  CG  GLN A 141      83.776 108.749  84.353  1.00  0.00           C
ATOM   2350  CD  GLN A 141      83.753 109.058  85.837  1.00  0.00           C
ATOM   2351  OE1 GLN A 141      84.304 108.311  86.650  1.00  0.00           O
ATOM   2352  NE2 GLN A 141      83.112 110.164  86.201  1.00  0.00           N
ATOM   2353 1HB  GLN A 141      84.270 106.700  84.627  1.00  0.00           H
ATOM   2354 2HB  GLN A 141      83.731 107.107  83.004  1.00  0.00           H
ATOM   2355 1HG  GLN A 141      84.752 109.033  83.960  1.00  0.00           H
ATOM   2356 2HG  GLN A 141      82.994 109.336  83.869  1.00  0.00           H
ATOM   2357 1HE2 GLN A 141      83.064 110.419  87.168  1.00  0.00           H
ATOM   2358 2HE2 GLN A 141      82.679 110.741  85.510  1.00  0.00           H
ATOM   2359  H   GLN A 141      82.774 104.864  83.741  1.00  0.00           H
ATOM   2360  HA  GLN A 141      81.929 106.999  85.460  1.00  0.00           H
ATOM   2361  N   CYS A 142      80.850 107.105  82.354  1.00  0.00           N
ATOM   2362  CA  CYS A 142      79.819 107.744  81.544  1.00  0.00           C
ATOM   2363  C   CYS A 142      78.449 107.614  82.201  1.00  0.00           C
ATOM   2364  O   CYS A 142      77.659 108.571  82.214  1.00  0.00           O
ATOM   2365  CB  CYS A 142      79.770 107.126  80.147  1.00  0.00           C
ATOM   2366  SG  CYS A 142      81.205 107.516  79.116  1.00  0.00           S
ATOM   2367 1HB  CYS A 142      79.701 106.041  80.231  1.00  0.00           H
ATOM   2368 2HB  CYS A 142      78.877 107.472  79.626  1.00  0.00           H
ATOM   2369  H   CYS A 142      81.366 106.327  81.969  1.00  0.00           H
ATOM   2370  HA  CYS A 142      80.049 108.807  81.467  1.00  0.00           H
ATOM   2371  HG  CYS A 142      82.050 106.701  79.740  1.00  0.00           H
ATOM   2372  N   GLN A 143      78.157 106.440  82.766  1.00  0.00           N
ATOM   2373  CA  GLN A 143      76.895 106.266  83.480  1.00  0.00           C
ATOM   2374  C   GLN A 143      76.815 107.189  84.691  1.00  0.00           C
ATOM   2375  O   GLN A 143      75.748 107.741  84.998  1.00  0.00           O
ATOM   2376  CB  GLN A 143      76.726 104.810  83.921  1.00  0.00           C
ATOM   2377  CG  GLN A 143      76.511 103.834  82.777  1.00  0.00           C
ATOM   2378  CD  GLN A 143      76.493 102.390  83.244  1.00  0.00           C
ATOM   2379  OE1 GLN A 143      76.947 102.074  84.346  1.00  0.00           O
ATOM   2380  NE2 GLN A 143      75.967 101.505  82.405  1.00  0.00           N
ATOM   2381 1HB  GLN A 143      77.610 104.491  84.474  1.00  0.00           H
ATOM   2382 2HB  GLN A 143      75.873 104.731  84.595  1.00  0.00           H
ATOM   2383 1HG  GLN A 143      75.554 104.051  82.302  1.00  0.00           H
ATOM   2384 2HG  GLN A 143      77.321 103.950  82.057  1.00  0.00           H
ATOM   2385 1HE2 GLN A 143      75.927 100.537  82.658  1.00  0.00           H
ATOM   2386 2HE2 GLN A 143      75.609 101.805  81.520  1.00  0.00           H
ATOM   2387  H   GLN A 143      78.800 105.664  82.707  1.00  0.00           H
ATOM   2388  HA  GLN A 143      76.078 106.525  82.807  1.00  0.00           H
ATOM   2389  N   LYS A 144      77.938 107.372  85.388  1.00  0.00           N
ATOM   2390  CA  LYS A 144      77.977 108.313  86.503  1.00  0.00           C
ATOM   2391  C   LYS A 144      77.592 109.713  86.055  1.00  0.00           C
ATOM   2392  O   LYS A 144      76.790 110.386  86.711  1.00  0.00           O
ATOM   2393  CB  LYS A 144      79.366 108.330  87.143  1.00  0.00           C
ATOM   2394  CG  LYS A 144      79.464 109.169  88.410  1.00  0.00           C
ATOM   2395  CD  LYS A 144      80.858 109.096  89.015  1.00  0.00           C
ATOM   2396  CE  LYS A 144      80.950 109.909  90.297  1.00  0.00           C
ATOM   2397  NZ  LYS A 144      82.353 110.038  90.775  1.00  0.00           N
ATOM   2398 1HB  LYS A 144      79.665 107.312  87.392  1.00  0.00           H
ATOM   2399 2HB  LYS A 144      80.091 108.718  86.427  1.00  0.00           H
ATOM   2400 1HG  LYS A 144      79.233 110.209  88.177  1.00  0.00           H
ATOM   2401 2HG  LYS A 144      78.741 108.810  89.141  1.00  0.00           H
ATOM   2402 1HD  LYS A 144      81.105 108.056  89.235  1.00  0.00           H
ATOM   2403 2HD  LYS A 144      81.586 109.480  88.300  1.00  0.00           H
ATOM   2404 1HE  LYS A 144      80.545 110.906  90.125  1.00  0.00           H
ATOM   2405 2HE  LYS A 144      80.357 109.430  91.076  1.00  0.00           H
ATOM   2406 1HZ  LYS A 144      82.371 110.583  91.626  1.00  0.00           H
ATOM   2407 2HZ  LYS A 144      82.733 109.120  90.956  1.00  0.00           H
ATOM   2408 3HZ  LYS A 144      82.909 110.499  90.070  1.00  0.00           H
ATOM   2409  H   LYS A 144      78.774 106.859  85.148  1.00  0.00           H
ATOM   2410  HA  LYS A 144      77.251 107.992  87.251  1.00  0.00           H
ATOM   2411  N   LEU A 145      78.161 110.173  84.944  1.00  0.00           N
ATOM   2412  CA  LEU A 145      77.839 111.504  84.450  1.00  0.00           C
ATOM   2413  C   LEU A 145      76.357 111.621  84.127  1.00  0.00           C
ATOM   2414  O   LEU A 145      75.745 112.672  84.360  1.00  0.00           O
ATOM   2415  CB  LEU A 145      78.669 111.823  83.201  1.00  0.00           C
ATOM   2416  CG  LEU A 145      79.974 112.591  83.447  1.00  0.00           C
ATOM   2417  CD1 LEU A 145      79.676 113.864  84.228  1.00  0.00           C
ATOM   2418  CD2 LEU A 145      80.951 111.702  84.204  1.00  0.00           C
ATOM   2419 1HB  LEU A 145      78.924 110.888  82.705  1.00  0.00           H
ATOM   2420 2HB  LEU A 145      78.059 112.417  82.520  1.00  0.00           H
ATOM   2421 1HD1 LEU A 145      80.603 114.409  84.403  1.00  0.00           H
ATOM   2422 2HD1 LEU A 145      78.991 114.489  83.655  1.00  0.00           H
ATOM   2423 3HD1 LEU A 145      79.221 113.606  85.183  1.00  0.00           H
ATOM   2424 1HD2 LEU A 145      81.879 112.247  84.378  1.00  0.00           H
ATOM   2425 2HD2 LEU A 145      80.514 111.413  85.160  1.00  0.00           H
ATOM   2426 3HD2 LEU A 145      81.160 110.808  83.616  1.00  0.00           H
ATOM   2427  H   LEU A 145      78.822 109.606  84.433  1.00  0.00           H
ATOM   2428  HA  LEU A 145      78.059 112.227  85.235  1.00  0.00           H
ATOM   2429  HG  LEU A 145      80.413 112.880  82.492  1.00  0.00           H
ATOM   2430  N   TYR A 146      75.758 110.558  83.587  1.00  0.00           N
ATOM   2431  CA  TYR A 146      74.312 110.590  83.389  1.00  0.00           C
ATOM   2432  C   TYR A 146      73.588 110.874  84.697  1.00  0.00           C
ATOM   2433  O   TYR A 146      72.710 111.746  84.753  1.00  0.00           O
ATOM   2434  CB  TYR A 146      73.823 109.271  82.788  1.00  0.00           C
ATOM   2435  CG  TYR A 146      72.316 109.156  82.713  1.00  0.00           C
ATOM   2436  CD1 TYR A 146      71.617 109.840  81.730  1.00  0.00           C
ATOM   2437  CD2 TYR A 146      71.634 108.367  83.627  1.00  0.00           C
ATOM   2438  CE1 TYR A 146      70.241 109.735  81.661  1.00  0.00           C
ATOM   2439  CE2 TYR A 146      70.259 108.262  83.559  1.00  0.00           C
ATOM   2440  CZ  TYR A 146      69.563 108.943  82.581  1.00  0.00           C
ATOM   2441  OH  TYR A 146      68.192 108.839  82.512  1.00  0.00           O
ATOM   2442 1HB  TYR A 146      74.223 109.159  81.779  1.00  0.00           H
ATOM   2443 2HB  TYR A 146      74.198 108.438  83.382  1.00  0.00           H
ATOM   2444  H   TYR A 146      76.274 109.734  83.313  1.00  0.00           H
ATOM   2445  HA  TYR A 146      74.075 111.402  82.701  1.00  0.00           H
ATOM   2446  HD1 TYR A 146      72.152 110.460  81.011  1.00  0.00           H
ATOM   2447  HD2 TYR A 146      72.184 107.830  84.401  1.00  0.00           H
ATOM   2448  HE1 TYR A 146      69.691 110.273  80.889  1.00  0.00           H
ATOM   2449  HE2 TYR A 146      69.723 107.643  84.278  1.00  0.00           H
ATOM   2450  HH  TYR A 146      67.882 108.253  83.207  1.00  0.00           H
ATOM   2451  N   PHE A 147      73.930 110.142  85.759  1.00  0.00           N
ATOM   2452  CA  PHE A 147      73.188 110.290  87.010  1.00  0.00           C
ATOM   2453  C   PHE A 147      73.514 111.613  87.693  1.00  0.00           C
ATOM   2454  O   PHE A 147      72.664 112.197  88.377  1.00  0.00           O
ATOM   2455  CB  PHE A 147      73.503 109.132  87.958  1.00  0.00           C
ATOM   2456  CG  PHE A 147      72.888 107.826  87.544  1.00  0.00           C
ATOM   2457  CD1 PHE A 147      73.682 106.780  87.097  1.00  0.00           C
ATOM   2458  CD2 PHE A 147      71.515 107.640  87.600  1.00  0.00           C
ATOM   2459  CE1 PHE A 147      73.117 105.577  86.715  1.00  0.00           C
ATOM   2460  CE2 PHE A 147      70.948 106.439  87.220  1.00  0.00           C
ATOM   2461  CZ  PHE A 147      71.751 105.407  86.777  1.00  0.00           C
ATOM   2462 1HB  PHE A 147      74.582 108.996  88.020  1.00  0.00           H
ATOM   2463 2HB  PHE A 147      73.146 109.374  88.959  1.00  0.00           H
ATOM   2464  H   PHE A 147      74.694 109.484  85.716  1.00  0.00           H
ATOM   2465  HA  PHE A 147      72.122 110.301  86.781  1.00  0.00           H
ATOM   2466  HD1 PHE A 147      74.763 106.915  87.049  1.00  0.00           H
ATOM   2467  HD2 PHE A 147      70.881 108.455  87.949  1.00  0.00           H
ATOM   2468  HE1 PHE A 147      73.753 104.764  86.365  1.00  0.00           H
ATOM   2469  HE2 PHE A 147      69.868 106.305  87.269  1.00  0.00           H
ATOM   2470  HZ  PHE A 147      71.305 104.460  86.475  1.00  0.00           H
ATOM   2471  N   VAL A 148      74.744 112.100  87.525  1.00  0.00           N
ATOM   2472  CA  VAL A 148      75.104 113.409  88.062  1.00  0.00           C
ATOM   2473  C   VAL A 148      74.285 114.497  87.387  1.00  0.00           C
ATOM   2474  O   VAL A 148      73.801 115.431  88.035  1.00  0.00           O
ATOM   2475  CB  VAL A 148      76.604 113.689  87.853  1.00  0.00           C
ATOM   2476  CG1 VAL A 148      76.925 115.141  88.172  1.00  0.00           C
ATOM   2477  CG2 VAL A 148      77.431 112.751  88.719  1.00  0.00           C
ATOM   2478 1HG1 VAL A 148      77.989 115.321  88.018  1.00  0.00           H
ATOM   2479 2HG1 VAL A 148      76.348 115.794  87.516  1.00  0.00           H
ATOM   2480 3HG1 VAL A 148      76.668 115.351  89.210  1.00  0.00           H
ATOM   2481 1HG2 VAL A 148      78.490 112.954  88.565  1.00  0.00           H
ATOM   2482 2HG2 VAL A 148      77.179 112.908  89.768  1.00  0.00           H
ATOM   2483 3HG2 VAL A 148      77.216 111.718  88.445  1.00  0.00           H
ATOM   2484  H   VAL A 148      75.439 111.566  87.023  1.00  0.00           H
ATOM   2485  HA  VAL A 148      74.860 113.426  89.125  1.00  0.00           H
ATOM   2486  HB  VAL A 148      76.851 113.528  86.803  1.00  0.00           H
ATOM   2487  N   LEU A 149      74.108 114.386  86.071  1.00  0.00           N
ATOM   2488  CA  LEU A 149      73.266 115.345  85.367  1.00  0.00           C
ATOM   2489  C   LEU A 149      71.848 115.346  85.921  1.00  0.00           C
ATOM   2490  O   LEU A 149      71.218 116.402  86.026  1.00  0.00           O
ATOM   2491  CB  LEU A 149      73.235 115.022  83.868  1.00  0.00           C
ATOM   2492  CG  LEU A 149      72.506 116.041  82.983  1.00  0.00           C
ATOM   2493  CD1 LEU A 149      73.168 117.405  83.127  1.00  0.00           C
ATOM   2494  CD2 LEU A 149      72.534 115.570  81.537  1.00  0.00           C
ATOM   2495 1HB  LEU A 149      74.260 114.944  83.508  1.00  0.00           H
ATOM   2496 2HB  LEU A 149      72.749 114.056  83.730  1.00  0.00           H
ATOM   2497 1HD1 LEU A 149      72.650 118.129  82.499  1.00  0.00           H
ATOM   2498 2HD1 LEU A 149      73.117 117.726  84.168  1.00  0.00           H
ATOM   2499 3HD1 LEU A 149      74.211 117.337  82.819  1.00  0.00           H
ATOM   2500 1HD2 LEU A 149      72.016 116.294  80.908  1.00  0.00           H
ATOM   2501 2HD2 LEU A 149      73.568 115.476  81.205  1.00  0.00           H
ATOM   2502 3HD2 LEU A 149      72.039 114.602  81.460  1.00  0.00           H
ATOM   2503  H   LEU A 149      74.551 113.644  85.549  1.00  0.00           H
ATOM   2504  HA  LEU A 149      73.676 116.343  85.519  1.00  0.00           H
ATOM   2505  HG  LEU A 149      71.472 116.137  83.314  1.00  0.00           H
ATOM   2506  N   ILE A 150      71.323 114.171  86.275  1.00  0.00           N
ATOM   2507  CA  ILE A 150      70.013 114.135  86.915  1.00  0.00           C
ATOM   2508  C   ILE A 150      70.023 114.843  88.262  1.00  0.00           C
ATOM   2509  O   ILE A 150      69.093 115.604  88.558  1.00  0.00           O
ATOM   2510  CB  ILE A 150      69.539 112.682  87.106  1.00  0.00           C
ATOM   2511  CG1 ILE A 150      69.229 112.039  85.752  1.00  0.00           C
ATOM   2512  CG2 ILE A 150      68.319 112.636  88.013  1.00  0.00           C
ATOM   2513  CD1 ILE A 150      68.991 110.548  85.825  1.00  0.00           C
ATOM   2514 1HG1 ILE A 150      68.343 112.505  85.322  1.00  0.00           H
ATOM   2515 2HG1 ILE A 150      70.057 112.218  85.066  1.00  0.00           H
ATOM   2516 1HG2 ILE A 150      67.997 111.602  88.137  1.00  0.00           H
ATOM   2517 2HG2 ILE A 150      68.573 113.056  88.986  1.00  0.00           H
ATOM   2518 3HG2 ILE A 150      67.511 113.216  87.567  1.00  0.00           H
ATOM   2519 1HD1 ILE A 150      68.777 110.164  84.827  1.00  0.00           H
ATOM   2520 2HD1 ILE A 150      69.880 110.056  86.220  1.00  0.00           H
ATOM   2521 3HD1 ILE A 150      68.143 110.346  86.478  1.00  0.00           H
ATOM   2522  H   ILE A 150      71.814 113.304  86.110  1.00  0.00           H
ATOM   2523  HA  ILE A 150      69.309 114.687  86.293  1.00  0.00           H
ATOM   2524  HB  ILE A 150      70.338 112.095  87.558  1.00  0.00           H
ATOM   2525  N   ASP A 151      71.049 114.627  89.088  1.00  0.00           N
ATOM   2526  CA  ASP A 151      71.146 115.365  90.344  1.00  0.00           C
ATOM   2527  C   ASP A 151      71.289 116.861  90.095  1.00  0.00           C
ATOM   2528  O   ASP A 151      70.854 117.680  90.911  1.00  0.00           O
ATOM   2529  CB  ASP A 151      72.332 114.864  91.172  1.00  0.00           C
ATOM   2530  CG  ASP A 151      72.084 113.498  91.797  1.00  0.00           C
ATOM   2531  OD1 ASP A 151      70.957 113.062  91.797  1.00  0.00           O
ATOM   2532  OD2 ASP A 151      73.024 112.904  92.268  1.00  0.00           O
ATOM   2533 1HB  ASP A 151      73.217 114.803  90.538  1.00  0.00           H
ATOM   2534 2HB  ASP A 151      72.548 115.578  91.967  1.00  0.00           H
ATOM   2535  H   ASP A 151      71.766 113.954  88.856  1.00  0.00           H
ATOM   2536  HA  ASP A 151      70.223 115.215  90.906  1.00  0.00           H
ATOM   2537  N   TRP A 152      71.904 117.236  88.976  1.00  0.00           N
ATOM   2538  CA  TRP A 152      72.137 118.643  88.652  1.00  0.00           C
ATOM   2539  C   TRP A 152      70.824 119.221  88.133  1.00  0.00           C
ATOM   2540  O   TRP A 152      70.661 119.538  86.955  1.00  0.00           O
ATOM   2541  CB  TRP A 152      73.241 118.800  87.605  1.00  0.00           C
ATOM   2542  CG  TRP A 152      73.506 120.225  87.224  1.00  0.00           C
ATOM   2543  CD1 TRP A 152      73.103 121.338  87.899  1.00  0.00           C
ATOM   2544  CD2 TRP A 152      74.241 120.701  86.070  1.00  0.00           C
ATOM   2545  NE1 TRP A 152      73.531 122.468  87.248  1.00  0.00           N
ATOM   2546  CE2 TRP A 152      74.231 122.097  86.127  1.00  0.00           C
ATOM   2547  CE3 TRP A 152      74.897 120.063  85.010  1.00  0.00           C
ATOM   2548  CZ2 TRP A 152      74.851 122.875  85.162  1.00  0.00           C
ATOM   2549  CZ3 TRP A 152      75.519 120.843  84.043  1.00  0.00           C
ATOM   2550  CH2 TRP A 152      75.497 122.213  84.118  1.00  0.00           C
ATOM   2551 1HB  TRP A 152      74.168 118.369  87.985  1.00  0.00           H
ATOM   2552 2HB  TRP A 152      72.970 118.250  86.704  1.00  0.00           H
ATOM   2553  H   TRP A 152      72.219 116.525  88.332  1.00  0.00           H
ATOM   2554  HA  TRP A 152      72.416 119.167  89.566  1.00  0.00           H
ATOM   2555  HD1 TRP A 152      72.524 121.332  88.821  1.00  0.00           H
ATOM   2556  HE1 TRP A 152      73.360 123.418  87.543  1.00  0.00           H
ATOM   2557  HE3 TRP A 152      74.920 118.975  84.947  1.00  0.00           H
ATOM   2558  HZ2 TRP A 152      74.844 123.964  85.204  1.00  0.00           H
ATOM   2559  HZ3 TRP A 152      76.027 120.339  83.220  1.00  0.00           H
ATOM   2560  HH2 TRP A 152      75.996 122.795  83.343  1.00  0.00           H
ATOM   2561  N   ARG A 153      69.868 119.349  89.043  1.00  0.00           N
ATOM   2562  CA  ARG A 153      68.582 119.949  88.717  1.00  0.00           C
ATOM   2563  C   ARG A 153      68.104 120.844  89.854  1.00  0.00           C
ATOM   2564  O   ARG A 153      66.981 121.348  89.831  1.00  0.00           O
ATOM   2565  CB  ARG A 153      67.540 118.875  88.442  1.00  0.00           C
ATOM   2566  CG  ARG A 153      67.682 118.174  87.100  1.00  0.00           C
ATOM   2567  CD  ARG A 153      66.537 117.268  86.830  1.00  0.00           C
ATOM   2568  NE  ARG A 153      66.491 116.157  87.767  1.00  0.00           N
ATOM   2569  CZ  ARG A 153      65.376 115.474  88.091  1.00  0.00           C
ATOM   2570  NH1 ARG A 153      64.225 115.800  87.545  1.00  0.00           N
ATOM   2571  NH2 ARG A 153      65.439 114.477  88.956  1.00  0.00           N
ATOM   2572  OXT ARG A 153      68.825 121.064  90.788  1.00  0.00           O
ATOM   2573 1HB  ARG A 153      67.589 118.113  89.219  1.00  0.00           H
ATOM   2574 2HB  ARG A 153      66.544 119.316  88.480  1.00  0.00           H
ATOM   2575 1HG  ARG A 153      67.726 118.918  86.304  1.00  0.00           H
ATOM   2576 2HG  ARG A 153      68.597 117.581  87.095  1.00  0.00           H
ATOM   2577 1HD  ARG A 153      65.604 117.825  86.916  1.00  0.00           H
ATOM   2578 2HD  ARG A 153      66.625 116.861  85.823  1.00  0.00           H
ATOM   2579 1HH1 ARG A 153      64.176 116.562  86.884  1.00  0.00           H
ATOM   2580 2HH1 ARG A 153      63.389 115.288  87.788  1.00  0.00           H
ATOM   2581 1HH2 ARG A 153      66.324 114.227  89.376  1.00  0.00           H
ATOM   2582 2HH2 ARG A 153      64.603 113.966  89.199  1.00  0.00           H
ATOM   2583  H   ARG A 153      70.034 119.023  89.984  1.00  0.00           H
ATOM   2584  HA  ARG A 153      68.704 120.566  87.826  1.00  0.00           H
ATOM   2585  HE  ARG A 153      67.358 115.878  88.208  1.00  0.00           H
TER
ATOM   2586  N   MET C  0      121.366 128.970  85.058  1.00  0.00          N
ATOM   2587  CA  MET C  0      121.161 127.685  84.336  1.00  0.00          C
ATOM   2588  C   MET C  0      119.972 127.812  83.376  1.00  0.00          C
ATOM   2589  O   MET C  0      118.910 128.305  83.802  1.00  0.00          O
ATOM   2590  CB  MET C  0      120.934 126.538  85.319  1.00  0.00          C
ATOM   2591  CG  MET C  0      120.665 125.191  84.663  1.00  0.00          C
ATOM   2592  SD  MET C  0      120.486 123.856  85.863  1.00  0.00          S
ATOM   2593  CE  MET C  0      119.064 124.424  86.790  1.00  0.00          C
ATOM   2594 1H   MET C  0      122.142 128.882  85.682  1.00  0.00          H
ATOM   2595 2H   MET C  0      121.551 129.698  84.398  1.00  0.00          H
ATOM   2596 3H   MET C  0      120.543 129.195  85.580  1.00  0.00          H
ATOM   2597 1HB  MET C  0      121.809 126.429  85.958  1.00  0.00          H
ATOM   2598 2HB  MET C  0      120.085 126.772  85.962  1.00  0.00          H
ATOM   2599 1HG  MET C  0      119.751 125.249  84.073  1.00  0.00          H
ATOM   2600 2HG  MET C  0      121.488 124.942  83.992  1.00  0.00          H
ATOM   2601 1HE  MET C  0      118.828 123.702  87.573  1.00  0.00          H
ATOM   2602 2HE  MET C  0      119.286 125.391  87.243  1.00  0.00          H
ATOM   2603 3HE  MET C  0      118.209 124.525  86.120  1.00  0.00          H
ATOM   2604  HA  MET C  0      122.056 127.470  83.752  1.00  0.00          H
ATOM   2605  N   GLU C  1      120.140 127.398  82.121  1.00  0.00          N
ATOM   2606  CA  GLU C  1      119.031 127.414  81.136  1.00  0.00          C
ATOM   2607  C   GLU C  1      118.728 126.002  80.638  1.00  0.00          C
ATOM   2608  O   GLU C  1      117.573 125.759  80.262  1.00  0.00          O
ATOM   2609  CB  GLU C  1      119.373 128.315  79.947  1.00  0.00          C
ATOM   2610  CG  GLU C  1      119.570 129.781  80.306  1.00  0.00          C
ATOM   2611  CD  GLU C  1      119.911 130.634  79.116  1.00  0.00          C
ATOM   2612  OE1 GLU C  1      120.057 130.095  78.045  1.00  0.00          O
ATOM   2613  OE2 GLU C  1      120.027 131.826  79.278  1.00  0.00          O
ATOM   2614 1HB  GLU C  1      120.288 127.961  79.472  1.00  0.00          H
ATOM   2615 2HB  GLU C  1      118.576 128.257  79.205  1.00  0.00          H
ATOM   2616 1HG  GLU C  1      118.654 130.160  80.759  1.00  0.00          H
ATOM   2617 2HG  GLU C  1      120.367 129.859  81.044  1.00  0.00          H
ATOM   2618  H   GLU C  1      120.932 127.085  81.800  1.00  0.00          H
ATOM   2619  HA  GLU C  1      118.228 127.771  81.578  1.00  0.00          H
ATOM   2620  N   THR C  2      119.719 125.114  80.603  1.00  0.00          N
ATOM   2621  CA  THR C  2      119.541 123.731  80.060  1.00  0.00          C
ATOM   2622  C   THR C  2      119.680 122.757  81.224  1.00  0.00          C
ATOM   2623  O   THR C  2      120.670 122.893  81.962  1.00  0.00          O
ATOM   2624  CB  THR C  2      120.565 123.390  78.962  1.00  0.00          C
ATOM   2625  OG1 THR C  2      120.409 124.294  77.861  1.00  0.00          O
ATOM   2626  CG2 THR C  2      120.368 121.963  78.473  1.00  0.00          C
ATOM   2627 1HG2 THR C  2      121.101 121.739  77.698  1.00  0.00          H
ATOM   2628 2HG2 THR C  2      120.498 121.272  79.306  1.00  0.00          H
ATOM   2629 3HG2 THR C  2      119.364 121.854  78.065  1.00  0.00          H
ATOM   2630  H   THR C  2      120.566 125.267  80.916  1.00  0.00          H
ATOM   2631  HA  THR C  2      118.620 123.647  79.682  1.00  0.00          H
ATOM   2632  HB  THR C  2      121.574 123.495  79.360  1.00  0.00          H
ATOM   2633  HG1 THR C  2      119.577 124.765  77.950  1.00  0.00          H
ATOM   2634  N   ILE C  3      118.755 121.817  81.373  1.00  0.00          N
ATOM   2635  CA  ILE C  3      118.748 120.907  82.513  1.00  0.00          C
ATOM   2636  C   ILE C  3      118.743 119.485  81.976  1.00  0.00          C
ATOM   2637  O   ILE C  3      117.877 119.112  81.176  1.00  0.00          O
ATOM   2638  CB  ILE C  3      117.530 121.138  83.425  1.00  0.00          C
ATOM   2639  CG1 ILE C  3      117.481 122.595  83.892  1.00  0.00          C
ATOM   2640  CG2 ILE C  3      117.570 120.194  84.616  1.00  0.00          C
ATOM   2641  CD1 ILE C  3      116.222 122.952  84.649  1.00  0.00          C
ATOM   2642 1HG1 ILE C  3      118.336 122.799  84.537  1.00  0.00          H
ATOM   2643 2HG1 ILE C  3      117.559 123.257  83.030  1.00  0.00          H
ATOM   2644 1HG2 ILE C  3      116.702 120.372  85.251  1.00  0.00          H
ATOM   2645 2HG2 ILE C  3      117.558 119.164  84.264  1.00  0.00          H
ATOM   2646 3HG2 ILE C  3      118.481 120.371  85.190  1.00  0.00          H
ATOM   2647 1HD1 ILE C  3      116.261 124.000  84.947  1.00  0.00          H
ATOM   2648 2HD1 ILE C  3      115.354 122.789  84.008  1.00  0.00          H
ATOM   2649 3HD1 ILE C  3      116.141 122.326  85.536  1.00  0.00          H
ATOM   2650  H   ILE C  3      118.111 121.693  80.817  1.00  0.00          H
ATOM   2651  HA  ILE C  3      119.564 121.016  83.027  1.00  0.00          H
ATOM   2652  HB  ILE C  3      116.615 120.958  82.861  1.00  0.00          H
ATOM   2653  N   LEU C  4      119.718 118.700  82.415  1.00  0.00          N
ATOM   2654  CA  LEU C  4      119.823 117.287  82.103  1.00  0.00          C
ATOM   2655  C   LEU C  4      119.300 116.482  83.284  1.00  0.00          C
ATOM   2656  O   LEU C  4      119.525 116.836  84.444  1.00  0.00          O
ATOM   2657  CB  LEU C  4      121.277 116.904  81.797  1.00  0.00          C
ATOM   2658  CG  LEU C  4      121.923 117.636  80.613  1.00  0.00          C
ATOM   2659  CD1 LEU C  4      123.362 117.168  80.451  1.00  0.00          C
ATOM   2660  CD2 LEU C  4      121.116 117.371  79.351  1.00  0.00          C
ATOM   2661 1HB  LEU C  4      121.882 117.104  82.680  1.00  0.00          H
ATOM   2662 2HB  LEU C  4      121.318 115.835  81.588  1.00  0.00          H
ATOM   2663 1HD1 LEU C  4      123.821 117.688  79.610  1.00  0.00          H
ATOM   2664 2HD1 LEU C  4      123.921 117.387  81.361  1.00  0.00          H
ATOM   2665 3HD1 LEU C  4      123.377 116.095  80.265  1.00  0.00          H
ATOM   2666 1HD2 LEU C  4      121.574 117.892  78.510  1.00  0.00          H
ATOM   2667 2HD2 LEU C  4      121.098 116.300  79.148  1.00  0.00          H
ATOM   2668 3HD2 LEU C  4      120.096 117.731  79.488  1.00  0.00          H
ATOM   2669  H   LEU C  4      120.358 118.978  82.917  1.00  0.00          H
ATOM   2670  HA  LEU C  4      119.302 117.072  81.314  1.00  0.00          H
ATOM   2671  HG  LEU C  4      121.941 118.707  80.814  1.00  0.00          H
ATOM   2672  N   LYS C  5      118.615 115.383  82.975  1.00  0.00          N
ATOM   2673  CA  LYS C  5      118.053 114.499  83.990  1.00  0.00          C
ATOM   2674  C   LYS C  5      118.639 113.106  83.840  1.00  0.00          C
ATOM   2675  O   LYS C  5      118.690 112.563  82.726  1.00  0.00          O
ATOM   2676  CB  LYS C  5      116.527 114.448  83.888  1.00  0.00          C
ATOM   2677  CG  LYS C  5      115.815 115.635  84.524  1.00  0.00          C
ATOM   2678  CD  LYS C  5      115.855 116.855  83.615  1.00  0.00          C
ATOM   2679  CE  LYS C  5      115.225 116.560  82.263  1.00  0.00          C
ATOM   2680  NZ  LYS C  5      115.252 117.747  81.365  1.00  0.00          N
ATOM   2681 1HB  LYS C  5      116.233 114.404  82.839  1.00  0.00          H
ATOM   2682 2HB  LYS C  5      116.160 113.541  84.369  1.00  0.00          H
ATOM   2683 1HG  LYS C  5      114.775 115.373  84.720  1.00  0.00          H
ATOM   2684 2HG  LYS C  5      116.294 115.882  85.471  1.00  0.00          H
ATOM   2685 1HD  LYS C  5      115.316 117.678  84.087  1.00  0.00          H
ATOM   2686 2HD  LYS C  5      116.890 117.161  83.464  1.00  0.00          H
ATOM   2687 1HE  LYS C  5      115.761 115.743  81.782  1.00  0.00          H
ATOM   2688 2HE  LYS C  5      114.189 116.251  82.404  1.00  0.00          H
ATOM   2689 1HZ  LYS C  5      114.825 117.510  80.481  1.00  0.00          H
ATOM   2690 2HZ  LYS C  5      114.740 118.505  81.794  1.00  0.00          H
ATOM   2691 3HZ  LYS C  5      116.209 118.031  81.211  1.00  0.00          H
ATOM   2692  H   LYS C  5      118.459 115.125  82.169  1.00  0.00          H
ATOM   2693  HA  LYS C  5      118.281 114.838  84.869  1.00  0.00          H
ATOM   2694  N   MET C  6      119.068 112.541  84.979  1.00  0.00          N
ATOM   2695  CA  MET C  6      119.574 111.156  85.013  1.00  0.00          C
ATOM   2696  C   MET C  6      118.822 110.406  86.100  1.00  0.00          C
ATOM   2697  O   MET C  6      118.768 110.947  87.167  1.00  0.00          O
ATOM   2698  CB  MET C  6      121.080 111.119  85.267  1.00  0.00          C
ATOM   2699  CG  MET C  6      121.638 109.730  85.542  1.00  0.00          C
ATOM   2700  SD  MET C  6      123.410 109.747  85.880  1.00  0.00          S
ATOM   2701  CE  MET C  6      124.072 109.793  84.217  1.00  0.00          C
ATOM   2702 1HB  MET C  6      121.604 111.525  84.404  1.00  0.00          H
ATOM   2703 2HB  MET C  6      121.320 111.751  86.123  1.00  0.00          H
ATOM   2704 1HG  MET C  6      121.127 109.296  86.401  1.00  0.00          H
ATOM   2705 2HG  MET C  6      121.459 109.089  84.679  1.00  0.00          H
ATOM   2706 1HE  MET C  6      125.161 109.807  84.259  1.00  0.00          H
ATOM   2707 2HE  MET C  6      123.740 108.910  83.669  1.00  0.00          H
ATOM   2708 3HE  MET C  6      123.716 110.690  83.708  1.00  0.00          H
ATOM   2709  H   MET C  6      119.070 112.960  85.799  1.00  0.00          H
ATOM   2710  HA  MET C  6      119.410 110.738  84.162  1.00  0.00          H
ATOM   2711  N   GLY C  7      118.282 109.221  85.837  1.00  0.00          N
ATOM   2712  CA  GLY C  7      117.879 108.272  86.857  1.00  0.00          C
ATOM   2713  C   GLY C  7      118.934 107.198  87.042  1.00  0.00          C
ATOM   2714  O   GLY C  7      119.590 106.789  86.088  1.00  0.00          O
ATOM   2715 1HA  GLY C  7      117.752 108.733  87.702  1.00  0.00          H
ATOM   2716 2HA  GLY C  7      117.045 107.850  86.599  1.00  0.00          H
ATOM   2717  H   GLY C  7      118.159 108.940  85.035  1.00  0.00          H
ATOM   2718  N   LEU C  8      119.091 106.738  88.281  1.00  0.00          N
ATOM   2719  CA  LEU C  8      120.001 105.632  88.564  1.00  0.00          C
ATOM   2720  C   LEU C  8      119.474 104.837  89.747  1.00  0.00          C
ATOM   2721  O   LEU C  8      118.758 105.373  90.601  1.00  0.00          O
ATOM   2722  CB  LEU C  8      121.413 106.151  88.865  1.00  0.00          C
ATOM   2723  CG  LEU C  8      121.549 107.013  90.127  1.00  0.00          C
ATOM   2724  CD1 LEU C  8      123.015 107.094  90.531  1.00  0.00          C
ATOM   2725  CD2 LEU C  8      120.979 108.398  89.860  1.00  0.00          C
ATOM   2726 1HB  LEU C  8      122.081 105.298  88.973  1.00  0.00          H
ATOM   2727 2HB  LEU C  8      121.752 106.747  88.018  1.00  0.00          H
ATOM   2728 1HD1 LEU C  8      123.112 107.706  91.428  1.00  0.00          H
ATOM   2729 2HD1 LEU C  8      123.392 106.091  90.735  1.00  0.00          H
ATOM   2730 3HD1 LEU C  8      123.591 107.541  89.722  1.00  0.00          H
ATOM   2731 1HD2 LEU C  8      121.075 109.011  90.757  1.00  0.00          H
ATOM   2732 2HD2 LEU C  8      121.526 108.865  89.041  1.00  0.00          H
ATOM   2733 3HD2 LEU C  8      119.926 108.312  89.591  1.00  0.00          H
ATOM   2734  H   LEU C  8      118.684 107.049  88.971  1.00  0.00          H
ATOM   2735  HA  LEU C  8      120.025 105.027  87.807  1.00  0.00          H
ATOM   2736  HG  LEU C  8      121.003 106.547  90.947  1.00  0.00          H
ATOM   2737  N   GLN C  9      119.836 103.544  89.785  1.00  0.00          N
ATOM   2738  CA  GLN C  9      119.303 102.671  90.824  1.00  0.00          C
ATOM   2739  C   GLN C  9      120.184 102.660  92.066  1.00  0.00          C
ATOM   2740  O   GLN C  9      119.802 102.098  93.099  1.00  0.00          O
ATOM   2741  CB  GLN C  9      119.157 101.236  90.344  1.00  0.00          C
ATOM   2742  CG  GLN C  9      118.235 101.024  89.195  1.00  0.00          C
ATOM   2743  CD  GLN C  9      117.852  99.559  89.083  1.00  0.00          C
ATOM   2744  OE1 GLN C  9      116.911  99.086  89.725  1.00  0.00          O
ATOM   2745  NE2 GLN C  9      118.615  98.822  88.312  1.00  0.00          N
ATOM   2746 1HB  GLN C  9      120.032 100.917  90.073  1.00  0.00          H
ATOM   2747 2HB  GLN C  9      118.823 100.702  91.082  1.00  0.00          H
ATOM   2748 1HG  GLN C  9      117.428 101.546  89.326  1.00  0.00          H
ATOM   2749 2HG  GLN C  9      118.672 101.294  88.373  1.00  0.00          H
ATOM   2750 1HE2 GLN C  9      118.444  97.985  88.214  1.00  0.00          H
ATOM   2751 2HE2 GLN C  9      119.286  99.176  87.907  1.00  0.00          H
ATOM   2752  H   GLN C  9      120.373 103.163  89.232  1.00  0.00          H
ATOM   2753  HA  GLN C  9      118.424 103.022  91.040  1.00  0.00          H
ATOM   2754  N   ALA C 10      121.385 103.217  91.966  1.00  0.00          N
ATOM   2755  CA  ALA C 10      122.320 103.197  93.075  1.00  0.00          C
ATOM   2756  C   ALA C 10      121.876 104.150  94.181  1.00  0.00          C
ATOM   2757  O   ALA C 10      121.024 105.027  93.993  1.00  0.00          O
ATOM   2758  CB  ALA C 10      123.726 103.512  92.578  1.00  0.00          C
ATOM   2759 1HB  ALA C 10      124.340 103.479  93.327  1.00  0.00          H
ATOM   2760 2HB  ALA C 10      123.981 102.856  91.911  1.00  0.00          H
ATOM   2761 3HB  ALA C 10      123.730 104.400  92.186  1.00  0.00          H
ATOM   2762  H   ALA C 10      121.681 103.615  91.264  1.00  0.00          H
ATOM   2763  HA  ALA C 10      122.349 102.311  93.471  1.00  0.00          H
ATOM   2764  N   ASN C 11      122.467 103.965  95.353  1.00  0.00          N
ATOM   2765  CA  ASN C 11      122.204 104.804  96.512  1.00  0.00          C
ATOM   2766  C   ASN C 11      123.066 106.060  96.504  1.00  0.00          C
ATOM   2767  O   ASN C 11      124.088 106.141  95.819  1.00  0.00          O
ATOM   2768  CB  ASN C 11      122.419 104.020  97.793  1.00  0.00          C
ATOM   2769  CG  ASN C 11      121.339 103.002  98.036  1.00  0.00          C
ATOM   2770  OD1 ASN C 11      120.159 103.256  97.769  1.00  0.00          O
ATOM   2771  ND2 ASN C 11      121.720 101.855  98.538  1.00  0.00          N
ATOM   2772 1HB  ASN C 11      123.382 103.508  97.750  1.00  0.00          H
ATOM   2773 2HB  ASN C 11      122.452 104.707  98.639  1.00  0.00          H
ATOM   2774 1HD2 ASN C 11      121.045 101.140  98.720  1.00  0.00          H
ATOM   2775 2HD2 ASN C 11      122.686 101.693  98.738  1.00  0.00          H
ATOM   2776  H   ASN C 11      123.039 103.343  95.508  1.00  0.00          H
ATOM   2777  HA  ASN C 11      121.275 105.086  96.499  1.00  0.00          H
ATOM   2778  N   VAL C 12      122.630 107.062  97.275  1.00  0.00          N
ATOM   2779  CA  VAL C 12      123.446 108.259  97.436  1.00  0.00          C
ATOM   2780  C   VAL C 12      124.752 107.859  98.109  1.00  0.00          C
ATOM   2781  O   VAL C 12      124.756 107.064  99.051  1.00  0.00          O
ATOM   2782  CB  VAL C 12      122.717 109.318  98.284  1.00  0.00          C
ATOM   2783  CG1 VAL C 12      123.643 110.486  98.589  1.00  0.00          C
ATOM   2784  CG2 VAL C 12      121.469 109.794  97.557  1.00  0.00          C
ATOM   2785 1HG1 VAL C 12      123.112 111.225  99.190  1.00  0.00          H
ATOM   2786 2HG1 VAL C 12      124.512 110.128  99.141  1.00  0.00          H
ATOM   2787 3HG1 VAL C 12      123.969 110.945  97.656  1.00  0.00          H
ATOM   2788 1HG2 VAL C 12      120.958 110.542  98.163  1.00  0.00          H
ATOM   2789 2HG2 VAL C 12      121.751 110.233  96.600  1.00  0.00          H
ATOM   2790 3HG2 VAL C 12      120.802 108.949  97.387  1.00  0.00          H
ATOM   2791  H   VAL C 12      121.886 107.065  97.704  1.00  0.00          H
ATOM   2792  HA  VAL C 12      123.645 108.643  96.568  1.00  0.00          H
ATOM   2793  HB  VAL C 12      122.435 108.874  99.239  1.00  0.00          H
ATOM   2794  N   GLY C 13      125.873 108.357  97.586  1.00  0.00          N
ATOM   2795  CA  GLY C 13      127.189 108.006  98.080  1.00  0.00          C
ATOM   2796  C   GLY C 13      127.820 106.798  97.413  1.00  0.00          C
ATOM   2797  O   GLY C 13      128.970 106.453  97.730  1.00  0.00          O
ATOM   2798 1HA  GLY C 13      127.784 108.761  97.949  1.00  0.00          H
ATOM   2799 2HA  GLY C 13      127.124 107.818  99.031  1.00  0.00          H
ATOM   2800  H   GLY C 13      125.891 108.910  96.928  1.00  0.00          H
ATOM   2801  N   SER C 14      127.112 106.154  96.498  1.00  0.00          N
ATOM   2802  CA  SER C 14      127.644 105.017  95.771  1.00  0.00          C
ATOM   2803  C   SER C 14      128.665 105.460  94.729  1.00  0.00          C
ATOM   2804  O   SER C 14      128.738 106.633  94.349  1.00  0.00          O
ATOM   2805  CB  SER C 14      126.517 104.255  95.101  1.00  0.00          C
ATOM   2806  OG  SER C 14      125.894 105.039  94.122  1.00  0.00          O
ATOM   2807 1HB  SER C 14      126.912 103.347  94.647  1.00  0.00          H
ATOM   2808 2HB  SER C 14      125.786 103.955  95.850  1.00  0.00          H
ATOM   2809  H   SER C 14      126.307 106.361  96.278  1.00  0.00          H
ATOM   2810  HA  SER C 14      128.083 104.421  96.397  1.00  0.00          H
ATOM   2811  HG  SER C 14      125.096 105.385  94.528  1.00  0.00          H
ATOM   2812  N   VAL C 15      129.423 104.487  94.213  1.00  0.00          N
ATOM   2813  CA  VAL C 15      130.362 104.805  93.143  1.00  0.00          C
ATOM   2814  C   VAL C 15      129.626 105.343  91.925  1.00  0.00          C
ATOM   2815  O   VAL C 15      130.032 106.352  91.338  1.00  0.00          O
ATOM   2816  CB  VAL C 15      131.169 103.555  92.744  1.00  0.00          C
ATOM   2817  CG1 VAL C 15      131.998 103.831  91.499  1.00  0.00          C
ATOM   2818  CG2 VAL C 15      132.058 103.122  93.899  1.00  0.00          C
ATOM   2819 1HG1 VAL C 15      132.561 102.937  91.231  1.00  0.00          H
ATOM   2820 2HG1 VAL C 15      131.339 104.104  90.675  1.00  0.00          H
ATOM   2821 3HG1 VAL C 15      132.691 104.649  91.697  1.00  0.00          H
ATOM   2822 1HG2 VAL C 15      132.624 102.237  93.611  1.00  0.00          H
ATOM   2823 2HG2 VAL C 15      132.747 103.928  94.151  1.00  0.00          H
ATOM   2824 3HG2 VAL C 15      131.440 102.889  94.767  1.00  0.00          H
ATOM   2825  H   VAL C 15      129.411 103.663  94.459  1.00  0.00          H
ATOM   2826  HA  VAL C 15      130.947 105.512  93.459  1.00  0.00          H
ATOM   2827  HB  VAL C 15      130.476 102.751  92.496  1.00  0.00          H
ATOM   2828  N   GLU C 16      128.535 104.683  91.529  1.00  0.00          N
ATOM   2829  CA  GLU C 16      127.746 105.182  90.408  1.00  0.00          C
ATOM   2830  C   GLU C 16      127.203 106.572  90.694  1.00  0.00          C
ATOM   2831  O   GLU C 16      127.210 107.440  89.816  1.00  0.00          O
ATOM   2832  CB  GLU C 16      126.590 104.227  90.100  1.00  0.00          C
ATOM   2833  CG  GLU C 16      125.714 104.656  88.931  1.00  0.00          C
ATOM   2834  CD  GLU C 16      124.634 103.660  88.612  1.00  0.00          C
ATOM   2835  OE1 GLU C 16      124.621 102.614  89.214  1.00  0.00          O
ATOM   2836  OE2 GLU C 16      123.821 103.947  87.766  1.00  0.00          O
ATOM   2837 1HB  GLU C 16      126.986 103.237  89.875  1.00  0.00          H
ATOM   2838 2HB  GLU C 16      125.952 104.133  90.979  1.00  0.00          H
ATOM   2839 1HG  GLU C 16      125.251 105.613  89.170  1.00  0.00          H
ATOM   2840 2HG  GLU C 16      126.343 104.797  88.053  1.00  0.00          H
ATOM   2841  H   GLU C 16      128.239 103.959  91.886  1.00  0.00          H
ATOM   2842  HA  GLU C 16      128.315 105.234  89.625  1.00  0.00          H
ATOM   2843  N   TYR C 17      126.702 106.784  91.904  1.00  0.00          N
ATOM   2844  CA  TYR C 17      126.175 108.115  92.285  1.00  0.00          C
ATOM   2845  C   TYR C 17      127.316 109.146  92.177  1.00  0.00          C
ATOM   2846  O   TYR C 17      127.135 110.219  91.560  1.00  0.00          O
ATOM   2847  CB  TYR C 17      125.591 108.097  93.700  1.00  0.00          C
ATOM   2848  CG  TYR C 17      125.025 109.428  94.144  1.00  0.00          C
ATOM   2849  CD1 TYR C 17      123.695 109.734  93.896  1.00  0.00          C
ATOM   2850  CD2 TYR C 17      125.837 110.343  94.798  1.00  0.00          C
ATOM   2851  CE1 TYR C 17      123.179 110.950  94.302  1.00  0.00          C
ATOM   2852  CE2 TYR C 17      125.321 111.558  95.203  1.00  0.00          C
ATOM   2853  CZ  TYR C 17      123.998 111.863  94.957  1.00  0.00          C
ATOM   2854  OH  TYR C 17      123.483 113.073  95.361  1.00  0.00          O
ATOM   2855 1HB  TYR C 17      124.794 107.354  93.755  1.00  0.00          H
ATOM   2856 2HB  TYR C 17      126.363 107.802  94.409  1.00  0.00          H
ATOM   2857  H   TYR C 17      126.683 106.165  92.579  1.00  0.00          H
ATOM   2858  HA  TYR C 17      125.450 108.365  91.622  1.00  0.00          H
ATOM   2859  HD1 TYR C 17      123.057 109.015  93.382  1.00  0.00          H
ATOM   2860  HD2 TYR C 17      126.883 110.103  94.991  1.00  0.00          H
ATOM   2861  HE1 TYR C 17      122.134 111.190  94.108  1.00  0.00          H
ATOM   2862  HE2 TYR C 17      125.959 112.278  95.717  1.00  0.00          H
ATOM   2863  HH  TYR C 17      122.544 113.102  95.165  1.00  0.00          H
ATOM   2864  N   ASP C 18      128.459 108.858  92.793  1.00  0.00          N
ATOM   2865  CA  ASP C 18      129.582 109.833  92.748  1.00  0.00          C
ATOM   2866  C   ASP C 18      129.932 110.095  91.268  1.00  0.00          C
ATOM   2867  O   ASP C 18      130.071 111.251  90.922  1.00  0.00          O
ATOM   2868  CB  ASP C 18      130.809 109.311  93.500  1.00  0.00          C
ATOM   2869  CG  ASP C 18      130.664 109.412  95.013  1.00  0.00          C
ATOM   2870  OD1 ASP C 18      129.765 110.083  95.460  1.00  0.00          O
ATOM   2871  OD2 ASP C 18      131.455 108.818  95.706  1.00  0.00          O
ATOM   2872 1HB  ASP C 18      130.981 108.267  93.236  1.00  0.00          H
ATOM   2873 2HB  ASP C 18      131.690 109.876  93.195  1.00  0.00          H
ATOM   2874  H   ASP C 18      128.762 107.991  92.817  1.00  0.00          H
ATOM   2875  HA  ASP C 18      129.233 110.694  93.144  1.00  0.00          H
ATOM   2876  N   SER C 19      129.963 109.084  90.392  1.00  0.00          N
ATOM   2877  CA  SER C 19      130.237 109.297  88.975  1.00  0.00          C
ATOM   2878  C   SER C 19      129.152 110.119  88.293  1.00  0.00          C
ATOM   2879  O   SER C 19      129.456 110.981  87.466  1.00  0.00          O
ATOM   2880  CB  SER C 19      130.378 107.961  88.272  1.00  0.00          C
ATOM   2881  OG  SER C 19      131.516 107.277  88.718  1.00  0.00          O
ATOM   2882 1HB  SER C 19      129.491 107.357  88.457  1.00  0.00          H
ATOM   2883 2HB  SER C 19      130.446 108.122  87.197  1.00  0.00          H
ATOM   2884  H   SER C 19      129.862 108.260  90.618  1.00  0.00          H
ATOM   2885  HA  SER C 19      131.068 109.790  88.892  1.00  0.00          H
ATOM   2886  HG  SER C 19      131.374 106.353  88.496  1.00  0.00          H
ATOM   2887  N   ALA C 20      127.883 109.856  88.610  1.00  0.00          N
ATOM   2888  CA  ALA C 20      126.805 110.707  88.113  1.00  0.00          C
ATOM   2889  C   ALA C 20      126.948 112.130  88.634  1.00  0.00          C
ATOM   2890  O   ALA C 20      126.710 113.100  87.904  1.00  0.00          O
ATOM   2891  CB  ALA C 20      125.455 110.105  88.506  1.00  0.00          C
ATOM   2892 1HB  ALA C 20      124.745 110.670  88.164  1.00  0.00          H
ATOM   2893 2HB  ALA C 20      125.383 109.217  88.124  1.00  0.00          H
ATOM   2894 3HB  ALA C 20      125.402 110.054  89.473  1.00  0.00          H
ATOM   2895  H   ALA C 20      127.624 109.201  89.104  1.00  0.00          H
ATOM   2896  HA  ALA C 20      126.840 110.745  87.145  1.00  0.00          H
ATOM   2897  N   LYS C 21      127.377 112.272  89.888  1.00  0.00          N
ATOM   2898  CA  LYS C 21      127.621 113.612  90.475  1.00  0.00          C
ATOM   2899  C   LYS C 21      128.835 114.230  89.765  1.00  0.00          C
ATOM   2900  O   LYS C 21      128.814 115.398  89.601  1.00  0.00          O
ATOM   2901  CB  LYS C 21      127.861 113.530  91.984  1.00  0.00          C
ATOM   2902  CG  LYS C 21      128.058 114.878  92.664  1.00  0.00          C
ATOM   2903  CD  LYS C 21      128.152 114.726  94.174  1.00  0.00          C
ATOM   2904  CE  LYS C 21      128.279 116.079  94.860  1.00  0.00          C
ATOM   2905  NZ  LYS C 21      129.616 116.692  94.639  1.00  0.00          N
ATOM   2906 1HB  LYS C 21      127.013 113.036  92.460  1.00  0.00          H
ATOM   2907 2HB  LYS C 21      128.745 112.923  92.179  1.00  0.00          H
ATOM   2908 1HG  LYS C 21      128.975 115.340  92.296  1.00  0.00          H
ATOM   2909 2HG  LYS C 21      127.221 115.532  92.424  1.00  0.00          H
ATOM   2910 1HD  LYS C 21      127.259 114.222  94.546  1.00  0.00          H
ATOM   2911 2HD  LYS C 21      129.021 114.119  94.426  1.00  0.00          H
ATOM   2912 1HE  LYS C 21      127.515 116.754  94.477  1.00  0.00          H
ATOM   2913 2HE  LYS C 21      128.121 115.959  95.932  1.00  0.00          H
ATOM   2914 1HZ  LYS C 21      129.660 117.585  95.109  1.00  0.00          H
ATOM   2915 2HZ  LYS C 21      130.332 116.082  95.008  1.00  0.00          H
ATOM   2916 3HZ  LYS C 21      129.766 116.826  93.649  1.00  0.00          H
ATOM   2917  H   LYS C 21      127.568 111.568  90.445  1.00  0.00          H
ATOM   2918  HA  LYS C 21      126.805 114.174  90.298  1.00  0.00          H
ATOM   2919  N   ILE C 22      129.906 113.481  89.479  1.00  0.00          N
ATOM   2920  CA  ILE C 22      131.058 114.011  88.752  1.00  0.00          C
ATOM   2921  C   ILE C 22      130.621 114.559  87.404  1.00  0.00          C
ATOM   2922  O   ILE C 22      131.100 115.600  86.958  1.00  0.00          O
ATOM   2923  CB  ILE C 22      132.135 112.930  88.545  1.00  0.00          C
ATOM   2924  CG1 ILE C 22      132.809 112.586  89.876  1.00  0.00          C
ATOM   2925  CG2 ILE C 22      133.166 113.393  87.527  1.00  0.00          C
ATOM   2926  CD1 ILE C 22      133.625 111.315  89.837  1.00  0.00          C
ATOM   2927 1HG1 ILE C 22      133.464 113.404  90.174  1.00  0.00          H
ATOM   2928 2HG1 ILE C 22      132.049 112.479  90.651  1.00  0.00          H
ATOM   2929 1HG2 ILE C 22      133.920 112.617  87.394  1.00  0.00          H
ATOM   2930 2HG2 ILE C 22      132.674 113.589  86.575  1.00  0.00          H
ATOM   2931 3HG2 ILE C 22      133.644 114.306  87.883  1.00  0.00          H
ATOM   2932 1HD1 ILE C 22      134.071 111.138  90.817  1.00  0.00          H
ATOM   2933 2HD1 ILE C 22      132.980 110.475  89.575  1.00  0.00          H
ATOM   2934 3HD1 ILE C 22      134.414 111.412  89.093  1.00  0.00          H
ATOM   2935  H   ILE C 22      129.987 112.664  89.739  1.00  0.00          H
ATOM   2936  HA  ILE C 22      131.436 114.741  89.266  1.00  0.00          H
ATOM   2937  HB  ILE C 22      131.667 112.015  88.184  1.00  0.00          H
ATOM   2938  N   LEU C 23      129.729 113.833  86.712  1.00  0.00          N
ATOM   2939  CA  LEU C 23      129.159 114.354  85.474  1.00  0.00          C
ATOM   2940  C   LEU C 23      128.495 115.696  85.723  1.00  0.00          C
ATOM   2941  O   LEU C 23      128.683 116.662  84.973  1.00  0.00          O
ATOM   2942  CB  LEU C 23      128.139 113.368  84.893  1.00  0.00          C
ATOM   2943  CG  LEU C 23      128.719 112.065  84.329  1.00  0.00          C
ATOM   2944  CD1 LEU C 23      127.585 111.106  83.994  1.00  0.00          C
ATOM   2945  CD2 LEU C 23      129.557 112.373  83.097  1.00  0.00          C
ATOM   2946 1HB  LEU C 23      127.428 113.103  85.675  1.00  0.00          H
ATOM   2947 2HB  LEU C 23      127.595 113.863  84.089  1.00  0.00          H
ATOM   2948 1HD1 LEU C 23      127.998 110.179  83.594  1.00  0.00          H
ATOM   2949 2HD1 LEU C 23      127.015 110.887  84.897  1.00  0.00          H
ATOM   2950 3HD1 LEU C 23      126.931 111.561  83.252  1.00  0.00          H
ATOM   2951 1HD2 LEU C 23      129.970 111.447  82.697  1.00  0.00          H
ATOM   2952 2HD2 LEU C 23      128.930 112.847  82.341  1.00  0.00          H
ATOM   2953 3HD2 LEU C 23      130.370 113.046  83.369  1.00  0.00          H
ATOM   2954  H   LEU C 23      129.447 113.054  86.938  1.00  0.00          H
ATOM   2955  HA  LEU C 23      129.883 114.432  84.836  1.00  0.00          H
ATOM   2956  HG  LEU C 23      129.346 111.589  85.084  1.00  0.00          H
ATOM   2957  N   SER C 24      127.672 115.748  86.768  1.00  0.00          N
ATOM   2958  CA  SER C 24      126.980 116.983  87.100  1.00  0.00          C
ATOM   2959  C   SER C 24      127.961 118.079  87.484  1.00  0.00          C
ATOM   2960  O   SER C 24      127.876 119.205  86.971  1.00  0.00          O
ATOM   2961  CB  SER C 24      126.005 116.745  88.236  1.00  0.00          C
ATOM   2962  OG  SER C 24      125.276 117.907  88.525  1.00  0.00          O
ATOM   2963 1HB  SER C 24      125.320 115.941  87.966  1.00  0.00          H
ATOM   2964 2HB  SER C 24      126.550 116.426  89.123  1.00  0.00          H
ATOM   2965  H   SER C 24      127.501 115.091  87.294  1.00  0.00          H
ATOM   2966  HA  SER C 24      126.482 117.315  86.338  1.00  0.00          H
ATOM   2967  HG  SER C 24      124.352 117.675  88.409  1.00  0.00          H
ATOM   2968  N   ASP C 25      128.905 117.768  88.372  1.00  0.00          N
ATOM   2969  CA  ASP C 25      129.845 118.779  88.831  1.00  0.00          C
ATOM   2970  C   ASP C 25      130.715 119.287  87.698  1.00  0.00          C
ATOM   2971  O   ASP C 25      130.985 120.489  87.610  1.00  0.00          O
ATOM   2972  CB  ASP C 25      130.730 118.216  89.939  1.00  0.00          C
ATOM   2973  CG  ASP C 25      130.007 118.058  91.255  1.00  0.00          C
ATOM   2974  OD1 ASP C 25      130.551 117.354  92.132  1.00  0.00          O
ATOM   2975  OD2 ASP C 25      128.941 118.668  91.442  1.00  0.00          O
ATOM   2976 1HB  ASP C 25      131.052 117.342  89.670  1.00  0.00          H
ATOM   2977 2HB  ASP C 25      131.478 118.816  90.081  1.00  0.00          H
ATOM   2978  H   ASP C 25      129.018 116.990  88.718  1.00  0.00          H
ATOM   2979  HA  ASP C 25      129.334 119.524  89.187  1.00  0.00          H
ATOM   2980  N   LYS C 26      131.175 118.388  86.830  1.00  0.00          N
ATOM   2981  CA  LYS C 26      132.043 118.807  85.736  1.00  0.00          C
ATOM   2982  C   LYS C 26      131.265 119.554  84.660  1.00  0.00          C
ATOM   2983  O   LYS C 26      131.750 120.549  84.119  1.00  0.00          O
ATOM   2984  CB  LYS C 26      132.752 117.598  85.125  1.00  0.00          C
ATOM   2985  CG  LYS C 26      133.891 117.949  84.177  1.00  0.00          C
ATOM   2986  CD  LYS C 26      135.019 118.661  84.908  1.00  0.00          C
ATOM   2987  CE  LYS C 26      136.117 119.093  83.947  1.00  0.00          C
ATOM   2988  NZ  LYS C 26      137.196 119.849  84.638  1.00  0.00          N
ATOM   2989 1HB  LYS C 26      133.161 116.975  85.922  1.00  0.00          H
ATOM   2990 2HB  LYS C 26      132.032 116.993  84.574  1.00  0.00          H
ATOM   2991 1HG  LYS C 26      134.281 117.037  83.723  1.00  0.00          H
ATOM   2992 2HG  LYS C 26      133.517 118.597  83.385  1.00  0.00          H
ATOM   2993 1HD  LYS C 26      134.625 119.542  85.416  1.00  0.00          H
ATOM   2994 2HD  LYS C 26      135.447 117.992  85.655  1.00  0.00          H
ATOM   2995 1HE  LYS C 26      136.552 118.214  83.473  1.00  0.00          H
ATOM   2996 2HE  LYS C 26      135.690 119.724  83.167  1.00  0.00          H
ATOM   2997 1HZ  LYS C 26      137.903 120.117  83.967  1.00  0.00          H
ATOM   2998 2HZ  LYS C 26      136.807 120.677  85.066  1.00  0.00          H
ATOM   2999 3HZ  LYS C 26      137.613 119.267  85.350  1.00  0.00          H
ATOM   3000  H   LYS C 26      131.003 117.546  86.851  1.00  0.00          H
ATOM   3001  HA  LYS C 26      132.717 119.404  86.096  1.00  0.00          H
ATOM   3002  N   ILE C 27      130.064 119.094  84.327  1.00  0.00          N
ATOM   3003  CA  ILE C 27      129.239 119.823  83.365  1.00  0.00          C
ATOM   3004  C   ILE C 27      128.913 121.211  83.893  1.00  0.00          C
ATOM   3005  O   ILE C 27      128.965 122.208  83.156  1.00  0.00          O
ATOM   3006  CB  ILE C 27      127.933 119.066  83.062  1.00  0.00          C
ATOM   3007  CG1 ILE C 27      128.226 117.798  82.255  1.00  0.00          C
ATOM   3008  CG2 ILE C 27      126.959 119.963  82.315  1.00  0.00          C
ATOM   3009  CD1 ILE C 27      127.044 116.863  82.137  1.00  0.00          C
ATOM   3010 1HG1 ILE C 27      128.546 118.073  81.251  1.00  0.00          H
ATOM   3011 2HG1 ILE C 27      129.047 117.252  82.721  1.00  0.00          H
ATOM   3012 1HG2 ILE C 27      126.042 119.412  82.108  1.00  0.00          H
ATOM   3013 2HG2 ILE C 27      126.728 120.836  82.924  1.00  0.00          H
ATOM   3014 3HG2 ILE C 27      127.408 120.285  81.375  1.00  0.00          H
ATOM   3015 1HD1 ILE C 27      127.330 115.988  81.552  1.00  0.00          H
ATOM   3016 2HD1 ILE C 27      126.729 116.547  83.132  1.00  0.00          H
ATOM   3017 3HD1 ILE C 27      126.222 117.377  81.641  1.00  0.00          H
ATOM   3018  H   ILE C 27      129.706 118.376  84.638  1.00  0.00          H
ATOM   3019  HA  ILE C 27      129.738 119.944  82.541  1.00  0.00          H
ATOM   3020  HB  ILE C 27      127.474 118.745  83.997  1.00  0.00          H
ATOM   3021  N   SER C 28      128.577 121.304  85.178  1.00  0.00          N
ATOM   3022  CA  SER C 28      128.303 122.608  85.766  1.00  0.00          C
ATOM   3023  C   SER C 28      129.511 123.530  85.649  1.00  0.00          C
ATOM   3024  O   SER C 28      129.375 124.700  85.274  1.00  0.00          O
ATOM   3025  CB  SER C 28      127.913 122.453  87.222  1.00  0.00          C
ATOM   3026  OG  SER C 28      127.655 123.699  87.809  1.00  0.00          O
ATOM   3027 1HB  SER C 28      127.026 121.823  87.296  1.00  0.00          H
ATOM   3028 2HB  SER C 28      128.715 121.952  87.763  1.00  0.00          H
ATOM   3029  H   SER C 28      128.501 120.641  85.719  1.00  0.00          H
ATOM   3030  HA  SER C 28      127.561 123.016  85.293  1.00  0.00          H
ATOM   3031  HG  SER C 28      128.514 124.097  87.971  1.00  0.00          H
ATOM   3032  N   GLU C 29      130.700 123.028  85.980  1.00  0.00          N
ATOM   3033  CA  GLU C 29      131.906 123.836  85.831  1.00  0.00          C
ATOM   3034  C   GLU C 29      132.123 124.226  84.376  1.00  0.00          C
ATOM   3035  O   GLU C 29      132.317 125.406  84.055  1.00  0.00          O
ATOM   3036  CB  GLU C 29      133.127 123.077  86.355  1.00  0.00          C
ATOM   3037  CG  GLU C 29      134.434 123.851  86.264  1.00  0.00          C
ATOM   3038  CD  GLU C 29      135.627 123.037  86.683  1.00  0.00          C
ATOM   3039  OE1 GLU C 29      135.917 122.064  86.030  1.00  0.00          O
ATOM   3040  OE2 GLU C 29      136.248 123.389  87.659  1.00  0.00          O
ATOM   3041 1HB  GLU C 29      132.969 122.810  87.400  1.00  0.00          H
ATOM   3042 2HB  GLU C 29      133.247 122.150  85.794  1.00  0.00          H
ATOM   3043 1HG  GLU C 29      134.578 124.181  85.235  1.00  0.00          H
ATOM   3044 2HG  GLU C 29      134.365 124.737  86.894  1.00  0.00          H
ATOM   3045  H   GLU C 29      130.834 122.236  86.288  1.00  0.00          H
ATOM   3046  HA  GLU C 29      131.816 124.654  86.344  1.00  0.00          H
ATOM   3047  N   LEU C 30      132.110 123.240  83.479  1.00  0.00          N
ATOM   3048  CA  LEU C 30      132.452 123.506  82.088  1.00  0.00          C
ATOM   3049  C   LEU C 30      131.496 124.481  81.433  1.00  0.00          C
ATOM   3050  O   LEU C 30      131.937 125.303  80.628  1.00  0.00          O
ATOM   3051  CB  LEU C 30      132.463 122.195  81.292  1.00  0.00          C
ATOM   3052  CG  LEU C 30      133.626 121.241  81.596  1.00  0.00          C
ATOM   3053  CD1 LEU C 30      133.381 119.905  80.908  1.00  0.00          C
ATOM   3054  CD2 LEU C 30      134.931 121.867  81.127  1.00  0.00          C
ATOM   3055 1HB  LEU C 30      131.536 121.660  81.490  1.00  0.00          H
ATOM   3056 2HB  LEU C 30      132.500 122.434  80.229  1.00  0.00          H
ATOM   3057 1HD1 LEU C 30      134.207 119.228  81.124  1.00  0.00          H
ATOM   3058 2HD1 LEU C 30      132.451 119.471  81.276  1.00  0.00          H
ATOM   3059 3HD1 LEU C 30      133.310 120.058  79.832  1.00  0.00          H
ATOM   3060 1HD2 LEU C 30      135.758 121.189  81.343  1.00  0.00          H
ATOM   3061 2HD2 LEU C 30      134.883 122.048  80.053  1.00  0.00          H
ATOM   3062 3HD2 LEU C 30      135.090 122.811  81.647  1.00  0.00          H
ATOM   3063  H   LEU C 30      131.910 122.421  83.651  1.00  0.00          H
ATOM   3064  HA  LEU C 30      133.340 123.895  82.059  1.00  0.00          H
ATOM   3065  HG  LEU C 30      133.676 121.059  82.669  1.00  0.00          H
ATOM   3066  N   SER C 31      130.206 124.395  81.747  1.00  0.00          N
ATOM   3067  CA  SER C 31      129.193 125.248  81.152  1.00  0.00          C
ATOM   3068  C   SER C 31      129.025 126.556  81.906  1.00  0.00          C
ATOM   3069  O   SER C 31      128.126 127.336  81.579  1.00  0.00          O
ATOM   3070  CB  SER C 31      127.867 124.515  81.104  1.00  0.00          C
ATOM   3071  OG  SER C 31      127.362 124.306  82.395  1.00  0.00          O
ATOM   3072 1HB  SER C 31      127.152 125.093  80.520  1.00  0.00          H
ATOM   3073 2HB  SER C 31      127.999 123.556  80.604  1.00  0.00          H
ATOM   3074  H   SER C 31      129.889 123.835  82.319  1.00  0.00          H
ATOM   3075  HA  SER C 31      129.460 125.445  80.240  1.00  0.00          H
ATOM   3076  HG  SER C 31      127.912 123.625  82.787  1.00  0.00          H
ATOM   3077  N   ASP C 32      129.847 126.798  82.925  1.00  0.00          N
ATOM   3078  CA  ASP C 32      129.753 128.011  83.739  1.00  0.00          C
ATOM   3079  C   ASP C 32      128.346 128.190  84.297  1.00  0.00          C
ATOM   3080  O   ASP C 32      127.806 129.296  84.349  1.00  0.00          O
ATOM   3081  CB  ASP C 32      130.141 129.242  82.918  1.00  0.00          C
ATOM   3082  CG  ASP C 32      130.499 130.443  83.783  1.00  0.00          C
ATOM   3083  OD1 ASP C 32      130.951 130.243  84.886  1.00  0.00          O
ATOM   3084  OD2 ASP C 32      130.316 131.549  83.334  1.00  0.00          O
ATOM   3085 1HB  ASP C 32      130.995 129.003  82.284  1.00  0.00          H
ATOM   3086 2HB  ASP C 32      129.314 129.519  82.262  1.00  0.00          H
ATOM   3087  H   ASP C 32      130.477 126.267  83.171  1.00  0.00          H
ATOM   3088  HA  ASP C 32      130.352 127.904  84.495  1.00  0.00          H
ATOM   3089  N   GLY C 33      127.750 127.082  84.727  1.00  0.00          N
ATOM   3090  CA  GLY C 33      126.428 127.112  85.308  1.00  0.00          C
ATOM   3091  C   GLY C 33      125.281 127.042  84.327  1.00  0.00          C
ATOM   3092  O   GLY C 33      124.131 126.905  84.758  1.00  0.00          O
ATOM   3093 1HA  GLY C 33      126.341 126.360  85.914  1.00  0.00          H
ATOM   3094 2HA  GLY C 33      126.332 127.936  85.811  1.00  0.00          H
ATOM   3095  H   GLY C 33      128.098 126.297  84.688  1.00  0.00          H
ATOM   3096  N   GLU C 34      125.544 127.139  83.025  1.00  0.00          N
ATOM   3097  CA  GLU C 34      124.453 127.114  82.057  1.00  0.00          C
ATOM   3098  C   GLU C 34      123.779 125.755  82.001  1.00  0.00          C
ATOM   3099  O   GLU C 34      122.567 125.674  81.760  1.00  0.00          O
ATOM   3100  CB  GLU C 34      124.967 127.490  80.666  1.00  0.00          C
ATOM   3101  CG  GLU C 34      125.373 128.950  80.519  1.00  0.00          C
ATOM   3102  CD  GLU C 34      125.812 129.298  79.124  1.00  0.00          C
ATOM   3103  OE1 GLU C 34      125.933 128.405  78.320  1.00  0.00          O
ATOM   3104  OE2 GLU C 34      126.027 130.458  78.862  1.00  0.00          O
ATOM   3105 1HB  GLU C 34      125.834 126.876  80.421  1.00  0.00          H
ATOM   3106 2HB  GLU C 34      124.197 127.281  79.924  1.00  0.00          H
ATOM   3107 1HG  GLU C 34      124.525 129.581  80.788  1.00  0.00          H
ATOM   3108 2HG  GLU C 34      126.184 129.163  81.214  1.00  0.00          H
ATOM   3109  H   GLU C 34      126.330 127.219  82.683  1.00  0.00          H
ATOM   3110  HA  GLU C 34      123.788 127.769  82.322  1.00  0.00          H
ATOM   3111  N   MET C 35      124.521 124.676  82.240  1.00  0.00          N
ATOM   3112  CA  MET C 35      123.985 123.318  82.193  1.00  0.00          C
ATOM   3113  C   MET C 35      124.375 122.591  83.473  1.00  0.00          C
ATOM   3114  O   MET C 35      125.501 122.749  83.964  1.00  0.00          O
ATOM   3115  CB  MET C 35      124.496 122.571  80.963  1.00  0.00          C
ATOM   3116  CG  MET C 35      124.028 121.126  80.863  1.00  0.00          C
ATOM   3117  SD  MET C 35      124.797 120.239  79.493  1.00  0.00          S
ATOM   3118  CE  MET C 35      123.659 120.617  78.164  1.00  0.00          C
ATOM   3119 1HB  MET C 35      124.173 123.090  80.062  1.00  0.00          H
ATOM   3120 2HB  MET C 35      125.587 122.569  80.966  1.00  0.00          H
ATOM   3121 1HG  MET C 35      124.264 120.603  81.789  1.00  0.00          H
ATOM   3122 2HG  MET C 35      122.947 121.103  80.724  1.00  0.00          H
ATOM   3123 1HE  MET C 35      124.000 120.137  77.246  1.00  0.00          H
ATOM   3124 2HE  MET C 35      122.665 120.248  78.420  1.00  0.00          H
ATOM   3125 3HE  MET C 35      123.618 121.696  78.015  1.00  0.00          H
ATOM   3126  H   MET C 35      125.356 124.705  82.437  1.00  0.00          H
ATOM   3127  HA  MET C 35      123.016 123.329  82.141  1.00  0.00          H
ATOM   3128  N   LYS C 36      123.419 121.857  83.937  1.00  0.00          N
ATOM   3129  CA  LYS C 36      123.670 120.944  85.109  1.00  0.00          C
ATOM   3130  C   LYS C 36      122.968 119.606  84.892  1.00  0.00          C
ATOM   3131  O   LYS C 36      121.981 119.583  84.134  1.00  0.00          O
ATOM   3132  CB  LYS C 36      123.192 121.572  86.420  1.00  0.00          C
ATOM   3133  CG  LYS C 36      123.861 122.896  86.764  1.00  0.00          C
ATOM   3134  CD  LYS C 36      123.437 123.388  88.140  1.00  0.00          C
ATOM   3135  CE  LYS C 36      124.065 124.735  88.465  1.00  0.00          C
ATOM   3136  NZ  LYS C 36      123.685 125.213  89.822  1.00  0.00          N
ATOM   3137 1HB  LYS C 36      122.116 121.743  86.370  1.00  0.00          H
ATOM   3138 2HB  LYS C 36      123.376 120.880  87.243  1.00  0.00          H
ATOM   3139 1HG  LYS C 36      124.944 122.772  86.750  1.00  0.00          H
ATOM   3140 2HG  LYS C 36      123.589 123.645  86.021  1.00  0.00          H
ATOM   3141 1HD  LYS C 36      122.351 123.484  88.174  1.00  0.00          H
ATOM   3142 2HD  LYS C 36      123.743 122.664  88.895  1.00  0.00          H
ATOM   3143 1HE  LYS C 36      125.150 124.652  88.413  1.00  0.00          H
ATOM   3144 2HE  LYS C 36      123.743 125.473  87.731  1.00  0.00          H
ATOM   3145 1HZ  LYS C 36      124.120 126.108  89.998  1.00  0.00          H
ATOM   3146 2HZ  LYS C 36      122.681 125.311  89.876  1.00  0.00          H
ATOM   3147 3HZ  LYS C 36      123.995 124.546  90.514  1.00  0.00          H
ATOM   3148  H   LYS C 36      123.243 122.460  83.219  1.00  0.00          H
ATOM   3149  HA  LYS C 36      124.650 120.799  85.143  1.00  0.00          H
ATOM   3150  N   LEU C 37      123.440 118.548  85.548  1.00  0.00          N
ATOM   3151  CA  LEU C 37      122.797 117.238  85.524  1.00  0.00          C
ATOM   3152  C   LEU C 37      122.167 116.960  86.884  1.00  0.00          C
ATOM   3153  O   LEU C 37      122.837 117.073  87.920  1.00  0.00          O
ATOM   3154  CB  LEU C 37      123.812 116.142  85.178  1.00  0.00          C
ATOM   3155  CG  LEU C 37      123.270 114.706  85.189  1.00  0.00          C
ATOM   3156  CD1 LEU C 37      122.243 114.542  84.076  1.00  0.00          C
ATOM   3157  CD2 LEU C 37      124.422 113.727  85.018  1.00  0.00          C
ATOM   3158 1HB  LEU C 37      124.210 116.338  84.183  1.00  0.00          H
ATOM   3159 2HB  LEU C 37      124.635 116.191  85.891  1.00  0.00          H
ATOM   3160 1HD1 LEU C 37      121.858 113.523  84.084  1.00  0.00          H
ATOM   3161 2HD1 LEU C 37      121.422 115.241  84.234  1.00  0.00          H
ATOM   3162 3HD1 LEU C 37      122.713 114.745  83.115  1.00  0.00          H
ATOM   3163 1HD2 LEU C 37      124.037 112.707  85.027  1.00  0.00          H
ATOM   3164 2HD2 LEU C 37      124.924 113.918  84.069  1.00  0.00          H
ATOM   3165 3HD2 LEU C 37      125.132 113.854  85.836  1.00  0.00          H
ATOM   3166  H   LEU C 37      124.155 118.572  86.025  1.00  0.00          H
ATOM   3167  HA  LEU C 37      122.088 117.250  84.862  1.00  0.00          H
ATOM   3168  HG  LEU C 37      122.768 114.514  86.137  1.00  0.00          H
ATOM   3169  N   LEU C 38      120.883 116.592  86.863  1.00  0.00          N
ATOM   3170  CA  LEU C 38      120.108 116.272  88.052  1.00  0.00          C
ATOM   3171  C   LEU C 38      120.174 114.768  88.279  1.00  0.00          C
ATOM   3172  O   LEU C 38      120.060 113.987  87.334  1.00  0.00          O
ATOM   3173  CB  LEU C 38      118.651 116.727  87.896  1.00  0.00          C
ATOM   3174  CG  LEU C 38      118.446 118.225  87.637  1.00  0.00          C
ATOM   3175  CD1 LEU C 38      116.959 118.516  87.486  1.00  0.00          C
ATOM   3176  CD2 LEU C 38      119.046 119.026  88.784  1.00  0.00          C
ATOM   3177 1HB  LEU C 38      118.205 116.183  87.066  1.00  0.00          H
ATOM   3178 2HB  LEU C 38      118.108 116.471  88.806  1.00  0.00          H
ATOM   3179 1HD1 LEU C 38      116.814 119.580  87.302  1.00  0.00          H
ATOM   3180 2HD1 LEU C 38      116.561 117.946  86.647  1.00  0.00          H
ATOM   3181 3HD1 LEU C 38      116.439 118.232  88.399  1.00  0.00          H
ATOM   3182 1HD2 LEU C 38      118.901 120.091  88.599  1.00  0.00          H
ATOM   3183 2HD2 LEU C 38      118.555 118.749  89.717  1.00  0.00          H
ATOM   3184 3HD2 LEU C 38      120.113 118.812  88.858  1.00  0.00          H
ATOM   3185  H   LEU C 38      120.422 116.518  86.139  1.00  0.00          H
ATOM   3186  HA  LEU C 38      120.451 116.737  88.831  1.00  0.00          H
ATOM   3187  HG  LEU C 38      118.937 118.504  86.704  1.00  0.00          H
ATOM   3188  N   LEU C 39      120.359 114.358  89.539  1.00  0.00          N
ATOM   3189  CA  LEU C 39      120.417 112.945  89.909  1.00  0.00          C
ATOM   3190  C   LEU C 39      119.137 112.515  90.616  1.00  0.00          C
ATOM   3191  O   LEU C 39      118.713 113.164  91.571  1.00  0.00          O
ATOM   3192  CB  LEU C 39      121.625 112.682  90.817  1.00  0.00          C
ATOM   3193  CG  LEU C 39      122.962 112.459  90.098  1.00  0.00          C
ATOM   3194  CD1 LEU C 39      123.392 113.749  89.414  1.00  0.00          C
ATOM   3195  CD2 LEU C 39      124.007 111.997  91.102  1.00  0.00          C
ATOM   3196 1HB  LEU C 39      121.747 113.531  91.488  1.00  0.00          H
ATOM   3197 2HB  LEU C 39      121.421 111.796  91.419  1.00  0.00          H
ATOM   3198 1HD1 LEU C 39      124.342 113.591  88.903  1.00  0.00          H
ATOM   3199 2HD1 LEU C 39      122.636 114.046  88.688  1.00  0.00          H
ATOM   3200 3HD1 LEU C 39      123.509 114.535  90.160  1.00  0.00          H
ATOM   3201 1HD2 LEU C 39      124.957 111.837  90.591  1.00  0.00          H
ATOM   3202 2HD2 LEU C 39      124.133 112.757  91.873  1.00  0.00          H
ATOM   3203 3HD2 LEU C 39      123.682 111.064  91.563  1.00  0.00          H
ATOM   3204  H   LEU C 39      120.454 114.892  90.206  1.00  0.00          H
ATOM   3205  HA  LEU C 39      120.501 112.421  89.097  1.00  0.00          H
ATOM   3206  HG  LEU C 39      122.838 111.698  89.327  1.00  0.00          H
ATOM   3207  N   TYR C 40      118.577 111.378  90.193  1.00  0.00          N
ATOM   3208  CA  TYR C 40      117.391 110.758  90.799  1.00  0.00          C
ATOM   3209  C   TYR C 40      117.747 109.326  91.168  1.00  0.00          C
ATOM   3210  O   TYR C 40      117.437 108.380  90.430  1.00  0.00          O
ATOM   3211  CB  TYR C 40      116.190 110.795  89.851  1.00  0.00          C
ATOM   3212  CG  TYR C 40      115.831 112.185  89.374  1.00  0.00          C
ATOM   3213  CD1 TYR C 40      116.218 112.606  88.110  1.00  0.00          C
ATOM   3214  CD2 TYR C 40      115.116 113.039  90.200  1.00  0.00          C
ATOM   3215  CE1 TYR C 40      115.891 113.876  87.675  1.00  0.00          C
ATOM   3216  CE2 TYR C 40      114.788 114.308  89.765  1.00  0.00          C
ATOM   3217  CZ  TYR C 40      115.173 114.727  88.508  1.00  0.00          C
ATOM   3218  OH  TYR C 40      114.847 115.991  88.074  1.00  0.00          O
ATOM   3219 1HB  TYR C 40      116.398 110.178  88.975  1.00  0.00          H
ATOM   3220 2HB  TYR C 40      115.319 110.372  90.350  1.00  0.00          H
ATOM   3221  H   TYR C 40      118.880 110.926  89.528  1.00  0.00          H
ATOM   3222  HA  TYR C 40      117.151 111.235  91.608  1.00  0.00          H
ATOM   3223  HD1 TYR C 40      116.781 111.935  87.460  1.00  0.00          H
ATOM   3224  HD2 TYR C 40      114.813 112.708  91.194  1.00  0.00          H
ATOM   3225  HE1 TYR C 40      116.194 114.207  86.682  1.00  0.00          H
ATOM   3226  HE2 TYR C 40      114.227 114.979  90.415  1.00  0.00          H
ATOM   3227  HH  TYR C 40      114.264 116.408  88.714  1.00  0.00          H
ATOM   3228  N   PRO C 41      118.430 109.136  92.299  1.00  0.00          N
ATOM   3229  CA  PRO C 41      118.943 107.806  92.658  1.00  0.00          C
ATOM   3230  C   PRO C 41      117.875 106.889  93.226  1.00  0.00          C
ATOM   3231  O   PRO C 41      116.718 107.269  93.424  1.00  0.00          O
ATOM   3232  CB  PRO C 41      120.009 108.129  93.710  1.00  0.00          C
ATOM   3233  CG  PRO C 41      119.512 109.372  94.365  1.00  0.00          C
ATOM   3234  CD  PRO C 41      118.924 110.179  93.238  1.00  0.00          C
ATOM   3235 1HB  PRO C 41      120.111 107.288  94.412  1.00  0.00          H
ATOM   3236 2HB  PRO C 41      120.988 108.263  93.225  1.00  0.00          H
ATOM   3237 1HG  PRO C 41      118.772 109.124  95.139  1.00  0.00          H
ATOM   3238 2HG  PRO C 41      120.340 109.892  94.870  1.00  0.00          H
ATOM   3239 1HD  PRO C 41      118.101 110.800  93.622  1.00  0.00          H
ATOM   3240 2HD  PRO C 41      119.707 110.807  92.788  1.00  0.00          H
ATOM   3241  HA  PRO C 41      119.341 107.385  91.880  1.00  0.00          H
ATOM   3242  N   GLY C 42      118.276 105.658  93.493  1.00  0.00          N
ATOM   3243  CA  GLY C 42      117.420 104.718  94.172  1.00  0.00          C
ATOM   3244  C   GLY C 42      116.329 104.136  93.324  1.00  0.00          C
ATOM   3245  O   GLY C 42      115.410 103.513  93.850  1.00  0.00          O
ATOM   3246 1HA  GLY C 42      117.962 103.984  94.502  1.00  0.00          H
ATOM   3247 2HA  GLY C 42      117.002 105.167  94.925  1.00  0.00          H
ATOM   3248  H   GLY C 42      119.049 105.341  93.287  1.00  0.00          H
ATOM   3249  N   ALA C 43      116.395 104.326  92.016  1.00  0.00          N
ATOM   3250  CA  ALA C 43      115.329 103.896  91.116  1.00  0.00          C
ATOM   3251  C   ALA C 43      114.012 104.588  91.437  1.00  0.00          C
ATOM   3252  O   ALA C 43      112.938 104.062  91.155  1.00  0.00          O
ATOM   3253  CB  ALA C 43      115.160 102.372  91.084  1.00  0.00          C
ATOM   3254 1HB  ALA C 43      114.457 102.145  90.455  1.00  0.00          H
ATOM   3255 2HB  ALA C 43      115.996 101.967  90.806  1.00  0.00          H
ATOM   3256 3HB  ALA C 43      114.921 102.062  91.972  1.00  0.00          H
ATOM   3257  H   ALA C 43      117.056 104.705  91.616  1.00  0.00          H
ATOM   3258  HA  ALA C 43      115.585 104.161  90.218  1.00  0.00          H
ATOM   3259  N   GLN C 44      114.070 105.801  91.987  1.00  0.00          N
ATOM   3260  CA  GLN C 44      112.824 106.490  92.315  1.00  0.00          C
ATOM   3261  C   GLN C 44      111.982 106.780  91.089  1.00  0.00          C
ATOM   3262  O   GLN C 44      110.767 106.949  91.221  1.00  0.00          O
ATOM   3263  CB  GLN C 44      113.120 107.799  93.052  1.00  0.00          C
ATOM   3264  CG  GLN C 44      113.799 108.855  92.197  1.00  0.00          C
ATOM   3265  CD  GLN C 44      114.227 110.066  93.005  1.00  0.00          C
ATOM   3266  OE1 GLN C 44      113.580 111.116  92.966  1.00  0.00          O
ATOM   3267  NE2 GLN C 44      115.322 109.926  93.744  1.00  0.00          N
ATOM   3268 1HB  GLN C 44      112.189 108.221  93.432  1.00  0.00          H
ATOM   3269 2HB  GLN C 44      113.761 107.596  93.910  1.00  0.00          H
ATOM   3270 1HG  GLN C 44      114.686 108.420  91.737  1.00  0.00          H
ATOM   3271 2HG  GLN C 44      113.102 109.187  91.427  1.00  0.00          H
ATOM   3272 1HE2 GLN C 44      115.653 110.691  94.298  1.00  0.00          H
ATOM   3273 2HE2 GLN C 44      115.816 109.057  93.746  1.00  0.00          H
ATOM   3274  H   GLN C 44      114.791 106.232  92.171  1.00  0.00          H
ATOM   3275  HA  GLN C 44      112.299 105.915  92.894  1.00  0.00          H
ATOM   3276  N   LEU C 45      112.589 106.831  89.910  1.00  0.00          N
ATOM   3277  CA  LEU C 45      111.872 107.067  88.668  1.00  0.00          C
ATOM   3278  C   LEU C 45      111.625 105.793  87.871  1.00  0.00          C
ATOM   3279  O   LEU C 45      111.235 105.883  86.704  1.00  0.00          O
ATOM   3280  CB  LEU C 45      112.654 108.064  87.803  1.00  0.00          C
ATOM   3281  CG  LEU C 45      112.869 109.453  88.418  1.00  0.00          C
ATOM   3282  CD1 LEU C 45      113.559 110.356  87.405  1.00  0.00          C
ATOM   3283  CD2 LEU C 45      111.529 110.033  88.844  1.00  0.00          C
ATOM   3284 1HB  LEU C 45      113.634 107.642  87.588  1.00  0.00          H
ATOM   3285 2HB  LEU C 45      112.124 108.197  86.861  1.00  0.00          H
ATOM   3286 1HD1 LEU C 45      113.712 111.343  87.842  1.00  0.00          H
ATOM   3287 2HD1 LEU C 45      114.524 109.927  87.133  1.00  0.00          H
ATOM   3288 3HD1 LEU C 45      112.937 110.446  86.515  1.00  0.00          H
ATOM   3289 1HD2 LEU C 45      111.682 111.020  89.282  1.00  0.00          H
ATOM   3290 2HD2 LEU C 45      110.877 110.118  87.975  1.00  0.00          H
ATOM   3291 3HD2 LEU C 45      111.066 109.376  89.581  1.00  0.00          H
ATOM   3292  H   LEU C 45      113.436 106.731  89.804  1.00  0.00          H
ATOM   3293  HA  LEU C 45      111.008 107.452  88.880  1.00  0.00          H
ATOM   3294  HG  LEU C 45      113.521 109.369  89.288  1.00  0.00          H
ATOM   3295  N   GLY C 46      111.816 104.627  88.474  1.00  0.00          N
ATOM   3296  CA  GLY C 46      111.618 103.342  87.839  1.00  0.00          C
ATOM   3297  C   GLY C 46      112.931 102.593  87.745  1.00  0.00          C
ATOM   3298  O   GLY C 46      113.992 103.111  88.086  1.00  0.00          O
ATOM   3299 1HA  GLY C 46      110.991 102.813  88.355  1.00  0.00          H
ATOM   3300 2HA  GLY C 46      111.265 103.469  86.943  1.00  0.00          H
ATOM   3301  H   GLY C 46      112.073 104.556  89.292  1.00  0.00          H
ATOM   3302  N   ASP C 47      112.840 101.347  87.290  1.00  0.00          N
ATOM   3303  CA  ASP C 47      114.023 100.499  87.193  1.00  0.00          C
ATOM   3304  C   ASP C 47      114.797 100.796  85.906  1.00  0.00          C
ATOM   3305  O   ASP C 47      114.479 101.720  85.153  1.00  0.00          O
ATOM   3306  CB  ASP C 47      113.630  99.020  87.237  1.00  0.00          C
ATOM   3307  CG  ASP C 47      112.744  98.608  86.070  1.00  0.00          C
ATOM   3308  OD1 ASP C 47      112.597  99.386  85.157  1.00  0.00          O
ATOM   3309  OD2 ASP C 47      112.222  97.519  86.102  1.00  0.00          O
ATOM   3310 1HB  ASP C 47      114.529  98.404  87.227  1.00  0.00          H
ATOM   3311 2HB  ASP C 47      113.101  98.812  88.168  1.00  0.00          H
ATOM   3312  H   ASP C 47      112.111 100.971  87.034  1.00  0.00          H
ATOM   3313  HA  ASP C 47      114.618 100.717  87.928  1.00  0.00          H
ATOM   3314  N   ASP C 48      115.864 100.022  85.665  1.00  0.00          N
ATOM   3315  CA  ASP C 48      116.710 100.290  84.510  1.00  0.00          C
ATOM   3316  C   ASP C 48      115.948 100.121  83.200  1.00  0.00          C
ATOM   3317  O   ASP C 48      116.305 100.735  82.193  1.00  0.00          O
ATOM   3318  CB  ASP C 48      118.015  99.468  84.548  1.00  0.00          C
ATOM   3319  CG  ASP C 48      117.833  97.942  84.549  1.00  0.00          C
ATOM   3320  OD1 ASP C 48      116.724  97.443  84.815  1.00  0.00          O
ATOM   3321  OD2 ASP C 48      118.859  97.252  84.280  1.00  0.00          O
ATOM   3322 1HB  ASP C 48      118.541  99.696  83.765  1.00  0.00          H
ATOM   3323 2HB  ASP C 48      118.500  99.703  85.354  1.00  0.00          H
ATOM   3324  H   ASP C 48      116.109  99.354  86.147  1.00  0.00          H
ATOM   3325  HA  ASP C 48      116.993 101.216  84.555  1.00  0.00          H
ATOM   3326  N   ARG C 49      114.901  99.301  83.190  1.00  0.00          N
ATOM   3327  CA  ARG C 49      114.065  99.196  81.995  1.00  0.00          C
ATOM   3328  C   ARG C 49      113.378 100.519  81.686  1.00  0.00          C
ATOM   3329  O   ARG C 49      113.403 100.998  80.544  1.00  0.00          O
ATOM   3330  CB  ARG C 49      113.033  98.084  82.184  1.00  0.00          C
ATOM   3331  CG  ARG C 49      113.648  96.703  82.302  1.00  0.00          C
ATOM   3332  CD  ARG C 49      112.613  95.608  82.541  1.00  0.00          C
ATOM   3333  NE  ARG C 49      111.874  95.865  83.772  1.00  0.00          N
ATOM   3334  CZ  ARG C 49      110.726  95.291  84.095  1.00  0.00          C
ATOM   3335  NH1 ARG C 49      110.167  94.379  83.316  1.00  0.00          N
ATOM   3336  NH2 ARG C 49      110.132  95.628  85.237  1.00  0.00          N
ATOM   3337 1HB  ARG C 49      112.533  98.256  82.997  1.00  0.00          H
ATOM   3338 2HB  ARG C 49      112.435  98.078  81.421  1.00  0.00          H
ATOM   3339 1HG  ARG C 49      114.116  96.495  81.477  1.00  0.00          H
ATOM   3340 2HG  ARG C 49      114.268  96.696  83.046  1.00  0.00          H
ATOM   3341 1HD  ARG C 49      111.986  95.585  81.803  1.00  0.00          H
ATOM   3342 2HD  ARG C 49      113.061  94.751  82.623  1.00  0.00          H
ATOM   3343 1HH1 ARG C 49      110.550  94.148  82.581  1.00  0.00          H
ATOM   3344 2HH1 ARG C 49      109.420  94.017  83.543  1.00  0.00          H
ATOM   3345 1HH2 ARG C 49      110.494  96.213  85.754  1.00  0.00          H
ATOM   3346 2HH2 ARG C 49      109.386  95.262  85.458  1.00  0.00          H
ATOM   3347  H   ARG C 49      114.656  98.805  83.848  1.00  0.00          H
ATOM   3348  HA  ARG C 49      114.623  98.968  81.236  1.00  0.00          H
ATOM   3349  HE  ARG C 49      112.208  96.431  84.328  1.00  0.00          H
ATOM   3350  N   ALA C 50      112.773 101.132  82.697  1.00  0.00          N
ATOM   3351  CA  ALA C 50      112.177 102.450  82.525  1.00  0.00          C
ATOM   3352  C   ALA C 50      113.223 103.484  82.143  1.00  0.00          C
ATOM   3353  O   ALA C 50      112.995 104.297  81.237  1.00  0.00          O
ATOM   3354  CB  ALA C 50      111.474 102.866  83.818  1.00  0.00          C
ATOM   3355 1HB  ALA C 50      111.097 103.752  83.701  1.00  0.00          H
ATOM   3356 2HB  ALA C 50      110.768 102.230  84.012  1.00  0.00          H
ATOM   3357 3HB  ALA C 50      112.120 102.874  84.541  1.00  0.00          H
ATOM   3358  H   ALA C 50      112.694 100.807  83.489  1.00  0.00          H
ATOM   3359  HA  ALA C 50      111.521 102.407  81.812  1.00  0.00          H
ATOM   3360  N   MET C 51      114.379 103.469  82.817  1.00  0.00          N
ATOM   3361  CA  MET C 51      115.398 104.460  82.507  1.00  0.00          C
ATOM   3362  C   MET C 51      115.832 104.397  81.048  1.00  0.00          C
ATOM   3363  O   MET C 51      115.979 105.436  80.401  1.00  0.00          O
ATOM   3364  CB  MET C 51      116.603 104.272  83.426  1.00  0.00          C
ATOM   3365  CG  MET C 51      116.321 104.544  84.897  1.00  0.00          C
ATOM   3366  SD  MET C 51      117.724 104.145  85.959  1.00  0.00          S
ATOM   3367  CE  MET C 51      116.895 103.858  87.520  1.00  0.00          C
ATOM   3368 1HB  MET C 51      116.969 103.250  83.341  1.00  0.00          H
ATOM   3369 2HB  MET C 51      117.408 104.936  83.111  1.00  0.00          H
ATOM   3370 1HG  MET C 51      116.076 105.597  85.031  1.00  0.00          H
ATOM   3371 2HG  MET C 51      115.466 103.952  85.220  1.00  0.00          H
ATOM   3372 1HE  MET C 51      117.632 103.600  88.281  1.00  0.00          H
ATOM   3373 2HE  MET C 51      116.362 104.761  87.821  1.00  0.00          H
ATOM   3374 3HE  MET C 51      116.185 103.038  87.410  1.00  0.00          H
ATOM   3375  H   MET C 51      114.587 102.911  83.436  1.00  0.00          H
ATOM   3376  HA  MET C 51      114.995 105.327  82.674  1.00  0.00          H
ATOM   3377  N   LEU C 52      116.056 103.194  80.521  1.00  0.00          N
ATOM   3378  CA  LEU C 52      116.373 103.054  79.104  1.00  0.00          C
ATOM   3379  C   LEU C 52      115.183 103.472  78.242  1.00  0.00          C
ATOM   3380  O   LEU C 52      115.342 104.215  77.271  1.00  0.00          O
ATOM   3381  CB  LEU C 52      116.765 101.606  78.786  1.00  0.00          C
ATOM   3382  CG  LEU C 52      118.169 101.183  79.238  1.00  0.00          C
ATOM   3383  CD1 LEU C 52      118.288  99.666  79.171  1.00  0.00          C
ATOM   3384  CD2 LEU C 52      119.210 101.852  78.353  1.00  0.00          C
ATOM   3385 1HB  LEU C 52      116.049 100.939  79.264  1.00  0.00          H
ATOM   3386 2HB  LEU C 52      116.705 101.458  77.708  1.00  0.00          H
ATOM   3387 1HD1 LEU C 52      119.286  99.365  79.492  1.00  0.00          H
ATOM   3388 2HD1 LEU C 52      117.545  99.213  79.828  1.00  0.00          H
ATOM   3389 3HD1 LEU C 52      118.121  99.333  78.148  1.00  0.00          H
ATOM   3390 1HD2 LEU C 52      120.208 101.552  78.675  1.00  0.00          H
ATOM   3391 2HD2 LEU C 52      119.056 101.550  77.317  1.00  0.00          H
ATOM   3392 3HD2 LEU C 52      119.114 102.935  78.434  1.00  0.00          H
ATOM   3393  H   LEU C 52      116.033 102.453  80.957  1.00  0.00          H
ATOM   3394  HA  LEU C 52      117.114 103.634  78.870  1.00  0.00          H
ATOM   3395  HG  LEU C 52      118.324 101.484  80.274  1.00  0.00          H
ATOM   3396  N   GLN C 53      113.982 103.012  78.583  1.00  0.00          N
ATOM   3397  CA  GLN C 53      112.824 103.417  77.790  1.00  0.00          C
ATOM   3398  C   GLN C 53      112.623 104.930  77.850  1.00  0.00          C
ATOM   3399  O   GLN C 53      112.127 105.536  76.894  1.00  0.00          O
ATOM   3400  CB  GLN C 53      111.562 102.700  78.278  1.00  0.00          C
ATOM   3401  CG  GLN C 53      111.564 101.201  78.036  1.00  0.00          C
ATOM   3402  CD  GLN C 53      111.244 100.846  76.596  1.00  0.00          C
ATOM   3403  OE1 GLN C 53      112.081 100.293  75.878  1.00  0.00          O
ATOM   3404  NE2 GLN C 53      110.028 101.162  76.166  1.00  0.00          N
ATOM   3405 1HB  GLN C 53      111.438 102.868  79.347  1.00  0.00          H
ATOM   3406 2HB  GLN C 53      110.689 103.120  77.777  1.00  0.00          H
ATOM   3407 1HG  GLN C 53      112.553 100.807  78.273  1.00  0.00          H
ATOM   3408 2HG  GLN C 53      110.814 100.738  78.677  1.00  0.00          H
ATOM   3409 1HE2 GLN C 53      109.759 100.952  75.225  1.00  0.00          H
ATOM   3410 2HE2 GLN C 53      109.380 101.610  76.783  1.00  0.00          H
ATOM   3411  H   GLN C 53      113.815 102.486  79.242  1.00  0.00          H
ATOM   3412  HA  GLN C 53      112.980 103.169  76.865  1.00  0.00          H
ATOM   3413  N   GLN C 54      113.014 105.562  78.961  1.00  0.00          N
ATOM   3414  CA  GLN C 54      112.861 107.009  79.069  1.00  0.00          C
ATOM   3415  C   GLN C 54      113.841 107.751  78.163  1.00  0.00          C
ATOM   3416  O   GLN C 54      113.663 108.952  77.909  1.00  0.00          O
ATOM   3417  CB  GLN C 54      113.054 107.458  80.520  1.00  0.00          C
ATOM   3418  CG  GLN C 54      111.882 107.137  81.431  1.00  0.00          C
ATOM   3419  CD  GLN C 54      112.206 107.369  82.895  1.00  0.00          C
ATOM   3420  OE1 GLN C 54      112.924 106.583  83.518  1.00  0.00          O
ATOM   3421  NE2 GLN C 54      111.678 108.453  83.452  1.00  0.00          N
ATOM   3422 1HB  GLN C 54      113.942 106.980  80.933  1.00  0.00          H
ATOM   3423 2HB  GLN C 54      113.218 108.535  80.549  1.00  0.00          H
ATOM   3424 1HG  GLN C 54      111.040 107.775  81.162  1.00  0.00          H
ATOM   3425 2HG  GLN C 54      111.611 106.089  81.303  1.00  0.00          H
ATOM   3426 1HE2 GLN C 54      111.857 108.659  84.415  1.00  0.00          H
ATOM   3427 2HE2 GLN C 54      111.101 109.064  82.910  1.00  0.00          H
ATOM   3428  H   GLN C 54      113.362 105.182  79.651  1.00  0.00          H
ATOM   3429  HA  GLN C 54      111.966 107.251  78.787  1.00  0.00          H
ATOM   3430  N   LEU C 55      114.881 107.066  77.662  1.00  0.00          N
ATOM   3431  CA  LEU C 55      115.712 107.688  76.635  1.00  0.00          C
ATOM   3432  C   LEU C 55      115.102 107.497  75.257  1.00  0.00          C
ATOM   3433  O   LEU C 55      115.243 108.356  74.378  1.00  0.00          O
ATOM   3434  CB  LEU C 55      117.127 107.095  76.661  1.00  0.00          C
ATOM   3435  CG  LEU C 55      117.959 107.414  77.909  1.00  0.00          C
ATOM   3436  CD1 LEU C 55      119.386 106.921  77.709  1.00  0.00          C
ATOM   3437  CD2 LEU C 55      117.930 108.913  78.170  1.00  0.00          C
ATOM   3438 1HB  LEU C 55      117.051 106.012  76.581  1.00  0.00          H
ATOM   3439 2HB  LEU C 55      117.675 107.465  75.794  1.00  0.00          H
ATOM   3440 1HD1 LEU C 55      119.977 107.148  78.596  1.00  0.00          H
ATOM   3441 2HD1 LEU C 55      119.378 105.844  77.544  1.00  0.00          H
ATOM   3442 3HD1 LEU C 55      119.824 107.418  76.845  1.00  0.00          H
ATOM   3443 1HD2 LEU C 55      118.521 109.139  79.058  1.00  0.00          H
ATOM   3444 2HD2 LEU C 55      118.348 109.440  77.312  1.00  0.00          H
ATOM   3445 3HD2 LEU C 55      116.900 109.235  78.327  1.00  0.00          H
ATOM   3446  H   LEU C 55      115.113 106.273  77.894  1.00  0.00          H
ATOM   3447  HA  LEU C 55      115.778 108.628  76.862  1.00  0.00          H
ATOM   3448  HG  LEU C 55      117.542 106.888  78.769  1.00  0.00          H
ATOM   3449  N   SER C 56      114.466 106.345  75.023  1.00  0.00          N
ATOM   3450  CA  SER C 56      113.836 106.131  73.728  1.00  0.00          C
ATOM   3451  C   SER C 56      112.704 107.116  73.510  1.00  0.00          C
ATOM   3452  O   SER C 56      112.534 107.648  72.407  1.00  0.00          O
ATOM   3453  CB  SER C 56      113.311 104.712  73.626  1.00  0.00          C
ATOM   3454  OG  SER C 56      114.361 103.785  73.652  1.00  0.00          O
ATOM   3455 1HB  SER C 56      112.629 104.516  74.453  1.00  0.00          H
ATOM   3456 2HB  SER C 56      112.746 104.599  72.702  1.00  0.00          H
ATOM   3457  H   SER C 56      114.391 105.696  75.582  1.00  0.00          H
ATOM   3458  HA  SER C 56      114.512 106.251  73.044  1.00  0.00          H
ATOM   3459  HG  SER C 56      115.077 104.182  73.150  1.00  0.00          H
ATOM   3460  N   MET C 57      111.912 107.365  74.550  1.00  0.00          N
ATOM   3461  CA  MET C 57      110.765 108.257  74.475  1.00  0.00          C
ATOM   3462  C   MET C 57      111.147 109.726  74.581  1.00  0.00          C
ATOM   3463  O   MET C 57      110.469 110.570  73.984  1.00  0.00          O
ATOM   3464  CB  MET C 57      109.762 107.898  75.570  1.00  0.00          C
ATOM   3465  CG  MET C 57      109.122 106.525  75.412  1.00  0.00          C
ATOM   3466  SD  MET C 57      108.198 106.362  73.871  1.00  0.00          S
ATOM   3467  CE  MET C 57      109.385 105.484  72.857  1.00  0.00          C
ATOM   3468 1HB  MET C 57      110.257 107.925  76.539  1.00  0.00          H
ATOM   3469 2HB  MET C 57      108.962 108.639  75.589  1.00  0.00          H
ATOM   3470 1HG  MET C 57      109.895 105.759  75.433  1.00  0.00          H
ATOM   3471 2HG  MET C 57      108.440 106.344  76.243  1.00  0.00          H
ATOM   3472 1HE  MET C 57      108.959 105.308  71.869  1.00  0.00          H
ATOM   3473 2HE  MET C 57      110.293 106.081  72.761  1.00  0.00          H
ATOM   3474 3HE  MET C 57      109.626 104.529  73.324  1.00  0.00          H
ATOM   3475  H   MET C 57      112.024 107.019  75.329  1.00  0.00          H
ATOM   3476  HA  MET C 57      110.324 108.125  73.621  1.00  0.00          H
ATOM   3477  N   GLY C 58      112.164 110.072  75.250  1.00  0.00          N
ATOM   3478  CA  GLY C 58      112.667 111.461  75.507  1.00  0.00          C
ATOM   3479  C   GLY C 58      112.139 112.017  76.829  1.00  0.00          C
ATOM   3480  O   GLY C 58      111.707 113.185  76.848  1.00  0.00          O
ATOM   3481 1HA  GLY C 58      113.660 111.438  75.528  1.00  0.00          H
ATOM   3482 2HA  GLY C 58      112.387 112.043  74.751  1.00  0.00          H
ATOM   3483  H   GLY C 58      111.650 109.266  75.188  1.00  0.00          H
ATOM   3484  N   ASP C 59      112.179 111.241  77.920  1.00  0.00          N
ATOM   3485  CA  ASP C 59      111.748 111.697  79.280  1.00  0.00          C
ATOM   3486  C   ASP C 59      112.990 112.038  80.114  1.00  0.00          C
ATOM   3487  O   ASP C 59      112.972 113.064  80.806  1.00  0.00          O
ATOM   3488  CB  ASP C 59      110.921 110.626  79.996  1.00  0.00          C
ATOM   3489  CG  ASP C 59      110.175 111.166  81.209  1.00  0.00          C
ATOM   3490  OD1 ASP C 59      109.434 112.108  81.056  1.00  0.00          O
ATOM   3491  OD2 ASP C 59      110.354 110.632  82.277  1.00  0.00          O
ATOM   3492 1HB  ASP C 59      110.196 110.202  79.302  1.00  0.00          H
ATOM   3493 2HB  ASP C 59      111.576 109.817  80.321  1.00  0.00          H
ATOM   3494  H   ASP C 59      112.519 110.387  77.899  1.00  0.00          H
ATOM   3495  HA  ASP C 59      111.216 112.540  79.163  1.00  0.00          H
ATOM   3496  N   LEU C 60      114.037 111.216  80.068  1.00  0.00          N
ATOM   3497  CA  LEU C 60      115.293 111.448  80.757  1.00  0.00          C
ATOM   3498  C   LEU C 60      116.282 111.800  79.663  1.00  0.00          C
ATOM   3499  O   LEU C 60      115.983 111.633  78.484  1.00  0.00          O
ATOM   3500  CB  LEU C 60      115.751 110.213  81.543  1.00  0.00          C
ATOM   3501  CG  LEU C 60      114.858 109.807  82.723  1.00  0.00          C
ATOM   3502  CD1 LEU C 60      115.392 108.526  83.347  1.00  0.00          C
ATOM   3503  CD2 LEU C 60      114.818 110.937  83.742  1.00  0.00          C
ATOM   3504 1HB  LEU C 60      115.803 109.366  80.861  1.00  0.00          H
ATOM   3505 2HB  LEU C 60      116.751 110.401  81.933  1.00  0.00          H
ATOM   3506 1HD1 LEU C 60      114.758 108.237  84.185  1.00  0.00          H
ATOM   3507 2HD1 LEU C 60      115.392 107.730  82.602  1.00  0.00          H
ATOM   3508 3HD1 LEU C 60      116.409 108.690  83.702  1.00  0.00          H
ATOM   3509 1HD2 LEU C 60      114.183 110.648  84.580  1.00  0.00          H
ATOM   3510 2HD2 LEU C 60      115.827 111.137  84.103  1.00  0.00          H
ATOM   3511 3HD2 LEU C 60      114.416 111.835  83.273  1.00  0.00          H
ATOM   3512  H   LEU C 60      114.046 110.493  79.605  1.00  0.00          H
ATOM   3513  HA  LEU C 60      115.331 112.176  81.395  1.00  0.00          H
ATOM   3514  HG  LEU C 60      113.848 109.607  82.363  1.00  0.00          H
ATOM   3515  N   ASP C 61      117.432 112.352  80.039  1.00  0.00          N
ATOM   3516  CA  ASP C 61      118.457 112.706  79.059  1.00  0.00          C
ATOM   3517  C   ASP C 61      119.631 111.744  78.997  1.00  0.00          C
ATOM   3518  O   ASP C 61      120.125 111.473  77.905  1.00  0.00          O
ATOM   3519  CB  ASP C 61      118.983 114.112  79.307  1.00  0.00          C
ATOM   3520  CG  ASP C 61      117.886 115.132  79.287  1.00  0.00          C
ATOM   3521  OD1 ASP C 61      117.223 115.276  78.229  1.00  0.00          O
ATOM   3522  OD2 ASP C 61      117.640 115.749  80.345  1.00  0.00          O
ATOM   3523 1HB  ASP C 61      119.410 114.144  80.178  1.00  0.00          H
ATOM   3524 2HB  ASP C 61      119.623 114.340  78.616  1.00  0.00          H
ATOM   3525  H   ASP C 61      117.643 112.529  80.853  1.00  0.00          H
ATOM   3526  HA  ASP C 61      118.031 112.692  78.187  1.00  0.00          H
ATOM   3527  N   ILE C 62      120.105 111.251  80.135  1.00  0.00          N
ATOM   3528  CA  ILE C 62      121.316 110.443  80.209  1.00  0.00          C
ATOM   3529  C   ILE C 62      121.189 109.457  81.356  1.00  0.00          C
ATOM   3530  O   ILE C 62      120.788 109.820  82.468  1.00  0.00          O
ATOM   3531  CB  ILE C 62      122.568 111.317  80.405  1.00  0.00          C
ATOM   3532  CG1 ILE C 62      123.821 110.442  80.499  1.00  0.00          C
ATOM   3533  CG2 ILE C 62      122.425 112.181  81.648  1.00  0.00          C
ATOM   3534  CD1 ILE C 62      125.116 111.219  80.425  1.00  0.00          C
ATOM   3535 1HG1 ILE C 62      123.809 109.888  81.437  1.00  0.00          H
ATOM   3536 2HG1 ILE C 62      123.817 109.712  79.689  1.00  0.00          H
ATOM   3537 1HG2 ILE C 62      123.318 112.792  81.772  1.00  0.00          H
ATOM   3538 2HG2 ILE C 62      121.555 112.828  81.543  1.00  0.00          H
ATOM   3539 3HG2 ILE C 62      122.298 111.543  82.523  1.00  0.00          H
ATOM   3540 1HD1 ILE C 62      125.958 110.531  80.498  1.00  0.00          H
ATOM   3541 2HD1 ILE C 62      125.165 111.755  79.476  1.00  0.00          H
ATOM   3542 3HD1 ILE C 62      125.159 111.933  81.247  1.00  0.00          H
ATOM   3543  H   ILE C 62      119.731 111.374  80.901  1.00  0.00          H
ATOM   3544  HA  ILE C 62      121.414 109.938  79.387  1.00  0.00          H
ATOM   3545  HB  ILE C 62      122.700 111.964  79.538  1.00  0.00          H
ATOM   3546  N   THR C 63      121.554 108.207  81.099  1.00  0.00          N
ATOM   3547  CA  THR C 63      121.652 107.223  82.167  1.00  0.00          C
ATOM   3548  C   THR C 63      122.668 106.156  81.778  1.00  0.00          C
ATOM   3549  O   THR C 63      123.450 106.316  80.842  1.00  0.00          O
ATOM   3550  CB  THR C 63      120.288 106.573  82.465  1.00  0.00          C
ATOM   3551  OG1 THR C 63      120.389 105.764  83.643  1.00  0.00          O
ATOM   3552  CG2 THR C 63      119.843 105.708  81.296  1.00  0.00          C
ATOM   3553 1HG2 THR C 63      118.877 105.257  81.524  1.00  0.00          H
ATOM   3554 2HG2 THR C 63      119.754 106.323  80.401  1.00  0.00          H
ATOM   3555 3HG2 THR C 63      120.578 104.922  81.125  1.00  0.00          H
ATOM   3556  H   THR C 63      121.749 107.906  80.317  1.00  0.00          H
ATOM   3557  HA  THR C 63      122.000 107.647  82.967  1.00  0.00          H
ATOM   3558  HB  THR C 63      119.544 107.351  82.637  1.00  0.00          H
ATOM   3559  HG1 THR C 63      120.020 106.240  84.391  1.00  0.00          H
ATOM   3560  N   PHE C 64      122.661 105.074  82.542  1.00  0.00          N
ATOM   3561  CA  PHE C 64      123.635 103.999  82.429  1.00  0.00          C
ATOM   3562  C   PHE C 64      122.938 102.672  82.123  1.00  0.00          C
ATOM   3563  O   PHE C 64      121.813 102.418  82.566  1.00  0.00          O
ATOM   3564  CB  PHE C 64      124.450 103.877  83.718  1.00  0.00          C
ATOM   3565  CG  PHE C 64      125.211 105.122  84.074  1.00  0.00          C
ATOM   3566  CD1 PHE C 64      124.896 105.842  85.217  1.00  0.00          C
ATOM   3567  CD2 PHE C 64      126.243 105.576  83.267  1.00  0.00          C
ATOM   3568  CE1 PHE C 64      125.596 106.987  85.546  1.00  0.00          C
ATOM   3569  CE2 PHE C 64      126.945 106.720  83.594  1.00  0.00          C
ATOM   3570  CZ  PHE C 64      126.620 107.427  84.735  1.00  0.00          C
ATOM   3571 1HB  PHE C 64      123.785 103.636  84.546  1.00  0.00          H
ATOM   3572 2HB  PHE C 64      125.162 103.059  83.622  1.00  0.00          H
ATOM   3573  H   PHE C 64      122.079 104.933  83.159  1.00  0.00          H
ATOM   3574  HA  PHE C 64      124.258 104.213  81.718  1.00  0.00          H
ATOM   3575  HD1 PHE C 64      124.086 105.494  85.859  1.00  0.00          H
ATOM   3576  HD2 PHE C 64      126.500 105.018  82.366  1.00  0.00          H
ATOM   3577  HE1 PHE C 64      125.337 107.543  86.447  1.00  0.00          H
ATOM   3578  HE2 PHE C 64      127.755 107.066  82.952  1.00  0.00          H
ATOM   3579  HZ  PHE C 64      127.172 108.330  84.993  1.00  0.00          H
ATOM   3580  N   ALA C 65      123.650 101.784  81.433  1.00  0.00          N
ATOM   3581  CA  ALA C 65      123.191 100.410  81.287  1.00  0.00          C
ATOM   3582  C   ALA C 65      124.374  99.528  80.903  1.00  0.00          C
ATOM   3583  O   ALA C 65      125.281  99.975  80.208  1.00  0.00          O
ATOM   3584  CB  ALA C 65      122.116 100.275  80.204  1.00  0.00          C
ATOM   3585 1HB  ALA C 65      121.843  99.345  80.144  1.00  0.00          H
ATOM   3586 2HB  ALA C 65      121.356 100.828  80.443  1.00  0.00          H
ATOM   3587 3HB  ALA C 65      122.485 100.567  79.355  1.00  0.00          H
ATOM   3588  H   ALA C 65      124.398 101.954  81.043  1.00  0.00          H
ATOM   3589  HA  ALA C 65      122.829 100.120  82.139  1.00  0.00          H
ATOM   3590  N   GLU C 66      124.335  98.262  81.294  1.00  0.00          N
ATOM   3591  CA  GLU C 66      125.347  97.329  80.813  1.00  0.00          C
ATOM   3592  C   GLU C 66      125.096  96.973  79.349  1.00  0.00          C
ATOM   3593  O   GLU C 66      123.955  96.941  78.897  1.00  0.00          O
ATOM   3594  CB  GLU C 66      125.356  96.059  81.667  1.00  0.00          C
ATOM   3595  CG  GLU C 66      125.533  96.306  83.159  1.00  0.00          C
ATOM   3596  CD  GLU C 66      124.226  96.466  83.884  1.00  0.00          C
ATOM   3597  OE1 GLU C 66      123.228  96.013  83.377  1.00  0.00          O
ATOM   3598  OE2 GLU C 66      124.225  97.042  84.946  1.00  0.00          O
ATOM   3599 1HB  GLU C 66      124.420  95.519  81.526  1.00  0.00          H
ATOM   3600 2HB  GLU C 66      126.164  95.405  81.339  1.00  0.00          H
ATOM   3601 1HG  GLU C 66      126.076  95.467  83.593  1.00  0.00          H
ATOM   3602 2HG  GLU C 66      126.133  97.204  83.299  1.00  0.00          H
ATOM   3603  H   GLU C 66      123.748  97.925  81.826  1.00  0.00          H
ATOM   3604  HA  GLU C 66      126.228  97.728  80.885  1.00  0.00          H
ATOM   3605  N   PHE C 67      126.165  96.667  78.608  1.00  0.00          N
ATOM   3606  CA  PHE C 67      125.995  96.278  77.208  1.00  0.00          C
ATOM   3607  C   PHE C 67      125.048  95.088  77.077  1.00  0.00          C
ATOM   3608  O   PHE C 67      124.117  95.110  76.265  1.00  0.00          O
ATOM   3609  CB  PHE C 67      127.347  95.932  76.581  1.00  0.00          C
ATOM   3610  CG  PHE C 67      127.275  95.634  75.111  1.00  0.00          C
ATOM   3611  CD1 PHE C 67      127.581  96.611  74.175  1.00  0.00          C
ATOM   3612  CD2 PHE C 67      126.900  94.377  74.660  1.00  0.00          C
ATOM   3613  CE1 PHE C 67      127.515  96.338  72.821  1.00  0.00          C
ATOM   3614  CE2 PHE C 67      126.834  94.101  73.308  1.00  0.00          C
ATOM   3615  CZ  PHE C 67      127.142  95.083  72.388  1.00  0.00          C
ATOM   3616 1HB  PHE C 67      128.039  96.761  76.727  1.00  0.00          H
ATOM   3617 2HB  PHE C 67      127.769  95.062  77.084  1.00  0.00          H
ATOM   3618  H   PHE C 67      126.980  96.676  78.886  1.00  0.00          H
ATOM   3619  HA  PHE C 67      125.606  97.018  76.715  1.00  0.00          H
ATOM   3620  HD1 PHE C 67      127.877  97.602  74.518  1.00  0.00          H
ATOM   3621  HD2 PHE C 67      126.657  93.602  75.387  1.00  0.00          H
ATOM   3622  HE1 PHE C 67      127.758  97.115  72.097  1.00  0.00          H
ATOM   3623  HE2 PHE C 67      126.539  93.109  72.967  1.00  0.00          H
ATOM   3624  HZ  PHE C 67      127.088  94.868  71.322  1.00  0.00          H
ATOM   3625  N   GLY C 68      125.266  94.035  77.869  1.00  0.00          N
ATOM   3626  CA  GLY C 68      124.418  92.860  77.764  1.00  0.00          C
ATOM   3627  C   GLY C 68      122.967  93.114  78.121  1.00  0.00          C
ATOM   3628  O   GLY C 68      122.099  92.336  77.711  1.00  0.00          O
ATOM   3629 1HA  GLY C 68      124.448  92.531  76.852  1.00  0.00          H
ATOM   3630 2HA  GLY C 68      124.757  92.173  78.359  1.00  0.00          H
ATOM   3631  H   GLY C 68      125.887  93.982  78.461  1.00  0.00          H
ATOM   3632  N   ARG C 69      122.694  94.165  78.906  1.00  0.00          N
ATOM   3633  CA  ARG C 69      121.317  94.527  79.239  1.00  0.00          C
ATOM   3634  C   ARG C 69      120.515  94.839  77.988  1.00  0.00          C
ATOM   3635  O   ARG C 69      119.291  94.676  77.987  1.00  0.00          O
ATOM   3636  CB  ARG C 69      121.323  95.719  80.201  1.00  0.00          C
ATOM   3637  CG  ARG C 69      119.957  96.147  80.720  1.00  0.00          C
ATOM   3638  CD  ARG C 69      119.108  94.969  81.126  1.00  0.00          C
ATOM   3639  NE  ARG C 69      118.140  95.342  82.154  1.00  0.00          N
ATOM   3640  CZ  ARG C 69      117.101  94.596  82.493  1.00  0.00          C
ATOM   3641  NH1 ARG C 69      116.799  93.496  81.828  1.00  0.00          N
ATOM   3642  NH2 ARG C 69      116.346  94.968  83.527  1.00  0.00          N
ATOM   3643 1HB  ARG C 69      121.864  95.486  80.972  1.00  0.00          H
ATOM   3644 2HB  ARG C 69      121.710  96.481  79.742  1.00  0.00          H
ATOM   3645 1HG  ARG C 69      120.075  96.718  81.494  1.00  0.00          H
ATOM   3646 2HG  ARG C 69      119.489  96.631  80.020  1.00  0.00          H
ATOM   3647 1HD  ARG C 69      118.621  94.641  80.354  1.00  0.00          H
ATOM   3648 2HD  ARG C 69      119.677  94.269  81.483  1.00  0.00          H
ATOM   3649 1HH1 ARG C 69      117.282  93.251  81.160  1.00  0.00          H
ATOM   3650 2HH1 ARG C 69      116.120  93.025  82.064  1.00  0.00          H
ATOM   3651 1HH2 ARG C 69      116.539  95.684  83.964  1.00  0.00          H
ATOM   3652 2HH2 ARG C 69      115.669  94.492  83.759  1.00  0.00          H
ATOM   3653  H   ARG C 69      123.288  94.680  79.257  1.00  0.00          H
ATOM   3654  HA  ARG C 69      120.878  93.791  79.693  1.00  0.00          H
ATOM   3655  HE  ARG C 69      118.252  96.092  82.563  1.00  0.00          H
ATOM   3656  N   MET C 70      121.187  95.248  76.909  1.00  0.00          N
ATOM   3657  CA  MET C 70      120.501  95.496  75.648  1.00  0.00          C
ATOM   3658  C   MET C 70      119.789  94.229  75.175  1.00  0.00          C
ATOM   3659  O   MET C 70      118.843  94.317  74.390  1.00  0.00          O
ATOM   3660  CB  MET C 70      121.490  95.987  74.592  1.00  0.00          C
ATOM   3661  CG  MET C 70      122.175  97.302  74.934  1.00  0.00          C
ATOM   3662  SD  MET C 70      121.003  98.646  75.207  1.00  0.00          S
ATOM   3663  CE  MET C 70      120.950  98.689  76.996  1.00  0.00          C
ATOM   3664 1HB  MET C 70      122.265  95.236  74.443  1.00  0.00          H
ATOM   3665 2HB  MET C 70      120.972  96.117  73.641  1.00  0.00          H
ATOM   3666 1HG  MET C 70      122.773  97.177  75.836  1.00  0.00          H
ATOM   3667 2HG  MET C 70      122.842  97.587  74.120  1.00  0.00          H
ATOM   3668 1HE  MET C 70      120.265  99.473  77.321  1.00  0.00          H
ATOM   3669 2HE  MET C 70      120.605  97.726  77.373  1.00  0.00          H
ATOM   3670 3HE  MET C 70      121.947  98.895  77.385  1.00  0.00          H
ATOM   3671  H   MET C 70      122.035  95.387  76.886  1.00  0.00          H
ATOM   3672  HA  MET C 70      119.863  96.219  75.754  1.00  0.00          H
ATOM   3673  N   GLY C 71      120.210  93.059  75.662  1.00  0.00          N
ATOM   3674  CA  GLY C 71      119.618  91.806  75.261  1.00  0.00          C
ATOM   3675  C   GLY C 71      118.119  91.741  75.399  1.00  0.00          C
ATOM   3676  O   GLY C 71      117.479  91.085  74.571  1.00  0.00          O
ATOM   3677 1HA  GLY C 71      119.837  91.640  74.332  1.00  0.00          H
ATOM   3678 2HA  GLY C 71      119.995  91.097  75.805  1.00  0.00          H
ATOM   3679  H   GLY C 71      120.848  92.973  76.232  1.00  0.00          H
ATOM   3680  N   LEU C 72      117.537  92.425  76.389  1.00  0.00          N
ATOM   3681  CA  LEU C 72      116.083  92.475  76.491  1.00  0.00          C
ATOM   3682  C   LEU C 72      115.455  93.144  75.279  1.00  0.00          C
ATOM   3683  O   LEU C 72      114.279  92.911  74.989  1.00  0.00          O
ATOM   3684  CB  LEU C 72      115.669  93.225  77.763  1.00  0.00          C
ATOM   3685  CG  LEU C 72      114.172  93.193  78.097  1.00  0.00          C
ATOM   3686  CD1 LEU C 72      113.731  91.752  78.317  1.00  0.00          C
ATOM   3687  CD2 LEU C 72      113.909  94.040  79.333  1.00  0.00          C
ATOM   3688 1HB  LEU C 72      116.206  92.797  78.608  1.00  0.00          H
ATOM   3689 2HB  LEU C 72      115.964  94.269  77.662  1.00  0.00          H
ATOM   3690 1HD1 LEU C 72      112.668  91.729  78.554  1.00  0.00          H
ATOM   3691 2HD1 LEU C 72      113.913  91.173  77.412  1.00  0.00          H
ATOM   3692 3HD1 LEU C 72      114.296  91.321  79.143  1.00  0.00          H
ATOM   3693 1HD2 LEU C 72      112.845  94.018  79.569  1.00  0.00          H
ATOM   3694 2HD2 LEU C 72      114.477  93.642  80.174  1.00  0.00          H
ATOM   3695 3HD2 LEU C 72      114.217  95.068  79.141  1.00  0.00          H
ATOM   3696  H   LEU C 72      117.955  92.860  77.001  1.00  0.00          H
ATOM   3697  HA  LEU C 72      115.746  91.566  76.546  1.00  0.00          H
ATOM   3698  HG  LEU C 72      113.603  93.590  77.256  1.00  0.00          H
ATOM   3699  N   TRP C 73      116.221  93.975  74.569  1.00  0.00          N
ATOM   3700  CA  TRP C 73      115.784  94.664  73.361  1.00  0.00          C
ATOM   3701  C   TRP C 73      116.457  94.148  72.094  1.00  0.00          C
ATOM   3702  O   TRP C 73      115.834  94.174  71.031  1.00  0.00          O
ATOM   3703  CB  TRP C 73      116.100  96.168  73.478  1.00  0.00          C
ATOM   3704  CG  TRP C 73      115.350  96.863  74.575  1.00  0.00          C
ATOM   3705  CD1 TRP C 73      114.191  97.554  74.452  1.00  0.00          C
ATOM   3706  CD2 TRP C 73      115.719  96.947  75.960  1.00  0.00          C
ATOM   3707  NE1 TRP C 73      113.795  98.043  75.671  1.00  0.00          N
ATOM   3708  CE2 TRP C 73      114.726  97.693  76.610  1.00  0.00          C
ATOM   3709  CE3 TRP C 73      116.803  96.484  76.704  1.00  0.00          C
ATOM   3710  CZ2 TRP C 73      114.777  97.962  77.974  1.00  0.00          C
ATOM   3711  CZ3 TRP C 73      116.848  96.756  78.050  1.00  0.00          C
ATOM   3712  CH2 TRP C 73      115.846  97.491  78.670  1.00  0.00          C
ATOM   3713 1HB  TRP C 73      117.048  96.274  73.655  1.00  0.00          H
ATOM   3714 2HB  TRP C 73      115.868  96.600  72.642  1.00  0.00          H
ATOM   3715  H   TRP C 73      117.034  94.162  74.780  1.00  0.00          H
ATOM   3716  HA  TRP C 73      114.826  94.552  73.267  1.00  0.00          H
ATOM   3717  HD1 TRP C 73      113.729  97.678  73.654  1.00  0.00          H
ATOM   3718  HE1 TRP C 73      113.079  98.496  75.820  1.00  0.00          H
ATOM   3719  HE3 TRP C 73      117.484  95.999  76.297  1.00  0.00          H
ATOM   3720  HZ2 TRP C 73      114.104  98.446  78.396  1.00  0.00          H
ATOM   3721  HZ3 TRP C 73      117.563  96.443  78.555  1.00  0.00          H
ATOM   3722  HH2 TRP C 73      115.909  97.664  79.582  1.00  0.00          H
ATOM   3723  N   ILE C 74      117.716  93.721  72.195  1.00  0.00          N
ATOM   3724  CA  ILE C 74      118.610  93.360  71.099  1.00  0.00          C
ATOM   3725  C   ILE C 74      119.230  92.039  71.548  1.00  0.00          C
ATOM   3726  O   ILE C 74      120.345  92.038  72.098  1.00  0.00          O
ATOM   3727  CB  ILE C 74      119.691  94.423  70.832  1.00  0.00          C
ATOM   3728  CG1 ILE C 74      119.052  95.806  70.676  1.00  0.00          C
ATOM   3729  CG2 ILE C 74      120.497  94.063  69.594  1.00  0.00          C
ATOM   3730  CD1 ILE C 74      120.053  96.934  70.578  1.00  0.00          C
ATOM   3731 1HG1 ILE C 74      118.432  95.821  69.779  1.00  0.00          H
ATOM   3732 2HG1 ILE C 74      118.399  96.003  71.526  1.00  0.00          H
ATOM   3733 1HG2 ILE C 74      121.256  94.826  69.420  1.00  0.00          H
ATOM   3734 2HG2 ILE C 74      120.980  93.098  69.743  1.00  0.00          H
ATOM   3735 3HG2 ILE C 74      119.834  94.007  68.731  1.00  0.00          H
ATOM   3736 1HD1 ILE C 74      119.525  97.881  70.469  1.00  0.00          H
ATOM   3737 2HD1 ILE C 74      120.662  96.959  71.483  1.00  0.00          H
ATOM   3738 3HD1 ILE C 74      120.695  96.776  69.713  1.00  0.00          H
ATOM   3739  H   ILE C 74      118.107  93.624  72.956  1.00  0.00          H
ATOM   3740  HA  ILE C 74      118.136  93.256  70.259  1.00  0.00          H
ATOM   3741  HB  ILE C 74      120.362  94.482  71.688  1.00  0.00          H
ATOM   3742  N   PRO C 75      118.522  90.917  71.409  1.00  0.00          N
ATOM   3743  CA  PRO C 75      118.917  89.702  72.151  1.00  0.00          C
ATOM   3744  C   PRO C 75      120.371  89.291  72.005  1.00  0.00          C
ATOM   3745  O   PRO C 75      120.949  88.781  72.974  1.00  0.00          O
ATOM   3746  CB  PRO C 75      117.958  88.638  71.604  1.00  0.00          C
ATOM   3747  CG  PRO C 75      116.691  89.450  71.329  1.00  0.00          C
ATOM   3748  CD  PRO C 75      117.164  90.795  70.811  1.00  0.00          C
ATOM   3749 1HB  PRO C 75      118.313  88.243  70.792  1.00  0.00          H
ATOM   3750 2HB  PRO C 75      117.802  87.946  72.267  1.00  0.00          H
ATOM   3751 1HG  PRO C 75      116.152  88.996  70.663  1.00  0.00          H
ATOM   3752 2HG  PRO C 75      116.186  89.556  72.150  1.00  0.00          H
ATOM   3753 1HD  PRO C 75      117.219  90.793  69.843  1.00  0.00          H
ATOM   3754 2HD  PRO C 75      116.577  91.506  71.109  1.00  0.00          H
ATOM   3755  HA  PRO C 75      118.744  89.850  73.094  1.00  0.00          H
ATOM   3756  N   ARG C 76      120.980  89.489  70.835  1.00  0.00          N
ATOM   3757  CA  ARG C 76      122.369  89.083  70.670  1.00  0.00          C
ATOM   3758  C   ARG C 76      123.308  89.790  71.640  1.00  0.00          C
ATOM   3759  O   ARG C 76      124.375  89.250  71.953  1.00  0.00          O
ATOM   3760  CB  ARG C 76      122.829  89.357  69.246  1.00  0.00          C
ATOM   3761  CG  ARG C 76      122.844  90.825  68.850  1.00  0.00          C
ATOM   3762  CD  ARG C 76      123.130  91.002  67.404  1.00  0.00          C
ATOM   3763  NE  ARG C 76      123.092  92.401  67.010  1.00  0.00          N
ATOM   3764  CZ  ARG C 76      121.970  93.075  66.688  1.00  0.00          C
ATOM   3765  NH1 ARG C 76      120.806  92.465  66.719  1.00  0.00          N
ATOM   3766  NH2 ARG C 76      122.041  94.348  66.342  1.00  0.00          N
ATOM   3767 1HB  ARG C 76      123.837  88.968  69.108  1.00  0.00          H
ATOM   3768 2HB  ARG C 76      122.177  88.834  68.546  1.00  0.00          H
ATOM   3769 1HG  ARG C 76      121.872  91.270  69.064  1.00  0.00          H
ATOM   3770 2HG  ARG C 76      123.615  91.347  69.419  1.00  0.00          H
ATOM   3771 1HD  ARG C 76      124.122  90.611  67.179  1.00  0.00          H
ATOM   3772 2HD  ARG C 76      122.387  90.462  66.818  1.00  0.00          H
ATOM   3773 1HH1 ARG C 76      120.752  91.492  66.984  1.00  0.00          H
ATOM   3774 2HH1 ARG C 76      119.965  92.971  66.478  1.00  0.00          H
ATOM   3775 1HH2 ARG C 76      122.936  94.817  66.319  1.00  0.00          H
ATOM   3776 2HH2 ARG C 76      121.201  94.853  66.102  1.00  0.00          H
ATOM   3777  H   ARG C 76      120.619  89.847  70.142  1.00  0.00          H
ATOM   3778  HA  ARG C 76      122.437  88.132  70.850  1.00  0.00          H
ATOM   3779  HE  ARG C 76      123.969  92.904  66.974  1.00  0.00          H
ATOM   3780  N   ALA C 77      122.936  90.967  72.140  1.00  0.00          N
ATOM   3781  CA  ALA C 77      123.831  91.706  73.021  1.00  0.00          C
ATOM   3782  C   ALA C 77      124.134  90.956  74.311  1.00  0.00          C
ATOM   3783  O   ALA C 77      125.237  91.101  74.847  1.00  0.00          O
ATOM   3784  CB  ALA C 77      123.222  93.071  73.342  1.00  0.00          C
ATOM   3785 1HB  ALA C 77      123.819  93.551  73.938  1.00  0.00          H
ATOM   3786 2HB  ALA C 77      123.109  93.568  72.516  1.00  0.00          H
ATOM   3787 3HB  ALA C 77      122.362  92.942  73.769  1.00  0.00          H
ATOM   3788  H   ALA C 77      122.183  91.352  71.986  1.00  0.00          H
ATOM   3789  HA  ALA C 77      124.675  91.847  72.564  1.00  0.00          H
ATOM   3790  N   GLU C 78      123.180  90.167  74.813  1.00  0.00          N
ATOM   3791  CA  GLU C 78      123.329  89.506  76.106  1.00  0.00          C
ATOM   3792  C   GLU C 78      124.516  88.552  76.131  1.00  0.00          C
ATOM   3793  O   GLU C 78      125.003  88.201  77.212  1.00  0.00          O
ATOM   3794  CB  GLU C 78      122.051  88.742  76.458  1.00  0.00          C
ATOM   3795  CG  GLU C 78      122.029  88.168  77.868  1.00  0.00          C
ATOM   3796  CD  GLU C 78      120.666  87.693  78.285  1.00  0.00          C
ATOM   3797  OE1 GLU C 78      119.767  87.747  77.481  1.00  0.00          O
ATOM   3798  OE2 GLU C 78      120.523  87.275  79.410  1.00  0.00          O
ATOM   3799 1HB  GLU C 78      121.191  89.404  76.353  1.00  0.00          H
ATOM   3800 2HB  GLU C 78      121.916  87.917  75.759  1.00  0.00          H
ATOM   3801 1HG  GLU C 78      122.725  87.330  77.918  1.00  0.00          H
ATOM   3802 2HG  GLU C 78      122.372  88.931  78.565  1.00  0.00          H
ATOM   3803  H   GLU C 78      122.433  89.999  74.421  1.00  0.00          H
ATOM   3804  HA  GLU C 78      123.490  90.173  76.792  1.00  0.00          H
ATOM   3805  N   ALA C 79      124.984  88.106  74.967  1.00  0.00          N
ATOM   3806  CA  ALA C 79      126.027  87.092  74.908  1.00  0.00          C
ATOM   3807  C   ALA C 79      127.226  87.458  75.771  1.00  0.00          C
ATOM   3808  O   ALA C 79      127.888  86.576  76.340  1.00  0.00          O
ATOM   3809  CB  ALA C 79      126.458  86.887  73.456  1.00  0.00          C
ATOM   3810 1HB  ALA C 79      127.140  86.200  73.422  1.00  0.00          H
ATOM   3811 2HB  ALA C 79      125.687  86.614  72.933  1.00  0.00          H
ATOM   3812 3HB  ALA C 79      126.811  87.722  73.110  1.00  0.00          H
ATOM   3813  H   ALA C 79      124.681  88.351  74.199  1.00  0.00          H
ATOM   3814  HA  ALA C 79      125.672  86.254  75.245  1.00  0.00          H
ATOM   3815  N   VAL C 80      127.533  88.758  75.811  1.00  0.00          N
ATOM   3816  CA  VAL C 80      128.708  89.301  76.479  1.00  0.00          C
ATOM   3817  C   VAL C 80      128.604  89.195  77.992  1.00  0.00          C
ATOM   3818  O   VAL C 80      129.637  89.107  78.661  1.00  0.00          O
ATOM   3819  CB  VAL C 80      128.904  90.778  76.088  1.00  0.00          C
ATOM   3820  CG1 VAL C 80      128.793  90.950  74.581  1.00  0.00          C
ATOM   3821  CG2 VAL C 80      127.879  91.644  76.806  1.00  0.00          C
ATOM   3822 1HG1 VAL C 80      128.934  92.000  74.322  1.00  0.00          H
ATOM   3823 2HG1 VAL C 80      129.559  90.350  74.089  1.00  0.00          H
ATOM   3824 3HG1 VAL C 80      127.807  90.625  74.249  1.00  0.00          H
ATOM   3825 1HG2 VAL C 80      128.024  92.687  76.526  1.00  0.00          H
ATOM   3826 2HG2 VAL C 80      126.875  91.328  76.525  1.00  0.00          H
ATOM   3827 3HG2 VAL C 80      128.004  91.537  77.884  1.00  0.00          H
ATOM   3828  H   VAL C 80      127.053  89.370  75.444  1.00  0.00          H
ATOM   3829  HA  VAL C 80      129.508  88.796  76.265  1.00  0.00          H
ATOM   3830  HB  VAL C 80      129.909  91.090  76.374  1.00  0.00          H
ATOM   3831  N   MET C 81      127.390  89.153  78.553  1.00  0.00          N
ATOM   3832  CA  MET C 81      127.184  88.984  79.989  1.00  0.00          C
ATOM   3833  C   MET C 81      126.976  87.526  80.404  1.00  0.00          C
ATOM   3834  O   MET C 81      126.615  87.273  81.554  1.00  0.00          O
ATOM   3835  CB  MET C 81      125.994  89.828  80.438  1.00  0.00          C
ATOM   3836  CG  MET C 81      126.237  91.331  80.398  1.00  0.00          C
ATOM   3837  SD  MET C 81      127.508  91.860  81.563  1.00  0.00          S
ATOM   3838  CE  MET C 81      128.879  92.165  80.452  1.00  0.00          C
ATOM   3839 1HB  MET C 81      125.135  89.612  79.803  1.00  0.00          H
ATOM   3840 2HB  MET C 81      125.721  89.560  81.459  1.00  0.00          H
ATOM   3841 1HG  MET C 81      126.545  91.623  79.395  1.00  0.00          H
ATOM   3842 2HG  MET C 81      125.312  91.855  80.637  1.00  0.00          H
ATOM   3843 1HE  MET C 81      129.744  92.500  81.025  1.00  0.00          H
ATOM   3844 2HE  MET C 81      129.129  91.245  79.921  1.00  0.00          H
ATOM   3845 3HE  MET C 81      128.600  92.935  79.733  1.00  0.00          H
ATOM   3846  H   MET C 81      126.656  89.223  78.109  1.00  0.00          H
ATOM   3847  HA  MET C 81      127.976  89.309  80.447  1.00  0.00          H
ATOM   3848  N   LEU C 82      127.196  86.564  79.514  1.00  0.00          N
ATOM   3849  CA  LEU C 82      127.096  85.168  79.899  1.00  0.00          C
ATOM   3850  C   LEU C 82      128.243  84.804  80.836  1.00  0.00          C
ATOM   3851  O   LEU C 82      129.354  85.338  80.706  1.00  0.00          O
ATOM   3852  CB  LEU C 82      127.121  84.267  78.658  1.00  0.00          C
ATOM   3853  CG  LEU C 82      125.935  84.424  77.698  1.00  0.00          C
ATOM   3854  CD1 LEU C 82      126.151  83.543  76.475  1.00  0.00          C
ATOM   3855  CD2 LEU C 82      124.647  84.055  78.418  1.00  0.00          C
ATOM   3856 1HB  LEU C 82      128.031  84.474  78.097  1.00  0.00          H
ATOM   3857 2HB  LEU C 82      127.148  83.227  78.984  1.00  0.00          H
ATOM   3858 1HD1 LEU C 82      125.308  83.654  75.793  1.00  0.00          H
ATOM   3859 2HD1 LEU C 82      127.069  83.841  75.968  1.00  0.00          H
ATOM   3860 3HD1 LEU C 82      126.230  82.502  76.786  1.00  0.00          H
ATOM   3861 1HD2 LEU C 82      123.803  84.167  77.735  1.00  0.00          H
ATOM   3862 2HD2 LEU C 82      124.703  83.020  78.757  1.00  0.00          H
ATOM   3863 3HD2 LEU C 82      124.509  84.712  79.276  1.00  0.00          H
ATOM   3864  H   LEU C 82      127.403  86.694  78.691  1.00  0.00          H
ATOM   3865  HA  LEU C 82      126.258  85.022  80.365  1.00  0.00          H
ATOM   3866  HG  LEU C 82      125.877  85.458  77.357  1.00  0.00          H
ATOM   3867  N   PRO C 83      128.022  83.897  81.781  1.00  0.00          N
ATOM   3868  CA  PRO C 83      129.073  83.612  82.763  1.00  0.00          C
ATOM   3869  C   PRO C 83      130.361  83.174  82.090  1.00  0.00          C
ATOM   3870  O   PRO C 83      130.354  82.401  81.127  1.00  0.00          O
ATOM   3871  CB  PRO C 83      128.468  82.481  83.601  1.00  0.00          C
ATOM   3872  CG  PRO C 83      126.999  82.722  83.534  1.00  0.00          C
ATOM   3873  CD  PRO C 83      126.760  83.193  82.124  1.00  0.00          C
ATOM   3874 1HB  PRO C 83      128.760  81.506  83.183  1.00  0.00          H
ATOM   3875 2HB  PRO C 83      128.862  82.521  84.627  1.00  0.00          H
ATOM   3876 1HG  PRO C 83      126.451  81.798  83.771  1.00  0.00          H
ATOM   3877 2HG  PRO C 83      126.703  83.469  84.286  1.00  0.00          H
ATOM   3878 1HD  PRO C 83      126.595  82.325  81.470  1.00  0.00          H
ATOM   3879 2HD  PRO C 83      125.890  83.866  82.104  1.00  0.00          H
ATOM   3880  HA  PRO C 83      129.235  84.391  83.317  1.00  0.00          H
ATOM   3881  N   TYR C 84      131.471  83.687  82.620  1.00  0.00          N
ATOM   3882  CA  TYR C 84      132.855  83.369  82.265  1.00  0.00          C
ATOM   3883  C   TYR C 84      133.207  83.609  80.799  1.00  0.00          C
ATOM   3884  O   TYR C 84      134.165  83.010  80.312  1.00  0.00          O
ATOM   3885  CB  TYR C 84      133.277  81.954  82.695  1.00  0.00          C
ATOM   3886  CG  TYR C 84      133.126  81.738  84.184  1.00  0.00          C
ATOM   3887  CD1 TYR C 84      134.059  82.239  85.085  1.00  0.00          C
ATOM   3888  CD2 TYR C 84      132.011  81.092  84.696  1.00  0.00          C
ATOM   3889  CE1 TYR C 84      133.905  82.058  86.447  1.00  0.00          C
ATOM   3890  CE2 TYR C 84      131.844  80.912  86.064  1.00  0.00          C
ATOM   3891  CZ  TYR C 84      132.790  81.401  86.937  1.00  0.00          C
ATOM   3892  OH  TYR C 84      132.586  81.236  88.289  1.00  0.00          O
ATOM   3893 1HB  TYR C 84      132.721  81.306  82.237  1.00  0.00          H
ATOM   3894 2HB  TYR C 84      134.209  81.818  82.462  1.00  0.00          H
ATOM   3895  H   TYR C 84      131.442  84.276  83.246  1.00  0.00          H
ATOM   3896  HA  TYR C 84      133.412  83.989  82.761  1.00  0.00          H
ATOM   3897  HD1 TYR C 84      134.800  82.703  84.766  1.00  0.00          H
ATOM   3898  HD2 TYR C 84      131.361  80.772  84.112  1.00  0.00          H
ATOM   3899  HE1 TYR C 84      134.553  82.376  87.035  1.00  0.00          H
ATOM   3900  HE2 TYR C 84      131.096  80.464  86.387  1.00  0.00          H
ATOM   3901  HH  TYR C 84      132.951  81.862  88.713  1.00  0.00          H
ATOM   3902  N   VAL C 85      132.494  84.479  80.083  1.00  0.00          N
ATOM   3903  CA  VAL C 85      132.902  84.826  78.724  1.00  0.00          C
ATOM   3904  C   VAL C 85      133.888  85.988  78.739  1.00  0.00          C
ATOM   3905  O   VAL C 85      134.925  85.952  78.071  1.00  0.00          O
ATOM   3906  CB  VAL C 85      131.676  85.204  77.873  1.00  0.00          C
ATOM   3907  CG1 VAL C 85      132.111  85.684  76.496  1.00  0.00          C
ATOM   3908  CG2 VAL C 85      130.738  84.012  77.758  1.00  0.00          C
ATOM   3909 1HG1 VAL C 85      131.231  85.947  75.908  1.00  0.00          H
ATOM   3910 2HG1 VAL C 85      132.751  86.559  76.601  1.00  0.00          H
ATOM   3911 3HG1 VAL C 85      132.660  84.889  75.991  1.00  0.00          H
ATOM   3912 1HG2 VAL C 85      129.873  84.287  77.155  1.00  0.00          H
ATOM   3913 2HG2 VAL C 85      131.262  83.181  77.284  1.00  0.00          H
ATOM   3914 3HG2 VAL C 85      130.407  83.712  78.752  1.00  0.00          H
ATOM   3915  H   VAL C 85      131.780  84.875  80.357  1.00  0.00          H
ATOM   3916  HA  VAL C 85      133.363  84.062  78.342  1.00  0.00          H
ATOM   3917  HB  VAL C 85      131.154  86.033  78.352  1.00  0.00          H
ATOM   3918  N   VAL C 86      133.561  87.049  79.466  1.00  0.00          N
ATOM   3919  CA  VAL C 86      134.420  88.227  79.508  1.00  0.00          C
ATOM   3920  C   VAL C 86      135.509  87.998  80.540  1.00  0.00          C
ATOM   3921  O   VAL C 86      135.238  87.617  81.684  1.00  0.00          O
ATOM   3922  CB  VAL C 86      133.613  89.488  79.868  1.00  0.00          C
ATOM   3923  CG1 VAL C 86      134.543  90.678  80.060  1.00  0.00          C
ATOM   3924  CG2 VAL C 86      132.588  89.775  78.782  1.00  0.00          C
ATOM   3925 1HG1 VAL C 86      133.956  91.561  80.314  1.00  0.00          H
ATOM   3926 2HG1 VAL C 86      135.245  90.465  80.866  1.00  0.00          H
ATOM   3927 3HG1 VAL C 86      135.093  90.862  79.137  1.00  0.00          H
ATOM   3928 1HG2 VAL C 86      132.021  90.668  79.044  1.00  0.00          H
ATOM   3929 2HG2 VAL C 86      133.098  89.934  77.832  1.00  0.00          H
ATOM   3930 3HG2 VAL C 86      131.908  88.927  78.691  1.00  0.00          H
ATOM   3931  H   VAL C 86      132.848  87.114  79.943  1.00  0.00          H
ATOM   3932  HA  VAL C 86      134.836  88.353  78.641  1.00  0.00          H
ATOM   3933  HB  VAL C 86      133.103  89.323  80.817  1.00  0.00          H
ATOM   3934  N   LYS C 87      136.755  88.213  80.131  1.00  0.00          N
ATOM   3935  CA  LYS C 87      137.877  88.034  81.035  1.00  0.00          C
ATOM   3936  C   LYS C 87      138.136  89.247  81.919  1.00  0.00          C
ATOM   3937  O   LYS C 87      138.536  89.082  83.079  1.00  0.00          O
ATOM   3938  CB  LYS C 87      139.138  87.699  80.238  1.00  0.00          C
ATOM   3939  CG  LYS C 87      139.103  86.343  79.546  1.00  0.00          C
ATOM   3940  CD  LYS C 87      140.364  86.107  78.727  1.00  0.00          C
ATOM   3941  CE  LYS C 87      140.316  84.767  78.010  1.00  0.00          C
ATOM   3942  NZ  LYS C 87      141.510  84.555  77.146  1.00  0.00          N
ATOM   3943 1HB  LYS C 87      139.299  88.460  79.474  1.00  0.00          H
ATOM   3944 2HB  LYS C 87      140.003  87.714  80.902  1.00  0.00          H
ATOM   3945 1HG  LYS C 87      139.014  85.554  80.295  1.00  0.00          H
ATOM   3946 2HG  LYS C 87      138.237  86.293  78.887  1.00  0.00          H
ATOM   3947 1HD  LYS C 87      140.471  86.902  77.988  1.00  0.00          H
ATOM   3948 2HD  LYS C 87      141.233  86.126  79.384  1.00  0.00          H
ATOM   3949 1HE  LYS C 87      140.267  83.963  78.743  1.00  0.00          H
ATOM   3950 2HE  LYS C 87      139.422  84.717  77.389  1.00  0.00          H
ATOM   3951 1HZ  LYS C 87      141.440  83.657  76.689  1.00  0.00          H
ATOM   3952 2HZ  LYS C 87      141.555  85.285  76.449  1.00  0.00          H
ATOM   3953 3HZ  LYS C 87      142.345  84.579  77.714  1.00  0.00          H
ATOM   3954  H   LYS C 87      136.973  88.461  79.337  1.00  0.00          H
ATOM   3955  HA  LYS C 87      137.693  87.293  81.634  1.00  0.00          H
ATOM   3956  N   ASN C 88      137.928  90.363  81.418  1.00  0.00          N
ATOM   3957  CA  ASN C 88      138.283  91.616  82.143  1.00  0.00          C
ATOM   3958  C   ASN C 88      137.611  92.820  81.454  1.00  0.00          C
ATOM   3959  O   ASN C 88      136.926  92.601  80.449  1.00  0.00          O
ATOM   3960  CB  ASN C 88      139.787  91.806  82.212  1.00  0.00          C
ATOM   3961  CG  ASN C 88      140.444  91.711  80.863  1.00  0.00          C
ATOM   3962  OD1 ASN C 88      139.984  92.320  79.891  1.00  0.00          O
ATOM   3963  ND2 ASN C 88      141.511  90.958  80.786  1.00  0.00          N
ATOM   3964 1HB  ASN C 88      140.011  92.782  82.645  1.00  0.00          H
ATOM   3965 2HB  ASN C 88      140.219  91.050  82.868  1.00  0.00          H
ATOM   3966 1HD2 ASN C 88      141.990  90.857  79.913  1.00  0.00          H
ATOM   3967 2HD2 ASN C 88      141.849  90.483  81.598  1.00  0.00          H
ATOM   3968  H   ASN C 88      138.051  90.426  80.511  1.00  0.00          H
ATOM   3969  HA  ASN C 88      137.878  91.544  83.062  1.00  0.00          H
ATOM   3970  N   TYR C 89      137.784  94.039  81.967  1.00  0.00          N
ATOM   3971  CA  TYR C 89      137.232  95.222  81.314  1.00  0.00          C
ATOM   3972  C   TYR C 89      137.764  95.395  79.892  1.00  0.00          C
ATOM   3973  O   TYR C 89      136.986  95.637  78.959  1.00  0.00          O
ATOM   3974  CB  TYR C 89      137.488  96.463  82.158  1.00  0.00          C
ATOM   3975  CG  TYR C 89      137.185  97.763  81.454  1.00  0.00          C
ATOM   3976  CD1 TYR C 89      135.871  98.164  81.205  1.00  0.00          C
ATOM   3977  CD2 TYR C 89      138.204  98.607  81.069  1.00  0.00          C
ATOM   3978  CE1 TYR C 89      135.608  99.362  80.575  1.00  0.00          C
ATOM   3979  CE2 TYR C 89      137.949  99.802  80.438  1.00  0.00          C
ATOM   3980  CZ  TYR C 89      136.653 100.183  80.194  1.00  0.00          C
ATOM   3981  OH  TYR C 89      136.456 101.395  79.562  1.00  0.00          O
ATOM   3982 1HB  TYR C 89      136.930  96.420  82.951  1.00  0.00          H
ATOM   3983 2HB  TYR C 89      138.424  96.478  82.412  1.00  0.00          H
ATOM   3984  H   TYR C 89      138.197  94.187  82.706  1.00  0.00          H
ATOM   3985  HA  TYR C 89      136.269  95.111  81.246  1.00  0.00          H
ATOM   3986  HD1 TYR C 89      135.165  97.617  81.465  1.00  0.00          H
ATOM   3987  HD2 TYR C 89      139.084  98.361  81.239  1.00  0.00          H
ATOM   3988  HE1 TYR C 89      134.730  99.617  80.409  1.00  0.00          H
ATOM   3989  HE2 TYR C 89      138.653 100.351  80.179  1.00  0.00          H
ATOM   3990  HH  TYR C 89      135.636 101.578  79.542  1.00  0.00          H
ATOM   3991  N   ALA C 90      139.083  95.277  79.690  1.00  0.00          N
ATOM   3992  CA  ALA C 90      139.614  95.509  78.347  1.00  0.00          C
ATOM   3993  C   ALA C 90      138.949  94.591  77.332  1.00  0.00          C
ATOM   3994  O   ALA C 90      138.714  94.987  76.181  1.00  0.00          O
ATOM   3995  CB  ALA C 90      141.129  95.313  78.338  1.00  0.00          C
ATOM   3996 1HB  ALA C 90      141.462  95.472  77.441  1.00  0.00          H
ATOM   3997 2HB  ALA C 90      141.532  95.941  78.958  1.00  0.00          H
ATOM   3998 3HB  ALA C 90      141.331  94.403  78.610  1.00  0.00          H
ATOM   3999  H   ALA C 90      139.665  95.071  80.288  1.00  0.00          H
ATOM   4000  HA  ALA C 90      139.439  96.427  78.090  1.00  0.00          H
ATOM   4001  N   HIS C 91      138.628  93.368  77.744  1.00  0.00          N
ATOM   4002  CA  HIS C 91      137.963  92.416  76.857  1.00  0.00          C
ATOM   4003  C   HIS C 91      136.581  92.913  76.460  1.00  0.00          C
ATOM   4004  O   HIS C 91      136.267  93.006  75.271  1.00  0.00          O
ATOM   4005  CB  HIS C 91      137.890  91.082  77.587  1.00  0.00          C
ATOM   4006  CG  HIS C 91      137.328  89.954  76.782  1.00  0.00          C
ATOM   4007  ND1 HIS C 91      137.167  88.693  77.316  1.00  0.00          N
ATOM   4008  CD2 HIS C 91      136.940  89.870  75.489  1.00  0.00          C
ATOM   4009  CE1 HIS C 91      136.679  87.888  76.391  1.00  0.00          C
ATOM   4010  NE2 HIS C 91      136.535  88.576  75.276  1.00  0.00          N
ATOM   4011 1HB  HIS C 91      138.788  90.829  77.856  1.00  0.00          H
ATOM   4012 2HB  HIS C 91      137.328  91.190  78.370  1.00  0.00          H
ATOM   4013  H   HIS C 91      138.785  93.062  78.532  1.00  0.00          H
ATOM   4014  HA  HIS C 91      138.463  92.301  76.034  1.00  0.00          H
ATOM   4015  HD2 HIS C 91      136.946  90.558  74.864  1.00  0.00          H
ATOM   4016  HE1 HIS C 91      136.473  86.988  76.507  1.00  0.00          H
ATOM   4017  HE2 HIS C 91      136.233  88.264  74.533  1.00  0.00          H
ATOM   4018  N   ILE C 92      135.730  93.239  77.434  1.00  0.00          N
ATOM   4019  CA  ILE C 92      134.365  93.735  77.075  1.00  0.00          C
ATOM   4020  C   ILE C 92      134.539  95.099  76.382  1.00  0.00          C
ATOM   4021  O   ILE C 92      133.691  95.388  75.586  1.00  0.00          O
ATOM   4022  CB  ILE C 92      133.453  93.880  78.308  1.00  0.00          C
ATOM   4023  CG1 ILE C 92      132.039  94.282  77.881  1.00  0.00          C
ATOM   4024  CG2 ILE C 92      134.030  94.899  79.279  1.00  0.00          C
ATOM   4025  CD1 ILE C 92      131.325  93.230  77.064  1.00  0.00          C
ATOM   4026 1HG1 ILE C 92      131.439  94.493  78.766  1.00  0.00          H
ATOM   4027 2HG1 ILE C 92      132.083  95.199  77.292  1.00  0.00          H
ATOM   4028 1HG2 ILE C 92      133.373  94.989  80.144  1.00  0.00          H
ATOM   4029 2HG2 ILE C 92      135.016  94.572  79.605  1.00  0.00          H
ATOM   4030 3HG2 ILE C 92      134.114  95.866  78.784  1.00  0.00          H
ATOM   4031 1HD1 ILE C 92      130.330  93.588  76.799  1.00  0.00          H
ATOM   4032 2HD1 ILE C 92      131.892  93.029  76.154  1.00  0.00          H
ATOM   4033 3HD1 ILE C 92      131.237  92.315  77.647  1.00  0.00          H
ATOM   4034  H   ILE C 92      135.916  93.199  78.335  1.00  0.00          H
ATOM   4035  HA  ILE C 92      134.024  93.096  76.398  1.00  0.00          H
ATOM   4036  HB  ILE C 92      133.368  92.918  78.812  1.00  0.00          H
ATOM   4037  N   GLN C 93      135.523  95.957  76.705  1.00  0.00          N
ATOM   4038  CA  GLN C 93      135.725  97.198  75.958  1.00  0.00          C
ATOM   4039  C   GLN C 93      136.056  96.928  74.494  1.00  0.00          C
ATOM   4040  O   GLN C 93      135.541  97.610  73.600  1.00  0.00          O
ATOM   4041  CB  GLN C 93      136.841  98.029  76.598  1.00  0.00          C
ATOM   4042  CG  GLN C 93      137.053  99.388  75.953  1.00  0.00          C
ATOM   4043  CD  GLN C 93      138.088 100.221  76.685  1.00  0.00          C
ATOM   4044  OE1 GLN C 93      139.217  99.776  76.911  1.00  0.00          O
ATOM   4045  NE2 GLN C 93      137.709 101.437  77.061  1.00  0.00          N
ATOM   4046 1HB  GLN C 93      136.618  98.188  77.652  1.00  0.00          H
ATOM   4047 2HB  GLN C 93      137.781  97.480  76.542  1.00  0.00          H
ATOM   4048 1HG  GLN C 93      137.394  99.243  74.928  1.00  0.00          H
ATOM   4049 2HG  GLN C 93      136.109  99.932  75.959  1.00  0.00          H
ATOM   4050 1HE2 GLN C 93      138.349 102.033  77.548  1.00  0.00          H
ATOM   4051 2HE2 GLN C 93      136.784 101.758  76.857  1.00  0.00          H
ATOM   4052  H   GLN C 93      136.049  95.839  77.374  1.00  0.00          H
ATOM   4053  HA  GLN C 93      134.895  97.700  75.996  1.00  0.00          H
ATOM   4054  N   ARG C 94      136.918  95.944  74.224  1.00  0.00          N
ATOM   4055  CA  ARG C 94      137.175  95.568  72.837  1.00  0.00          C
ATOM   4056  C   ARG C 94      135.911  95.059  72.168  1.00  0.00          C
ATOM   4057  O   ARG C 94      135.660  95.346  70.993  1.00  0.00          O
ATOM   4058  CB  ARG C 94      138.251  94.495  72.760  1.00  0.00          C
ATOM   4059  CG  ARG C 94      139.663  94.985  73.039  1.00  0.00          C
ATOM   4060  CD  ARG C 94      140.618  93.856  73.179  1.00  0.00          C
ATOM   4061  NE  ARG C 94      140.670  93.037  71.978  1.00  0.00          N
ATOM   4062  CZ  ARG C 94      141.391  93.335  70.880  1.00  0.00          C
ATOM   4063  NH1 ARG C 94      142.114  94.432  70.846  1.00  0.00          N
ATOM   4064  NH2 ARG C 94      141.372  92.524  69.836  1.00  0.00          N
ATOM   4065 1HB  ARG C 94      138.029  93.705  73.476  1.00  0.00          H
ATOM   4066 2HB  ARG C 94      138.248  94.047  71.767  1.00  0.00          H
ATOM   4067 1HG  ARG C 94      139.998  95.617  72.216  1.00  0.00          H
ATOM   4068 2HG  ARG C 94      139.673  95.559  73.966  1.00  0.00          H
ATOM   4069 1HD  ARG C 94      141.618  94.246  73.368  1.00  0.00          H
ATOM   4070 2HD  ARG C 94      140.313  93.222  74.010  1.00  0.00          H
ATOM   4071 1HH1 ARG C 94      142.129  95.052  71.643  1.00  0.00          H
ATOM   4072 2HH1 ARG C 94      142.655  94.655  70.022  1.00  0.00          H
ATOM   4073 1HH2 ARG C 94      140.816  91.680  69.863  1.00  0.00          H
ATOM   4074 2HH2 ARG C 94      141.912  92.747  69.014  1.00  0.00          H
ATOM   4075  H   ARG C 94      137.353  95.491  74.812  1.00  0.00          H
ATOM   4076  HA  ARG C 94      137.485  96.354  72.361  1.00  0.00          H
ATOM   4077  HE  ARG C 94      140.127  92.184  71.967  1.00  0.00          H
ATOM   4078  N   ILE C 95      135.101  94.297  72.903  1.00  0.00          N
ATOM   4079  CA  ILE C 95      133.833  93.832  72.345  1.00  0.00          C
ATOM   4080  C   ILE C 95      132.911  95.008  72.043  1.00  0.00          C
ATOM   4081  O   ILE C 95      132.287  95.071  70.978  1.00  0.00          O
ATOM   4082  CB  ILE C 95      133.128  92.860  73.308  1.00  0.00          C
ATOM   4083  CG1 ILE C 95      133.901  91.541  73.396  1.00  0.00          C
ATOM   4084  CG2 ILE C 95      131.696  92.612  72.860  1.00  0.00          C
ATOM   4085  CD1 ILE C 95      133.449  90.642  74.524  1.00  0.00          C
ATOM   4086 1HG1 ILE C 95      133.794  90.994  72.460  1.00  0.00          H
ATOM   4087 2HG1 ILE C 95      134.962  91.750  73.532  1.00  0.00          H
ATOM   4088 1HG2 ILE C 95      131.212  91.922  73.552  1.00  0.00          H
ATOM   4089 2HG2 ILE C 95      131.150  93.555  72.849  1.00  0.00          H
ATOM   4090 3HG2 ILE C 95      131.697  92.181  71.859  1.00  0.00          H
ATOM   4091 1HD1 ILE C 95      134.043  89.728  74.521  1.00  0.00          H
ATOM   4092 2HD1 ILE C 95      133.581  91.158  75.476  1.00  0.00          H
ATOM   4093 3HD1 ILE C 95      132.398  90.391  74.390  1.00  0.00          H
ATOM   4094  H   ILE C 95      135.257  94.043  73.710  1.00  0.00          H
ATOM   4095  HA  ILE C 95      134.019  93.386  71.504  1.00  0.00          H
ATOM   4096  HB  ILE C 95      133.116  93.285  74.311  1.00  0.00          H
ATOM   4097  N   PHE C 96      132.810  95.950  72.973  1.00  0.00          N
ATOM   4098  CA  PHE C 96      131.972  97.134  72.779  1.00  0.00          C
ATOM   4099  C   PHE C 96      132.259  97.801  71.443  1.00  0.00          C
ATOM   4100  O   PHE C 96      131.328  98.202  70.731  1.00  0.00          O
ATOM   4101  CB  PHE C 96      132.194  98.139  73.911  1.00  0.00          C
ATOM   4102  CG  PHE C 96      131.473  99.442  73.715  1.00  0.00          C
ATOM   4103  CD1 PHE C 96      130.124  99.557  74.014  1.00  0.00          C
ATOM   4104  CD2 PHE C 96      132.142 100.555  73.229  1.00  0.00          C
ATOM   4105  CE1 PHE C 96      129.460 100.755  73.833  1.00  0.00          C
ATOM   4106  CE2 PHE C 96      131.481 101.754  73.048  1.00  0.00          C
ATOM   4107  CZ  PHE C 96      130.138 101.854  73.351  1.00  0.00          C
ATOM   4108 1HB  PHE C 96      131.861  97.705  74.853  1.00  0.00          H
ATOM   4109 2HB  PHE C 96      133.258  98.350  74.007  1.00  0.00          H
ATOM   4110  H   PHE C 96      133.216  95.932  73.731  1.00  0.00          H
ATOM   4111  HA  PHE C 96      131.036  96.880  72.781  1.00  0.00          H
ATOM   4112  HD1 PHE C 96      129.588  98.688  74.397  1.00  0.00          H
ATOM   4113  HD2 PHE C 96      133.203 100.476  72.989  1.00  0.00          H
ATOM   4114  HE1 PHE C 96      128.399 100.831  74.073  1.00  0.00          H
ATOM   4115  HE2 PHE C 96      132.019 102.622  72.666  1.00  0.00          H
ATOM   4116  HZ  PHE C 96      129.615 102.799  73.207  1.00  0.00          H
ATOM   4117  N   ASN C 97      133.552  97.937  71.095  1.00  0.00          N
ATOM   4118  CA  ASN C 97      133.986  98.629  69.846  1.00  0.00          C
ATOM   4119  C   ASN C 97      134.115  97.652  68.670  1.00  0.00          C
ATOM   4120  O   ASN C 97      134.611  98.087  67.646  1.00  0.00          O
ATOM   4121  CB  ASN C 97      135.298  99.360  70.062  1.00  0.00          C
ATOM   4122  CG  ASN C 97      135.142 100.586  70.918  1.00  0.00          C
ATOM   4123  OD1 ASN C 97      134.202 101.368  70.739  1.00  0.00          O
ATOM   4124  ND2 ASN C 97      136.046 100.768  71.847  1.00  0.00          N
ATOM   4125 1HB  ASN C 97      136.015  98.688  70.536  1.00  0.00          H
ATOM   4126 2HB  ASN C 97      135.714  99.655  69.098  1.00  0.00          H
ATOM   4127 1HD2 ASN C 97      135.993 101.567  72.447  1.00  0.00          H
ATOM   4128 2HD2 ASN C 97      136.790 100.110  71.956  1.00  0.00          H
ATOM   4129  H   ASN C 97      134.245  97.580  71.587  1.00  0.00          H
ATOM   4130  HA  ASN C 97      133.297  99.319  69.609  1.00  0.00          H
ATOM   4131  N   SER C 98      133.785  96.377  68.828  1.00  0.00          N
ATOM   4132  CA  SER C 98      133.945  95.383  67.781  1.00  0.00          C
ATOM   4133  C   SER C 98      132.827  95.497  66.747  1.00  0.00          C
ATOM   4134  O   SER C 98      131.835  96.200  66.941  1.00  0.00          O
ATOM   4135  CB  SER C 98      133.957  93.991  68.381  1.00  0.00          C
ATOM   4136  OG  SER C 98      132.696  93.652  68.890  1.00  0.00          O
ATOM   4137 1HB  SER C 98      134.251  93.269  67.620  1.00  0.00          H
ATOM   4138 2HB  SER C 98      134.698  93.945  69.178  1.00  0.00          H
ATOM   4139  H   SER C 98      133.484  96.049  69.566  1.00  0.00          H
ATOM   4140  HA  SER C 98      134.796  95.528  67.340  1.00  0.00          H
ATOM   4141  HG  SER C 98      132.567  94.204  69.666  1.00  0.00          H
ATOM   4142  N   LYS C 99      132.981  94.764  65.645  1.00  0.00          N
ATOM   4143  CA  LYS C 99      131.889  94.674  64.680  1.00  0.00          C
ATOM   4144  C   LYS C 99      130.593  94.237  65.359  1.00  0.00          C
ATOM   4145  O   LYS C 99      129.525  94.793  65.088  1.00  0.00          O
ATOM   4146  CB  LYS C 99      132.248  93.704  63.553  1.00  0.00          C
ATOM   4147  CG  LYS C 99      131.183  93.574  62.472  1.00  0.00          C
ATOM   4148  CD  LYS C 99      131.633  92.634  61.364  1.00  0.00          C
ATOM   4149  CE  LYS C 99      130.552  92.467  60.306  1.00  0.00          C
ATOM   4150  NZ  LYS C 99      130.979  91.550  59.214  1.00  0.00          N
ATOM   4151 1HB  LYS C 99      133.173  94.028  63.075  1.00  0.00          H
ATOM   4152 2HB  LYS C 99      132.425  92.712  63.970  1.00  0.00          H
ATOM   4153 1HG  LYS C 99      130.263  93.188  62.913  1.00  0.00          H
ATOM   4154 2HG  LYS C 99      130.977  94.554  62.044  1.00  0.00          H
ATOM   4155 1HD  LYS C 99      132.533  93.031  60.893  1.00  0.00          H
ATOM   4156 2HD  LYS C 99      131.866  91.657  61.787  1.00  0.00          H
ATOM   4157 1HE  LYS C 99      129.650  92.069  60.767  1.00  0.00          H
ATOM   4158 2HE  LYS C 99      130.314  93.439  59.873  1.00  0.00          H
ATOM   4159 1HZ  LYS C 99      130.236  91.467  58.534  1.00  0.00          H
ATOM   4160 2HZ  LYS C 99      131.805  91.920  58.766  1.00  0.00          H
ATOM   4161 3HZ  LYS C 99      131.184  90.640  59.600  1.00  0.00          H
ATOM   4162  H   LYS C 99      133.688  94.321  65.436  1.00  0.00          H
ATOM   4163  HA  LYS C 99      131.738  95.549  64.290  1.00  0.00          H
ATOM   4164  N   PHE C100      130.670  93.241  66.243  1.00  0.00          N
ATOM   4165  CA  PHE C100      129.512  92.850  67.038  1.00  0.00          C
ATOM   4166  C   PHE C100      129.033  94.020  67.880  1.00  0.00          C
ATOM   4167  O   PHE C100      127.847  94.372  67.872  1.00  0.00          O
ATOM   4168  CB  PHE C100      129.880  91.660  67.934  1.00  0.00          C
ATOM   4169  CG  PHE C100      128.847  91.347  68.985  1.00  0.00          C
ATOM   4170  CD1 PHE C100      127.712  90.609  68.673  1.00  0.00          C
ATOM   4171  CD2 PHE C100      129.009  91.796  70.287  1.00  0.00          C
ATOM   4172  CE1 PHE C100      126.765  90.325  69.634  1.00  0.00          C
ATOM   4173  CE2 PHE C100      128.053  91.520  71.249  1.00  0.00          C
ATOM   4174  CZ  PHE C100      126.926  90.783  70.916  1.00  0.00          C
ATOM   4175 1HB  PHE C100      129.985  90.872  67.379  1.00  0.00          H
ATOM   4176 2HB  PHE C100      130.714  91.859  68.389  1.00  0.00          H
ATOM   4177  H   PHE C100      131.378  92.778  66.398  1.00  0.00          H
ATOM   4178  HA  PHE C100      128.792  92.576  66.449  1.00  0.00          H
ATOM   4179  HD1 PHE C100      127.591  90.299  67.804  1.00  0.00          H
ATOM   4180  HD2 PHE C100      129.766  92.286  70.516  1.00  0.00          H
ATOM   4181  HE1 PHE C100      126.016  89.821  69.412  1.00  0.00          H
ATOM   4182  HE2 PHE C100      128.166  91.828  72.118  1.00  0.00          H
ATOM   4183  HZ  PHE C100      126.283  90.601  71.561  1.00  0.00          H
ATOM   4184  N   GLY C101      129.946  94.646  68.624  1.00  0.00          N
ATOM   4185  CA  GLY C101      129.552  95.766  69.461  1.00  0.00          C
ATOM   4186  C   GLY C101      128.879  96.865  68.669  1.00  0.00          C
ATOM   4187  O   GLY C101      127.822  97.374  69.062  1.00  0.00          O
ATOM   4188 1HA  GLY C101      128.932  95.456  70.141  1.00  0.00          H
ATOM   4189 2HA  GLY C101      130.336  96.136  69.893  1.00  0.00          H
ATOM   4190  H   GLY C101      130.781  94.443  68.660  1.00  0.00          H
ATOM   4191  N   GLN C102      129.485  97.253  67.549  1.00  0.00          N
ATOM   4192  CA  GLN C102      128.904  98.273  66.688  1.00  0.00          C
ATOM   4193  C   GLN C102      127.583  97.803  66.115  1.00  0.00          C
ATOM   4194  O   GLN C102      126.636  98.586  66.005  1.00  0.00          O
ATOM   4195  CB  GLN C102      129.866  98.638  65.554  1.00  0.00          C
ATOM   4196  CG  GLN C102      131.122  99.360  66.012  1.00  0.00          C
ATOM   4197  CD  GLN C102      132.112  99.570  64.882  1.00  0.00          C
ATOM   4198  OE1 GLN C102      131.738  99.974  63.778  1.00  0.00          O
ATOM   4199  NE2 GLN C102      133.383  99.298  65.153  1.00  0.00          N
ATOM   4200 1HB  GLN C102      130.170  97.732  65.030  1.00  0.00          H
ATOM   4201 2HB  GLN C102      129.354  99.277  64.835  1.00  0.00          H
ATOM   4202 1HG  GLN C102      130.843 100.336  66.409  1.00  0.00          H
ATOM   4203 2HG  GLN C102      131.608  98.766  66.786  1.00  0.00          H
ATOM   4204 1HE2 GLN C102      134.083  99.418  64.447  1.00  0.00          H
ATOM   4205 2HE2 GLN C102      133.643  98.972  66.062  1.00  0.00          H
ATOM   4206  H   GLN C102      130.236  96.941  67.266  1.00  0.00          H
ATOM   4207  HA  GLN C102      128.740  99.083  67.198  1.00  0.00          H
ATOM   4208  N   GLY C103      127.500  96.526  65.732  1.00  0.00          N
ATOM   4209  CA  GLY C103      126.256  96.011  65.184  1.00  0.00          C
ATOM   4210  C   GLY C103      125.100  96.144  66.155  1.00  0.00          C
ATOM   4211  O   GLY C103      123.955  96.351  65.751  1.00  0.00          O
ATOM   4212 1HA  GLY C103      126.034  96.499  64.377  1.00  0.00          H
ATOM   4213 2HA  GLY C103      126.366  95.072  64.966  1.00  0.00          H
ATOM   4214  H   GLY C103      128.140  95.952  65.779  1.00  0.00          H
ATOM   4215  N   VAL C104      125.378  96.025  67.456  1.00  0.00          N
ATOM   4216  CA  VAL C104      124.339  96.269  68.454  1.00  0.00          C
ATOM   4217  C   VAL C104      124.065  97.763  68.576  1.00  0.00          C
ATOM   4218  O   VAL C104      122.909  98.201  68.591  1.00  0.00          O
ATOM   4219  CB  VAL C104      124.762  95.709  69.825  1.00  0.00          C
ATOM   4220  CG1 VAL C104      123.778  96.140  70.903  1.00  0.00          C
ATOM   4221  CG2 VAL C104      124.858  94.193  69.758  1.00  0.00          C
ATOM   4222 1HG1 VAL C104      124.093  95.736  71.865  1.00  0.00          H
ATOM   4223 2HG1 VAL C104      123.753  97.228  70.958  1.00  0.00          H
ATOM   4224 3HG1 VAL C104      122.785  95.765  70.660  1.00  0.00          H
ATOM   4225 1HG2 VAL C104      125.158  93.804  70.730  1.00  0.00          H
ATOM   4226 2HG2 VAL C104      123.887  93.778  69.485  1.00  0.00          H
ATOM   4227 3HG2 VAL C104      125.597  93.907  69.009  1.00  0.00          H
ATOM   4228  H   VAL C104      126.144  95.807  67.779  1.00  0.00          H
ATOM   4229  HA  VAL C104      123.519  95.841  68.160  1.00  0.00          H
ATOM   4230  HB  VAL C104      125.734  96.124  70.092  1.00  0.00          H
ATOM   4231  N   ARG C105      125.126  98.567  68.644  1.00  0.00          N
ATOM   4232  CA  ARG C105      124.980 100.006  68.805  1.00  0.00          C
ATOM   4233  C   ARG C105      124.204 100.615  67.647  1.00  0.00          C
ATOM   4234  O   ARG C105      123.462 101.584  67.834  1.00  0.00          O
ATOM   4235  CB  ARG C105      126.344 100.673  68.904  1.00  0.00          C
ATOM   4236  CG  ARG C105      127.099 100.396  70.194  1.00  0.00          C
ATOM   4237  CD  ARG C105      128.509 100.857  70.115  1.00  0.00          C
ATOM   4238  NE  ARG C105      128.604 102.307  70.065  1.00  0.00          N
ATOM   4239  CZ  ARG C105      129.750 102.993  69.895  1.00  0.00          C
ATOM   4240  NH1 ARG C105      130.888 102.349  69.761  1.00  0.00          N
ATOM   4241  NH2 ARG C105      129.731 104.315  69.864  1.00  0.00          N
ATOM   4242 1HB  ARG C105      126.971 100.343  68.077  1.00  0.00          H
ATOM   4243 2HB  ARG C105      126.228 101.753  68.815  1.00  0.00          H
ATOM   4244 1HG  ARG C105      126.614 100.918  71.019  1.00  0.00          H
ATOM   4245 2HG  ARG C105      127.099  99.324  70.392  1.00  0.00          H
ATOM   4246 1HD  ARG C105      129.055 100.509  70.992  1.00  0.00          H
ATOM   4247 2HD  ARG C105      128.973 100.454  69.216  1.00  0.00          H
ATOM   4248 1HH1 ARG C105      130.903 101.339  69.784  1.00  0.00          H
ATOM   4249 2HH1 ARG C105      131.748 102.864  69.633  1.00  0.00          H
ATOM   4250 1HH2 ARG C105      128.856 104.810  69.968  1.00  0.00          H
ATOM   4251 2HH2 ARG C105      130.590 104.829  69.737  1.00  0.00          H
ATOM   4252  H   ARG C105      125.942  98.301  68.603  1.00  0.00          H
ATOM   4253  HA  ARG C105      124.480 100.191  69.615  1.00  0.00          H
ATOM   4254  HE  ARG C105      127.749 102.838  70.166  1.00  0.00          H
ATOM   4255  N   GLU C106      124.362 100.069  66.445  1.00  0.00          N
ATOM   4256  CA  GLU C106      123.598 100.565  65.306  1.00  0.00          C
ATOM   4257  C   GLU C106      122.101 100.436  65.527  1.00  0.00          C
ATOM   4258  O   GLU C106      121.330 101.306  65.108  1.00  0.00          O
ATOM   4259  CB  GLU C106      123.995  99.812  64.034  1.00  0.00          C
ATOM   4260  CG  GLU C106      125.347 100.214  63.462  1.00  0.00          C
ATOM   4261  CD  GLU C106      125.749  99.387  62.273  1.00  0.00          C
ATOM   4262  OE1 GLU C106      125.076  98.426  61.987  1.00  0.00          O
ATOM   4263  OE2 GLU C106      126.731  99.715  61.650  1.00  0.00          O
ATOM   4264 1HB  GLU C106      124.023  98.742  64.238  1.00  0.00          H
ATOM   4265 2HB  GLU C106      123.243  99.979  63.262  1.00  0.00          H
ATOM   4266 1HG  GLU C106      125.307 101.262  63.164  1.00  0.00          H
ATOM   4267 2HG  GLU C106      126.103 100.115  64.240  1.00  0.00          H
ATOM   4268  H   GLU C106      124.896  99.421  66.263  1.00  0.00          H
ATOM   4269  HA  GLU C106      123.787 101.510  65.196  1.00  0.00          H
ATOM   4270  N   GLU C107      121.721  99.457  66.090  1.00  0.00          N
ATOM   4271  CA  GLU C107      120.289  99.149  66.405  1.00  0.00          C
ATOM   4272  C   GLU C107      119.851  99.952  67.641  1.00  0.00          C
ATOM   4273  O   GLU C107      118.691 100.337  67.719  1.00  0.00          O
ATOM   4274  CB  GLU C107      120.085  97.653  66.656  1.00  0.00          C
ATOM   4275  CG  GLU C107      118.635  97.243  66.867  1.00  0.00          C
ATOM   4276  CD  GLU C107      118.432  95.755  66.798  1.00  0.00          C
ATOM   4277  OE1 GLU C107      119.338  95.069  66.391  1.00  0.00          O
ATOM   4278  OE2 GLU C107      117.369  95.304  67.155  1.00  0.00          O
ATOM   4279 1HB  GLU C107      120.474  97.086  65.810  1.00  0.00          H
ATOM   4280 2HB  GLU C107      120.650  97.352  67.539  1.00  0.00          H
ATOM   4281 1HG  GLU C107      118.306  97.599  67.843  1.00  0.00          H
ATOM   4282 2HG  GLU C107      118.018  97.724  66.109  1.00  0.00          H
ATOM   4283  H   GLU C107      122.304  98.994  66.624  1.00  0.00          H
ATOM   4284  HA  GLU C107      119.747  99.445  65.614  1.00  0.00          H
ATOM   4285  N   MET C108      120.716 100.126  68.635  1.00  0.00          N
ATOM   4286  CA  MET C108      120.447 100.955  69.800  1.00  0.00          C
ATOM   4287  C   MET C108      120.042 102.351  69.315  1.00  0.00          C
ATOM   4288  O   MET C108      119.107 102.974  69.832  1.00  0.00          O
ATOM   4289  CB  MET C108      121.668 101.018  70.716  1.00  0.00          C
ATOM   4290  CG  MET C108      121.965  99.724  71.460  1.00  0.00          C
ATOM   4291  SD  MET C108      123.534  99.776  72.347  1.00  0.00          S
ATOM   4292  CE  MET C108      123.252 101.156  73.453  1.00  0.00          C
ATOM   4293 1HB  MET C108      122.549 101.276  70.130  1.00  0.00          H
ATOM   4294 2HB  MET C108      121.526 101.805  71.458  1.00  0.00          H
ATOM   4295 1HG  MET C108      121.169  99.526  72.177  1.00  0.00          H
ATOM   4296 2HG  MET C108      121.998  98.896  70.751  1.00  0.00          H
ATOM   4297 1HE  MET C108      124.136 101.315  74.070  1.00  0.00          H
ATOM   4298 2HE  MET C108      123.050 102.055  72.869  1.00  0.00          H
ATOM   4299 3HE  MET C108      122.396 100.940  74.093  1.00  0.00          H
ATOM   4300  H   MET C108      121.488  99.748  68.653  1.00  0.00          H
ATOM   4301  HA  MET C108      119.761 100.578  70.374  1.00  0.00          H
ATOM   4302  N   LEU C109      120.774 102.863  68.325  1.00  0.00          N
ATOM   4303  CA  LEU C109      120.473 104.156  67.732  1.00  0.00          C
ATOM   4304  C   LEU C109      119.223 104.079  66.873  1.00  0.00          C
ATOM   4305  O   LEU C109      118.262 104.820  67.092  1.00  0.00          O
ATOM   4306  CB  LEU C109      121.657 104.641  66.886  1.00  0.00          C
ATOM   4307  CG  LEU C109      122.899 105.081  67.670  1.00  0.00          C
ATOM   4308  CD1 LEU C109      124.067 105.265  66.710  1.00  0.00          C
ATOM   4309  CD2 LEU C109      122.598 106.371  68.418  1.00  0.00          C
ATOM   4310 1HB  LEU C109      121.956 103.838  66.214  1.00  0.00          H
ATOM   4311 2HB  LEU C109      121.329 105.488  66.282  1.00  0.00          H
ATOM   4312 1HD1 LEU C109      124.950 105.578  67.267  1.00  0.00          H
ATOM   4313 2HD1 LEU C109      124.274 104.322  66.203  1.00  0.00          H
ATOM   4314 3HD1 LEU C109      123.816 106.027  65.973  1.00  0.00          H
ATOM   4315 1HD2 LEU C109      123.481 106.684  68.976  1.00  0.00          H
ATOM   4316 2HD2 LEU C109      122.325 107.150  67.705  1.00  0.00          H
ATOM   4317 3HD2 LEU C109      121.771 106.206  69.109  1.00  0.00          H
ATOM   4318  H   LEU C109      121.458 102.474  67.978  1.00  0.00          H
ATOM   4319  HA  LEU C109      120.307 104.814  68.424  1.00  0.00          H
ATOM   4320  HG  LEU C109      123.174 104.304  68.383  1.00  0.00          H
ATOM   4321  N   THR C110      119.207 103.148  65.919  1.00  0.00          N
ATOM   4322  CA  THR C110      118.186 103.120  64.878  1.00  0.00          C
ATOM   4323  C   THR C110      116.794 102.976  65.466  1.00  0.00          C
ATOM   4324  O   THR C110      115.857 103.660  65.035  1.00  0.00          O
ATOM   4325  CB  THR C110      118.442 101.975  63.881  1.00  0.00          C
ATOM   4326  OG1 THR C110      119.704 102.178  63.231  1.00  0.00          O
ATOM   4327  CG2 THR C110      117.340 101.922  62.835  1.00  0.00          C
ATOM   4328 1HG2 THR C110      117.537 101.107  62.139  1.00  0.00          H
ATOM   4329 2HG2 THR C110      116.380 101.757  63.325  1.00  0.00          H
ATOM   4330 3HG2 THR C110      117.310 102.865  62.289  1.00  0.00          H
ATOM   4331  H   THR C110      119.786 102.514  65.851  1.00  0.00          H
ATOM   4332  HA  THR C110      118.213 103.954  64.384  1.00  0.00          H
ATOM   4333  HB  THR C110      118.473 101.026  64.416  1.00  0.00          H
ATOM   4334  HG1 THR C110      120.414 102.033  63.861  1.00  0.00          H
ATOM   4335  N   ASN C111      116.621 102.052  66.401  1.00  0.00          N
ATOM   4336  CA  ASN C111      115.278 101.735  66.851  1.00  0.00          C
ATOM   4337  C   ASN C111      114.957 102.286  68.229  1.00  0.00          C
ATOM   4338  O   ASN C111      113.782 102.413  68.576  1.00  0.00          O
ATOM   4339  CB  ASN C111      115.068 100.232  66.830  1.00  0.00          C
ATOM   4340  CG  ASN C111      115.053  99.670  65.435  1.00  0.00          C
ATOM   4341  OD1 ASN C111      114.517 100.290  64.509  1.00  0.00          O
ATOM   4342  ND2 ASN C111      115.630  98.508  65.268  1.00  0.00          N
ATOM   4343 1HB  ASN C111      115.863  99.745  67.397  1.00  0.00          H
ATOM   4344 2HB  ASN C111      114.124  99.989  67.317  1.00  0.00          H
ATOM   4345 1HD2 ASN C111      115.650  98.086  64.361  1.00  0.00          H
ATOM   4346 2HD2 ASN C111      116.051  98.042  66.045  1.00  0.00          H
ATOM   4347  H   ASN C111      117.252 101.608  66.780  1.00  0.00          H
ATOM   4348  HA  ASN C111      114.673 102.122  66.200  1.00  0.00          H
ATOM   4349  N   PHE C112      115.980 102.575  69.039  1.00  0.00          N
ATOM   4350  CA  PHE C112      115.789 102.894  70.454  1.00  0.00          C
ATOM   4351  C   PHE C112      116.358 104.243  70.855  1.00  0.00          C
ATOM   4352  O   PHE C112      116.224 104.630  72.016  1.00  0.00          O
ATOM   4353  CB  PHE C112      116.428 101.809  71.323  1.00  0.00          C
ATOM   4354  CG  PHE C112      115.919 100.425  71.035  1.00  0.00          C
ATOM   4355  CD1 PHE C112      116.699  99.516  70.336  1.00  0.00          C
ATOM   4356  CD2 PHE C112      114.661 100.030  71.462  1.00  0.00          C
ATOM   4357  CE1 PHE C112      116.233  98.243  70.070  1.00  0.00          C
ATOM   4358  CE2 PHE C112      114.192  98.757  71.199  1.00  0.00          C
ATOM   4359  CZ  PHE C112      114.980  97.863  70.502  1.00  0.00          C
ATOM   4360 1HB  PHE C112      117.507 101.813  71.175  1.00  0.00          H
ATOM   4361 2HB  PHE C112      116.241 102.028  72.374  1.00  0.00          H
ATOM   4362  H   PHE C112      116.803 102.593  68.787  1.00  0.00          H
ATOM   4363  HA  PHE C112      114.838 102.939  70.641  1.00  0.00          H
ATOM   4364  HD1 PHE C112      117.691  99.816  69.996  1.00  0.00          H
ATOM   4365  HD2 PHE C112      114.039 100.737  72.012  1.00  0.00          H
ATOM   4366  HE1 PHE C112      116.856  97.538  69.520  1.00  0.00          H
ATOM   4367  HE2 PHE C112      113.201  98.459  71.541  1.00  0.00          H
ATOM   4368  HZ  PHE C112      114.611  96.860  70.292  1.00  0.00          H
ATOM   4369  N   ASN C113      117.002 104.961  69.941  1.00  0.00          N
ATOM   4370  CA  ASN C113      117.527 106.301  70.180  1.00  0.00          C
ATOM   4371  C   ASN C113      118.500 106.294  71.369  1.00  0.00          C
ATOM   4372  O   ASN C113      118.557 107.255  72.136  1.00  0.00          O
ATOM   4373  CB  ASN C113      116.395 107.285  70.409  1.00  0.00          C
ATOM   4374  CG  ASN C113      115.442 107.350  69.248  1.00  0.00          C
ATOM   4375  OD1 ASN C113      115.857 107.295  68.084  1.00  0.00          O
ATOM   4376  ND2 ASN C113      114.172 107.465  69.541  1.00  0.00          N
ATOM   4377 1HB  ASN C113      115.841 107.001  71.304  1.00  0.00          H
ATOM   4378 2HB  ASN C113      116.807 108.280  70.581  1.00  0.00          H
ATOM   4379 1HD2 ASN C113      113.492 107.513  68.809  1.00  0.00          H
ATOM   4380 2HD2 ASN C113      113.881 107.506  70.497  1.00  0.00          H
ATOM   4381  H   ASN C113      117.156 104.680  69.142  1.00  0.00          H
ATOM   4382  HA  ASN C113      118.006 106.604  69.393  1.00  0.00          H
ATOM   4383  N   TRP C114      119.315 105.242  71.506  1.00  0.00          N
ATOM   4384  CA  TRP C114      120.298 105.145  72.588  1.00  0.00          C
ATOM   4385  C   TRP C114      121.703 105.354  72.050  1.00  0.00          C
ATOM   4386  O   TRP C114      122.272 104.438  71.453  1.00  0.00          O
ATOM   4387  CB  TRP C114      120.273 103.784  73.293  1.00  0.00          C
ATOM   4388  CG  TRP C114      119.018 103.478  74.002  1.00  0.00          C
ATOM   4389  CD1 TRP C114      118.175 104.366  74.601  1.00  0.00          C
ATOM   4390  CD2 TRP C114      118.431 102.189  74.174  1.00  0.00          C
ATOM   4391  NE1 TRP C114      117.104 103.704  75.149  1.00  0.00          N
ATOM   4392  CE2 TRP C114      117.220 102.369  74.874  1.00  0.00          C
ATOM   4393  CE3 TRP C114      118.786 100.901  73.768  1.00  0.00          C
ATOM   4394  CZ2 TRP C114      116.370 101.319  75.165  1.00  0.00          C
ATOM   4395  CZ3 TRP C114      117.954  99.856  74.082  1.00  0.00          C
ATOM   4396  CH2 TRP C114      116.753 100.068  74.769  1.00  0.00          C
ATOM   4397 1HB  TRP C114      120.410 103.090  72.630  1.00  0.00          H
ATOM   4398 2HB  TRP C114      120.990 103.763  73.948  1.00  0.00          H
ATOM   4399  H   TRP C114      119.316 104.565  70.976  1.00  0.00          H
ATOM   4400  HA  TRP C114      120.072 105.847  73.218  1.00  0.00          H
ATOM   4401  HD1 TRP C114      118.308 105.286  74.635  1.00  0.00          H
ATOM   4402  HE1 TRP C114      116.465 104.068  75.594  1.00  0.00          H
ATOM   4403  HE3 TRP C114      119.574 100.755  73.294  1.00  0.00          H
ATOM   4404  HZ2 TRP C114      115.568 101.458  75.616  1.00  0.00          H
ATOM   4405  HZ3 TRP C114      118.193  98.992  73.834  1.00  0.00          H
ATOM   4406  HH2 TRP C114      116.202  99.343  74.957  1.00  0.00          H
ATOM   4407  N   ARG C115      122.277 106.525  72.324  1.00  0.00          N
ATOM   4408  CA  ARG C115      123.599 106.898  71.832  1.00  0.00          C
ATOM   4409  C   ARG C115      124.621 106.654  72.936  1.00  0.00          C
ATOM   4410  O   ARG C115      124.532 107.254  74.013  1.00  0.00          O
ATOM   4411  CB  ARG C115      123.638 108.357  71.402  1.00  0.00          C
ATOM   4412  CG  ARG C115      124.910 108.779  70.684  1.00  0.00          C
ATOM   4413  CD  ARG C115      124.853 110.200  70.256  1.00  0.00          C
ATOM   4414  NE  ARG C115      125.941 110.538  69.352  1.00  0.00          N
ATOM   4415  CZ  ARG C115      125.862 110.488  68.008  1.00  0.00          C
ATOM   4416  NH1 ARG C115      124.743 110.113  67.429  1.00  0.00          N
ATOM   4417  NH2 ARG C115      126.910 110.816  67.272  1.00  0.00          N
ATOM   4418 1HB  ARG C115      122.800 108.562  70.737  1.00  0.00          H
ATOM   4419 2HB  ARG C115      123.525 108.997  72.277  1.00  0.00          H
ATOM   4420 1HG  ARG C115      125.763 108.655  71.352  1.00  0.00          H
ATOM   4421 2HG  ARG C115      125.050 108.159  69.798  1.00  0.00          H
ATOM   4422 1HD  ARG C115      123.912 110.388  69.742  1.00  0.00          H
ATOM   4423 2HD  ARG C115      124.924 110.846  71.130  1.00  0.00          H
ATOM   4424 1HH1 ARG C115      123.942 109.863  67.991  1.00  0.00          H
ATOM   4425 2HH1 ARG C115      124.684 110.076  66.422  1.00  0.00          H
ATOM   4426 1HH2 ARG C115      127.770 111.104  67.718  1.00  0.00          H
ATOM   4427 2HH2 ARG C115      126.851 110.779  66.265  1.00  0.00          H
ATOM   4428  H   ARG C115      121.908 107.134  72.805  1.00  0.00          H
ATOM   4429  HA  ARG C115      123.821 106.349  71.063  1.00  0.00          H
ATOM   4430  HE  ARG C115      126.818 110.831  69.761  1.00  0.00          H
ATOM   4431  N   ALA C116      125.589 105.786  72.669  1.00  0.00          N
ATOM   4432  CA  ALA C116      126.602 105.473  73.664  1.00  0.00          C
ATOM   4433  C   ALA C116      127.762 106.452  73.537  1.00  0.00          C
ATOM   4434  O   ALA C116      128.324 106.632  72.452  1.00  0.00          O
ATOM   4435  CB  ALA C116      127.063 104.033  73.503  1.00  0.00          C
ATOM   4436 1HB  ALA C116      127.737 103.840  74.174  1.00  0.00          H
ATOM   4437 2HB  ALA C116      126.303 103.442  73.618  1.00  0.00          H
ATOM   4438 3HB  ALA C116      127.439 103.919  72.616  1.00  0.00          H
ATOM   4439  H   ALA C116      125.680 105.369  71.921  1.00  0.00          H
ATOM   4440  HA  ALA C116      126.231 105.569  74.556  1.00  0.00          H
ATOM   4441  N   LEU C117      128.142 107.065  74.647  1.00  0.00          N
ATOM   4442  CA  LEU C117      129.234 108.025  74.655  1.00  0.00          C
ATOM   4443  C   LEU C117      130.558 107.418  75.091  1.00  0.00          C
ATOM   4444  O   LEU C117      131.616 107.904  74.672  1.00  0.00          O
ATOM   4445  CB  LEU C117      128.885 109.197  75.580  1.00  0.00          C
ATOM   4446  CG  LEU C117      127.637 110.001  75.194  1.00  0.00          C
ATOM   4447  CD1 LEU C117      127.423 111.122  76.201  1.00  0.00          C
ATOM   4448  CD2 LEU C117      127.805 110.554  73.787  1.00  0.00          C
ATOM   4449 1HB  LEU C117      128.732 108.811  76.587  1.00  0.00          H
ATOM   4450 2HB  LEU C117      129.730 109.886  75.603  1.00  0.00          H
ATOM   4451 1HD1 LEU C117      126.536 111.694  75.927  1.00  0.00          H
ATOM   4452 2HD1 LEU C117      127.287 110.697  77.196  1.00  0.00          H
ATOM   4453 3HD1 LEU C117      128.292 111.780  76.203  1.00  0.00          H
ATOM   4454 1HD2 LEU C117      126.917 111.125  73.512  1.00  0.00          H
ATOM   4455 2HD2 LEU C117      128.679 111.204  73.753  1.00  0.00          H
ATOM   4456 3HD2 LEU C117      127.938 109.730  73.085  1.00  0.00          H
ATOM   4457  H   LEU C117      127.780 106.941  75.417  1.00  0.00          H
ATOM   4458  HA  LEU C117      129.359 108.378  73.759  1.00  0.00          H
ATOM   4459  HG  LEU C117      126.762 109.352  75.227  1.00  0.00          H
ATOM   4460  N   ASP C118      130.529 106.383  75.926  1.00  0.00          N
ATOM   4461  CA  ASP C118      131.718 105.806  76.555  1.00  0.00          C
ATOM   4462  C   ASP C118      131.280 104.482  77.149  1.00  0.00          C
ATOM   4463  O   ASP C118      130.084 104.201  77.267  1.00  0.00          O
ATOM   4464  CB  ASP C118      132.300 106.721  77.635  1.00  0.00          C
ATOM   4465  CG  ASP C118      133.722 106.344  78.027  1.00  0.00          C
ATOM   4466  OD1 ASP C118      134.237 105.397  77.482  1.00  0.00          O
ATOM   4467  OD2 ASP C118      134.281 107.007  78.868  1.00  0.00          O
ATOM   4468 1HB  ASP C118      132.297 107.751  77.280  1.00  0.00          H
ATOM   4469 2HB  ASP C118      131.671 106.679  78.525  1.00  0.00          H
ATOM   4470  H   ASP C118      129.804 105.981  76.155  1.00  0.00          H
ATOM   4471  HA  ASP C118      132.428 105.646  75.913  1.00  0.00          H
ATOM   4472  N   THR C119      132.260 103.685  77.566  1.00  0.00          N
ATOM   4473  CA  THR C119      131.946 102.458  78.272  1.00  0.00          C
ATOM   4474  C   THR C119      132.900 102.324  79.444  1.00  0.00          C
ATOM   4475  O   THR C119      134.122 102.331  79.254  1.00  0.00          O
ATOM   4476  CB  THR C119      132.047 101.226  77.354  1.00  0.00          C
ATOM   4477  OG1 THR C119      131.152 101.378  76.245  1.00  0.00          O
ATOM   4478  CG2 THR C119      131.690  99.960  78.119  1.00  0.00          C
ATOM   4479 1HG2 THR C119      131.767  99.100  77.455  1.00  0.00          H
ATOM   4480 2HG2 THR C119      132.376  99.836  78.956  1.00  0.00          H
ATOM   4481 3HG2 THR C119      130.670 100.038  78.494  1.00  0.00          H
ATOM   4482  H   THR C119      133.099 103.836  77.451  1.00  0.00          H
ATOM   4483  HA  THR C119      131.042 102.516  78.620  1.00  0.00          H
ATOM   4484  HB  THR C119      133.065 101.138  76.973  1.00  0.00          H
ATOM   4485  HG1 THR C119      130.535 102.091  76.428  1.00  0.00          H
ATOM   4486  N   TRP C120      132.340 102.220  80.639  1.00  0.00          N
ATOM   4487  CA  TRP C120      133.053 102.238  81.898  1.00  0.00          C
ATOM   4488  C   TRP C120      133.133 100.829  82.463  1.00  0.00          C
ATOM   4489  O   TRP C120      132.348  99.958  82.109  1.00  0.00          O
ATOM   4490  CB  TRP C120      132.362 103.168  82.897  1.00  0.00          C
ATOM   4491  CG  TRP C120      132.260 104.586  82.424  1.00  0.00          C
ATOM   4492  CD1 TRP C120      132.841 105.118  81.312  1.00  0.00          C
ATOM   4493  CD2 TRP C120      131.528 105.667  83.050  1.00  0.00          C
ATOM   4494  NE1 TRP C120      132.523 106.449  81.203  1.00  0.00          N
ATOM   4495  CE2 TRP C120      131.719 106.802  82.257  1.00  0.00          C
ATOM   4496  CE3 TRP C120      130.736 105.761  84.202  1.00  0.00          C
ATOM   4497  CZ2 TRP C120      131.150 108.024  82.577  1.00  0.00          C
ATOM   4498  CZ3 TRP C120      130.164 106.986  84.521  1.00  0.00          C
ATOM   4499  CH2 TRP C120      130.366 108.088  83.729  1.00  0.00          C
ATOM   4500 1HB  TRP C120      131.356 102.800  83.100  1.00  0.00          H
ATOM   4501 2HB  TRP C120      132.909 103.160  83.840  1.00  0.00          H
ATOM   4502  H   TRP C120      131.492 102.130  80.750  1.00  0.00          H
ATOM   4503  HA  TRP C120      133.957 102.564  81.770  1.00  0.00          H
ATOM   4504  HD1 TRP C120      133.465 104.567  80.611  1.00  0.00          H
ATOM   4505  HE1 TRP C120      132.831 107.069  80.468  1.00  0.00          H
ATOM   4506  HE3 TRP C120      130.571 104.888  84.833  1.00  0.00          H
ATOM   4507  HZ2 TRP C120      131.298 108.911  81.961  1.00  0.00          H
ATOM   4508  HZ3 TRP C120      129.551 107.051  85.420  1.00  0.00          H
ATOM   4509  HH2 TRP C120      129.902 109.034  84.009  1.00  0.00          H
ATOM   4510  N   TYR C121      134.082 100.602  83.371  1.00  0.00          N
ATOM   4511  CA  TYR C121      134.152  99.345  84.107  1.00  0.00          C
ATOM   4512  C   TYR C121      133.189  99.393  85.285  1.00  0.00          C
ATOM   4513  O   TYR C121      133.267 100.309  86.105  1.00  0.00          O
ATOM   4514  CB  TYR C121      135.578  99.067  84.587  1.00  0.00          C
ATOM   4515  CG  TYR C121      135.712  97.802  85.404  1.00  0.00          C
ATOM   4516  CD1 TYR C121      135.107  96.630  84.973  1.00  0.00          C
ATOM   4517  CD2 TYR C121      136.441  97.812  86.584  1.00  0.00          C
ATOM   4518  CE1 TYR C121      135.230  95.474  85.719  1.00  0.00          C
ATOM   4519  CE2 TYR C121      136.563  96.656  87.331  1.00  0.00          C
ATOM   4520  CZ  TYR C121      135.961  95.491  86.902  1.00  0.00          C
ATOM   4521  OH  TYR C121      136.083  94.339  87.645  1.00  0.00          O
ATOM   4522 1HB  TYR C121      136.243  98.989  83.726  1.00  0.00          H
ATOM   4523 2HB  TYR C121      135.927  99.902  85.194  1.00  0.00          H
ATOM   4524  H   TYR C121      134.698 101.165  83.577  1.00  0.00          H
ATOM   4525  HA  TYR C121      133.903  98.611  83.524  1.00  0.00          H
ATOM   4526  HD1 TYR C121      134.535  96.622  84.045  1.00  0.00          H
ATOM   4527  HD2 TYR C121      136.916  98.733  86.924  1.00  0.00          H
ATOM   4528  HE1 TYR C121      134.754  94.554  85.381  1.00  0.00          H
ATOM   4529  HE2 TYR C121      137.135  96.664  88.259  1.00  0.00          H
ATOM   4530  HH  TYR C121      136.407  94.559  88.522  1.00  0.00          H
ATOM   4531  N   ASN C122      132.299  98.402  85.380  1.00  0.00          N
ATOM   4532  CA  ASN C122      131.278  98.417  86.416  1.00  0.00          C
ATOM   4533  C   ASN C122      131.408  97.288  87.418  1.00  0.00          C
ATOM   4534  O   ASN C122      130.431  96.966  88.104  1.00  0.00          O
ATOM   4535  CB  ASN C122      129.899  98.389  85.782  1.00  0.00          C
ATOM   4536  CG  ASN C122      128.862  99.078  86.625  1.00  0.00          C
ATOM   4537  OD1 ASN C122      129.124 100.132  87.215  1.00  0.00          O
ATOM   4538  ND2 ASN C122      127.689  98.502  86.693  1.00  0.00          N
ATOM   4539 1HB  ASN C122      129.937  98.873  84.806  1.00  0.00          H
ATOM   4540 2HB  ASN C122      129.593  97.355  85.624  1.00  0.00          H
ATOM   4541 1HD2 ASN C122      126.960  98.916  87.240  1.00  0.00          H
ATOM   4542 2HD2 ASN C122      127.521  97.649  86.200  1.00  0.00          H
ATOM   4543  H   ASN C122      132.272  97.719  84.858  1.00  0.00          H
ATOM   4544  HA  ASN C122      131.394  99.258  86.885  1.00  0.00          H
ATOM   4545  N   GLY C123      132.582  96.689  87.532  1.00  0.00          N
ATOM   4546  CA  GLY C123      132.829  95.687  88.542  1.00  0.00          C
ATOM   4547  C   GLY C123      132.534  94.278  88.054  1.00  0.00          C
ATOM   4548  O   GLY C123      131.877  94.054  87.041  1.00  0.00          O
ATOM   4549 1HA  GLY C123      133.760  95.727  88.811  1.00  0.00          H
ATOM   4550 2HA  GLY C123      132.269  95.865  89.314  1.00  0.00          H
ATOM   4551  H   GLY C123      133.259  96.850  87.026  1.00  0.00          H
ATOM   4552  N   THR C124      133.027  93.316  88.830  1.00  0.00          N
ATOM   4553  CA  THR C124      132.816  91.903  88.569  1.00  0.00          C
ATOM   4554  C   THR C124      131.848  91.330  89.600  1.00  0.00          C
ATOM   4555  O   THR C124      132.003  91.544  90.804  1.00  0.00          O
ATOM   4556  CB  THR C124      134.142  91.121  88.595  1.00  0.00          C
ATOM   4557  OG1 THR C124      135.007  91.606  87.560  1.00  0.00          O
ATOM   4558  CG2 THR C124      133.890  89.636  88.384  1.00  0.00          C
ATOM   4559 1HG2 THR C124      134.838  89.099  88.406  1.00  0.00          H
ATOM   4560 2HG2 THR C124      133.242  89.261  89.176  1.00  0.00          H
ATOM   4561 3HG2 THR C124      133.409  89.482  87.419  1.00  0.00          H
ATOM   4562  H   THR C124      133.501  93.464  89.533  1.00  0.00          H
ATOM   4563  HA  THR C124      132.410  91.772  87.697  1.00  0.00          H
ATOM   4564  HB  THR C124      134.632  91.267  89.557  1.00  0.00          H
ATOM   4565  HG1 THR C124      135.197  92.535  87.712  1.00  0.00          H
ATOM   4566  N   ARG C125      130.848  90.599  89.121  1.00  0.00          N
ATOM   4567  CA  ARG C125      129.831  90.041  89.997  1.00  0.00          C
ATOM   4568  C   ARG C125      130.377  88.861  90.787  1.00  0.00          C
ATOM   4569  O   ARG C125      131.048  87.983  90.245  1.00  0.00          O
ATOM   4570  CB  ARG C125      128.619  89.594  89.192  1.00  0.00          C
ATOM   4571  CG  ARG C125      127.806  90.723  88.579  1.00  0.00          C
ATOM   4572  CD  ARG C125      126.820  90.216  87.591  1.00  0.00          C
ATOM   4573  NE  ARG C125      125.960  89.190  88.160  1.00  0.00          N
ATOM   4574  CZ  ARG C125      124.779  89.430  88.763  1.00  0.00          C
ATOM   4575  NH1 ARG C125      124.333  90.662  88.868  1.00  0.00          N
ATOM   4576  NH2 ARG C125      124.070  88.427  89.249  1.00  0.00          N
ATOM   4577 1HB  ARG C125      128.942  88.942  88.381  1.00  0.00          H
ATOM   4578 2HB  ARG C125      127.951  89.015  89.831  1.00  0.00          H
ATOM   4579 1HG  ARG C125      127.264  91.249  89.365  1.00  0.00          H
ATOM   4580 2HG  ARG C125      128.475  91.418  88.071  1.00  0.00          H
ATOM   4581 1HD  ARG C125      126.191  91.038  87.250  1.00  0.00          H
ATOM   4582 2HD  ARG C125      127.346  89.785  86.740  1.00  0.00          H
ATOM   4583 1HH1 ARG C125      124.875  91.429  88.496  1.00  0.00          H
ATOM   4584 2HH1 ARG C125      123.448  90.842  89.320  1.00  0.00          H
ATOM   4585 1HH2 ARG C125      124.413  87.479  89.169  1.00  0.00          H
ATOM   4586 2HH2 ARG C125      123.186  88.607  89.701  1.00  0.00          H
ATOM   4587  H   ARG C125      130.738  90.411  88.289  1.00  0.00          H
ATOM   4588  HA  ARG C125      129.556  90.707  90.645  1.00  0.00          H
ATOM   4589  HE  ARG C125      126.270  88.230  88.098  1.00  0.00          H
ATOM   4590  N   GLN C126      130.053  88.861  92.083  1.00  0.00          N
ATOM   4591  CA  GLN C126      130.412  87.829  93.048  1.00  0.00          C
ATOM   4592  C   GLN C126      129.111  87.303  93.655  1.00  0.00          C
ATOM   4593  O   GLN C126      128.051  87.903  93.463  1.00  0.00          O
ATOM   4594  CB  GLN C126      131.276  88.434  94.163  1.00  0.00          C
ATOM   4595  CG  GLN C126      132.479  89.214  93.704  1.00  0.00          C
ATOM   4596  CD  GLN C126      133.406  88.434  92.789  1.00  0.00          C
ATOM   4597  OE1 GLN C126      133.342  87.217  92.702  1.00  0.00          O
ATOM   4598  NE2 GLN C126      134.310  89.141  92.140  1.00  0.00          N
ATOM   4599 1HB  GLN C126      130.722  89.037  94.684  1.00  0.00          H
ATOM   4600 2HB  GLN C126      131.598  87.711  94.724  1.00  0.00          H
ATOM   4601 1HG  GLN C126      132.177  89.998  93.219  1.00  0.00          H
ATOM   4602 2HG  GLN C126      132.991  89.483  94.483  1.00  0.00          H
ATOM   4603 1HE2 GLN C126      134.860  88.749  91.609  1.00  0.00          H
ATOM   4604 2HE2 GLN C126      134.349  89.992  92.249  1.00  0.00          H
ATOM   4605  H   GLN C126      129.595  89.492  92.447  1.00  0.00          H
ATOM   4606  HA  GLN C126      130.897  87.102  92.629  1.00  0.00          H
ATOM   4607  N   THR C127      129.180  86.214  94.423  1.00  0.00          N
ATOM   4608  CA  THR C127      127.980  85.565  94.947  1.00  0.00          C
ATOM   4609  C   THR C127      127.960  85.584  96.469  1.00  0.00          C
ATOM   4610  O   THR C127      128.878  85.060  97.109  1.00  0.00          O
ATOM   4611  CB  THR C127      127.872  84.112  94.450  1.00  0.00          C
ATOM   4612  OG1 THR C127      127.849  84.095  93.016  1.00  0.00          O
ATOM   4613  CG2 THR C127      126.605  83.459  94.981  1.00  0.00          C
ATOM   4614 1HG2 THR C127      126.545  82.432  94.619  1.00  0.00          H
ATOM   4615 2HG2 THR C127      126.625  83.459  96.071  1.00  0.00          H
ATOM   4616 3HG2 THR C127      125.736  84.016  94.634  1.00  0.00          H
ATOM   4617  H   THR C127      129.915  85.832  94.655  1.00  0.00          H
ATOM   4618  HA  THR C127      127.219  86.072  94.625  1.00  0.00          H
ATOM   4619  HB  THR C127      128.737  83.544  94.792  1.00  0.00          H
ATOM   4620  HG1 THR C127      126.947  83.964  92.713  1.00  0.00          H
ATOM   4621  N   SER C128      126.912  86.151  97.065  1.00  0.00          N
ATOM   4622  CA  SER C128      126.817  86.221  98.518  1.00  0.00          C
ATOM   4623  C   SER C128      125.698  85.319  99.013  1.00  0.00          C
ATOM   4624  O   SER C128      124.823  84.912  98.244  1.00  0.00          O
ATOM   4625  CB  SER C128      126.572  87.648  98.967  1.00  0.00          C
ATOM   4626  OG  SER C128      125.284  88.071  98.613  1.00  0.00          O
ATOM   4627 1HB  SER C128      126.696  87.717 100.047  1.00  0.00          H
ATOM   4628 2HB  SER C128      127.311  88.305  98.510  1.00  0.00          H
ATOM   4629  H   SER C128      126.247  86.500  96.647  1.00  0.00          H
ATOM   4630  HA  SER C128      127.650  85.913  98.909  1.00  0.00          H
ATOM   4631  HG  SER C128      124.680  87.583  99.178  1.00  0.00          H
ATOM   4632  N   SER C129      125.714  85.033 100.315  1.00  0.00          N
ATOM   4633  CA  SER C129      124.700  84.137 100.843  1.00  0.00          C
ATOM   4634  C   SER C129      124.556  84.260 102.352  1.00  0.00          C
ATOM   4635  O   SER C129      125.286  84.988 103.032  1.00  0.00          O
ATOM   4636  CB  SER C129      125.039  82.705 100.477  1.00  0.00          C
ATOM   4637  OG  SER C129      126.111  82.231 101.244  1.00  0.00          O
ATOM   4638 1HB  SER C129      124.166  82.073 100.637  1.00  0.00          H
ATOM   4639 2HB  SER C129      125.292  82.650  99.419  1.00  0.00          H
ATOM   4640  H   SER C129      126.283  85.333 100.886  1.00  0.00          H
ATOM   4641  HA  SER C129      123.852  84.415 100.464  1.00  0.00          H
ATOM   4642  HG  SER C129      126.079  81.274 101.181  1.00  0.00          H
ATOM   4643  N   ASN C130      123.626  83.467 102.871  1.00  0.00          N
ATOM   4644  CA  ASN C130      123.415  83.315 104.306  1.00  0.00          C
ATOM   4645  C   ASN C130      124.245  82.193 104.926  1.00  0.00          C
ATOM   4646  O   ASN C130      124.156  81.979 106.139  1.00  0.00          O
ATOM   4647  CB  ASN C130      121.941  83.091 104.590  1.00  0.00          C
ATOM   4648  CG  ASN C130      121.138  84.360 104.511  1.00  0.00          C
ATOM   4649  OD1 ASN C130      121.659  85.455 104.756  1.00  0.00          O
ATOM   4650  ND2 ASN C130      119.880  84.235 104.174  1.00  0.00          N
ATOM   4651 1HB  ASN C130      121.537  82.374 103.874  1.00  0.00          H
ATOM   4652 2HB  ASN C130      121.823  82.662 105.585  1.00  0.00          H
ATOM   4653 1HD2 ASN C130      119.298  85.046 104.105  1.00  0.00          H
ATOM   4654 2HD2 ASN C130      119.501  83.330 103.984  1.00  0.00          H
ATOM   4655  H   ASN C130      123.088  82.991 102.398  1.00  0.00          H
ATOM   4656  HA  ASN C130      123.705  84.125 104.756  1.00  0.00          H
ATOM   4657  N   ARG C131      125.086  81.528 104.138  1.00  0.00          N
ATOM   4658  CA  ARG C131      125.924  80.427 104.602  1.00  0.00          C
ATOM   4659  C   ARG C131      127.113  80.317 103.660  1.00  0.00          C
ATOM   4660  O   ARG C131      127.012  80.716 102.495  1.00  0.00          O
ATOM   4661  CB  ARG C131      125.157  79.113 104.633  1.00  0.00          C
ATOM   4662  CG  ARG C131      124.642  78.642 103.282  1.00  0.00          C
ATOM   4663  CD  ARG C131      123.954  77.330 103.384  1.00  0.00          C
ATOM   4664  NE  ARG C131      123.329  76.946 102.129  1.00  0.00          N
ATOM   4665  CZ  ARG C131      123.973  76.360 101.101  1.00  0.00          C
ATOM   4666  NH1 ARG C131      125.258  76.097 101.195  1.00  0.00          N
ATOM   4667  NH2 ARG C131      123.314  76.048  99.999  1.00  0.00          N
ATOM   4668 1HB  ARG C131      125.796  78.328 105.034  1.00  0.00          H
ATOM   4669 2HB  ARG C131      124.298  79.209 105.298  1.00  0.00          H
ATOM   4670 1HG  ARG C131      123.933  79.371 102.888  1.00  0.00          H
ATOM   4671 2HG  ARG C131      125.478  78.538 102.590  1.00  0.00          H
ATOM   4672 1HD  ARG C131      124.676  76.560 103.655  1.00  0.00          H
ATOM   4673 2HD  ARG C131      123.179  77.384 104.148  1.00  0.00          H
ATOM   4674 1HH1 ARG C131      125.762  76.335 102.038  1.00  0.00          H
ATOM   4675 2HH1 ARG C131      125.741  75.658 100.425  1.00  0.00          H
ATOM   4676 1HH2 ARG C131      122.326  76.250  99.926  1.00  0.00          H
ATOM   4677 2HH2 ARG C131      123.797  75.609  99.229  1.00  0.00          H
ATOM   4678  H   ARG C131      125.194  81.703 103.303  1.00  0.00          H
ATOM   4679  HA  ARG C131      126.258  80.607 105.495  1.00  0.00          H
ATOM   4680  HE  ARG C131      122.341  77.132 102.019  1.00  0.00          H
ATOM   4681  N   PRO C132      128.289  79.851 104.148  1.00  0.00          N
ATOM   4682  CA  PRO C132      129.472  79.790 103.294  1.00  0.00          C
ATOM   4683  C   PRO C132      129.233  78.970 102.017  1.00  0.00          C
ATOM   4684  O   PRO C132      128.625  77.926 102.104  1.00  0.00          O
ATOM   4685  CB  PRO C132      130.506  79.122 104.205  1.00  0.00          C
ATOM   4686  CG  PRO C132      130.069  79.486 105.583  1.00  0.00          C
ATOM   4687  CD  PRO C132      128.566  79.427 105.526  1.00  0.00          C
ATOM   4688 1HB  PRO C132      130.514  78.035 104.033  1.00  0.00          H
ATOM   4689 2HB  PRO C132      131.514  79.492 103.965  1.00  0.00          H
ATOM   4690 1HG  PRO C132      130.494  78.783 106.314  1.00  0.00          H
ATOM   4691 2HG  PRO C132      130.444  80.485 105.848  1.00  0.00          H
ATOM   4692 1HD  PRO C132      128.232  78.396 105.716  1.00  0.00          H
ATOM   4693 2HD  PRO C132      128.143  80.115 106.273  1.00  0.00          H
ATOM   4694  HA  PRO C132      129.740  80.723 103.058  1.00  0.00          H
ATOM   4695  N   LEU C133      129.750  79.437 100.887  1.00  0.00          N
ATOM   4696  CA  LEU C133      129.740  78.705  99.618  1.00  0.00          C
ATOM   4697  C   LEU C133      131.191  78.537  99.181  1.00  0.00          C
ATOM   4698  O   LEU C133      131.823  79.485  98.723  1.00  0.00          O
ATOM   4699  CB  LEU C133      128.937  79.453  98.547  1.00  0.00          C
ATOM   4700  CG  LEU C133      127.473  79.749  98.899  1.00  0.00          C
ATOM   4701  CD1 LEU C133      126.875  80.673  97.847  1.00  0.00          C
ATOM   4702  CD2 LEU C133      126.697  78.443  98.984  1.00  0.00          C
ATOM   4703 1HB  LEU C133      129.428  80.403  98.345  1.00  0.00          H
ATOM   4704 2HB  LEU C133      128.945  78.862  97.631  1.00  0.00          H
ATOM   4705 1HD1 LEU C133      125.835  80.883  98.097  1.00  0.00          H
ATOM   4706 2HD1 LEU C133      127.437  81.606  97.820  1.00  0.00          H
ATOM   4707 3HD1 LEU C133      126.923  80.192  96.870  1.00  0.00          H
ATOM   4708 1HD2 LEU C133      125.657  78.653  99.235  1.00  0.00          H
ATOM   4709 2HD2 LEU C133      126.742  77.929  98.024  1.00  0.00          H
ATOM   4710 3HD2 LEU C133      127.136  77.809  99.756  1.00  0.00          H
ATOM   4711  H   LEU C133      130.134  80.206 100.836  1.00  0.00          H
ATOM   4712  HA  LEU C133      129.342  77.831  99.758  1.00  0.00          H
ATOM   4713  HG  LEU C133      127.427  80.262  99.859  1.00  0.00          H
ATOM   4714  N   ASN C134      131.732  77.332  99.372  1.00  0.00          N
ATOM   4715  CA  ASN C134      133.180  77.065  99.162  1.00  0.00          C
ATOM   4716  C   ASN C134      133.387  76.342  97.829  1.00  0.00          C
ATOM   4717  O   ASN C134      134.533  76.332  97.369  1.00  0.00          O
ATOM   4718  CB  ASN C134      133.762  76.254 100.306  1.00  0.00          C
ATOM   4719  CG  ASN C134      133.737  76.997 101.613  1.00  0.00          C
ATOM   4720  OD1 ASN C134      134.510  77.939 101.820  1.00  0.00          O
ATOM   4721  ND2 ASN C134      132.862  76.592 102.498  1.00  0.00          N
ATOM   4722 1HB  ASN C134      133.200  75.326 100.418  1.00  0.00          H
ATOM   4723 2HB  ASN C134      134.793  75.986 100.074  1.00  0.00          H
ATOM   4724 1HD2 ASN C134      132.800  77.050 103.385  1.00  0.00          H
ATOM   4725 2HD2 ASN C134      132.256  75.826 102.287  1.00  0.00          H
ATOM   4726  H   ASN C134      131.261  76.609  99.680  1.00  0.00          H
ATOM   4727  HA  ASN C134      133.646  77.928  99.135  1.00  0.00          H
ATOM   4728  N   THR C135      132.346  75.710  97.276  1.00  0.00          N
ATOM   4729  CA  THR C135      132.445  74.953  96.044  1.00  0.00          C
ATOM   4730  C   THR C135      131.077  74.920  95.381  1.00  0.00          C
ATOM   4731  O   THR C135      130.062  75.256  95.991  1.00  0.00          O
ATOM   4732  CB  THR C135      132.955  73.522  96.294  1.00  0.00          C
ATOM   4733  OG1 THR C135      133.213  72.878  95.039  1.00  0.00          O
ATOM   4734  CG2 THR C135      131.925  72.717  97.071  1.00  0.00          C
ATOM   4735 1HG2 THR C135      132.303  71.708  97.238  1.00  0.00          H
ATOM   4736 2HG2 THR C135      131.736  73.197  98.030  1.00  0.00          H
ATOM   4737 3HG2 THR C135      130.998  72.666  96.501  1.00  0.00          H
ATOM   4738  H   THR C135      131.550  75.724  97.605  1.00  0.00          H
ATOM   4739  HA  THR C135      133.096  75.396  95.476  1.00  0.00          H
ATOM   4740  HB  THR C135      133.883  73.560  96.864  1.00  0.00          H
ATOM   4741  HG1 THR C135      134.142  72.642  94.986  1.00  0.00          H
ATOM   4742  N   ILE C136      131.031  74.453  94.139  1.00  0.00          N
ATOM   4743  CA  ILE C136      129.776  74.459  93.333  1.00  0.00          C
ATOM   4744  C   ILE C136      128.766  73.531  94.024  1.00  0.00          C
ATOM   4745  O   ILE C136      127.580  73.797  93.888  1.00  0.00          O
ATOM   4746  CB  ILE C136      130.014  73.993  91.885  1.00  0.00          C
ATOM   4747  CG1 ILE C136      128.838  74.399  90.993  1.00  0.00          C
ATOM   4748  CG2 ILE C136      130.226  72.488  91.839  1.00  0.00          C
ATOM   4749  CD1 ILE C136      129.129  74.294  89.513  1.00  0.00          C
ATOM   4750 1HG1 ILE C136      127.977  73.770  91.217  1.00  0.00          H
ATOM   4751 2HG1 ILE C136      128.554  75.429  91.211  1.00  0.00          H
ATOM   4752 1HG2 ILE C136      130.392  72.175  90.808  1.00  0.00          H
ATOM   4753 2HG2 ILE C136      131.093  72.224  92.442  1.00  0.00          H
ATOM   4754 3HG2 ILE C136      129.343  71.984  92.233  1.00  0.00          H
ATOM   4755 1HD1 ILE C136      128.249  74.599  88.946  1.00  0.00          H
ATOM   4756 2HD1 ILE C136      129.967  74.944  89.260  1.00  0.00          H
ATOM   4757 3HD1 ILE C136      129.380  73.264  89.265  1.00  0.00          H
ATOM   4758  H   ILE C136      131.744  74.120  93.709  1.00  0.00          H
ATOM   4759  HA  ILE C136      129.420  75.387  93.347  1.00  0.00          H
ATOM   4760  HB  ILE C136      130.898  74.487  91.484  1.00  0.00          H
ATOM   4761  N   SER C137      129.180  72.451  94.702  1.00  0.00          N
ATOM   4762  CA  SER C137      128.224  71.532  95.370  1.00  0.00          C
ATOM   4763  C   SER C137      127.541  72.273  96.536  1.00  0.00          C
ATOM   4764  O   SER C137      126.501  71.806  96.979  1.00  0.00          O
ATOM   4765  CB  SER C137      128.935  70.293  95.880  1.00  0.00          C
ATOM   4766  OG  SER C137      129.765  70.602  96.965  1.00  0.00          O
ATOM   4767 1HB  SER C137      128.197  69.550  96.182  1.00  0.00          H
ATOM   4768 2HB  SER C137      129.528  69.858  95.077  1.00  0.00          H
ATOM   4769  H   SER C137      130.060  72.207  94.805  1.00  0.00          H
ATOM   4770  HA  SER C137      127.503  71.318  94.679  1.00  0.00          H
ATOM   4771  HG  SER C137      129.294  71.261  97.480  1.00  0.00          H
ATOM   4772  N   ASP C138      128.104  73.375  97.052  1.00  0.00          N
ATOM   4773  CA  ASP C138      127.478  74.087  98.161  1.00  0.00          C
ATOM   4774  C   ASP C138      126.249  74.887  97.731  1.00  0.00          C
ATOM   4775  O   ASP C138      125.504  75.377  98.591  1.00  0.00          O
ATOM   4776  CB  ASP C138      128.492  75.028  98.818  1.00  0.00          C
ATOM   4777  CG  ASP C138      129.594  74.285  99.561  1.00  0.00          C
ATOM   4778  OD1 ASP C138      129.445  73.106  99.782  1.00  0.00          O
ATOM   4779  OD2 ASP C138      130.574  74.903  99.902  1.00  0.00          O
ATOM   4780 1HB  ASP C138      128.949  75.659  98.056  1.00  0.00          H
ATOM   4781 2HB  ASP C138      127.977  75.683  99.521  1.00  0.00          H
ATOM   4782  H   ASP C138      128.849  73.709  96.784  1.00  0.00          H
ATOM   4783  HA  ASP C138      127.190  73.433  98.816  1.00  0.00          H
ATOM   4784  N   PHE C139      126.010  75.025  96.428  1.00  0.00          N
ATOM   4785  CA  PHE C139      124.834  75.749  95.966  1.00  0.00          C
ATOM   4786  C   PHE C139      123.576  74.883  96.001  1.00  0.00          C
ATOM   4787  O   PHE C139      122.477  75.402  95.769  1.00  0.00          O
ATOM   4788  CB  PHE C139      125.059  76.266  94.544  1.00  0.00          C
ATOM   4789  CG  PHE C139      126.034  77.406  94.462  1.00  0.00          C
ATOM   4790  CD1 PHE C139      127.297  77.300  95.026  1.00  0.00          C
ATOM   4791  CD2 PHE C139      125.691  78.587  93.822  1.00  0.00          C
ATOM   4792  CE1 PHE C139      128.195  78.348  94.951  1.00  0.00          C
ATOM   4793  CE2 PHE C139      126.586  79.636  93.744  1.00  0.00          C
ATOM   4794  CZ  PHE C139      127.840  79.516  94.310  1.00  0.00          C
ATOM   4795 1HB  PHE C139      125.429  75.457  93.917  1.00  0.00          H
ATOM   4796 2HB  PHE C139      124.111  76.599  94.124  1.00  0.00          H
ATOM   4797  H   PHE C139      126.509  74.712  95.800  1.00  0.00          H
ATOM   4798  HA  PHE C139      124.685  76.510  96.548  1.00  0.00          H
ATOM   4799  HD1 PHE C139      127.578  76.375  95.531  1.00  0.00          H
ATOM   4800  HD2 PHE C139      124.700  78.682  93.376  1.00  0.00          H
ATOM   4801  HE1 PHE C139      129.184  78.251  95.398  1.00  0.00          H
ATOM   4802  HE2 PHE C139      126.304  80.559  93.238  1.00  0.00          H
ATOM   4803  HZ  PHE C139      128.546  80.343  94.251  1.00  0.00          H
ATOM   4804  N   GLU C140      123.696  73.587  96.278  1.00  0.00          N
ATOM   4805  CA  GLU C140      122.521  72.718  96.298  1.00  0.00          C
ATOM   4806  C   GLU C140      121.540  73.246  97.344  1.00  0.00          C
ATOM   4807  O   GLU C140      121.904  73.490  98.499  1.00  0.00          O
ATOM   4808  CB  GLU C140      122.912  71.272  96.610  1.00  0.00          C
ATOM   4809  CG  GLU C140      121.756  70.283  96.554  1.00  0.00          C
ATOM   4810  CD  GLU C140      122.185  68.867  96.820  1.00  0.00          C
ATOM   4811  OE1 GLU C140      123.344  68.657  97.088  1.00  0.00          O
ATOM   4812  OE2 GLU C140      121.352  67.993  96.756  1.00  0.00          O
ATOM   4813 1HB  GLU C140      123.671  70.939  95.902  1.00  0.00          H
ATOM   4814 2HB  GLU C140      123.349  71.220  97.607  1.00  0.00          H
ATOM   4815 1HG  GLU C140      121.010  70.570  97.294  1.00  0.00          H
ATOM   4816 2HG  GLU C140      121.292  70.338  95.570  1.00  0.00          H
ATOM   4817  H   GLU C140      124.437  73.189  96.456  1.00  0.00          H
ATOM   4818  HA  GLU C140      122.090  72.704  95.430  1.00  0.00          H
ATOM   4819  N   GLY C141      120.297  73.458  96.932  1.00  0.00          N
ATOM   4820  CA  GLY C141      119.290  73.997  97.814  1.00  0.00          C
ATOM   4821  C   GLY C141      119.357  75.488  98.039  1.00  0.00          C
ATOM   4822  O   GLY C141      118.525  76.020  98.784  1.00  0.00          O
ATOM   4823 1HA  GLY C141      118.416  73.796  97.443  1.00  0.00          H
ATOM   4824 2HA  GLY C141      119.374  73.566  98.678  1.00  0.00          H
ATOM   4825  H   GLY C141      120.015  73.292  96.136  1.00  0.00          H
ATOM   4826  N   LEU C142      120.291  76.191  97.409  1.00  0.00          N
ATOM   4827  CA  LEU C142      120.449  77.618  97.644  1.00  0.00          C
ATOM   4828  C   LEU C142      119.337  78.386  96.937  1.00  0.00          C
ATOM   4829  O   LEU C142      119.120  78.202  95.737  1.00  0.00          O
ATOM   4830  CB  LEU C142      121.819  78.097  97.148  1.00  0.00          C
ATOM   4831  CG  LEU C142      122.158  79.564  97.441  1.00  0.00          C
ATOM   4832  CD1 LEU C142      122.288  79.765  98.945  1.00  0.00          C
ATOM   4833  CD2 LEU C142      123.446  79.942  96.725  1.00  0.00          C
ATOM   4834 1HB  LEU C142      122.590  77.481  97.608  1.00  0.00          H
ATOM   4835 2HB  LEU C142      121.866  77.956  96.068  1.00  0.00          H
ATOM   4836 1HD1 LEU C142      122.529  80.808  99.153  1.00  0.00          H
ATOM   4837 2HD1 LEU C142      121.347  79.506  99.430  1.00  0.00          H
ATOM   4838 3HD1 LEU C142      123.083  79.126  99.329  1.00  0.00          H
ATOM   4839 1HD2 LEU C142      123.686  80.985  96.933  1.00  0.00          H
ATOM   4840 2HD2 LEU C142      124.258  79.305  97.077  1.00  0.00          H
ATOM   4841 3HD2 LEU C142      123.318  79.806  95.651  1.00  0.00          H
ATOM   4842  H   LEU C142      120.846  75.863  96.839  1.00  0.00          H
ATOM   4843  HA  LEU C142      120.388  77.802  98.596  1.00  0.00          H
ATOM   4844  HG  LEU C142      121.346  80.202  97.089  1.00  0.00          H
ATOM   4845  N   LYS C143      118.655  79.278  97.654  1.00  0.00          N
ATOM   4846  CA  LYS C143      117.636  80.175  97.032  1.00  0.00          C
ATOM   4847  C   LYS C143      118.400  81.370  96.436  1.00  0.00          C
ATOM   4848  O   LYS C143      118.771  82.247  97.190  1.00  0.00          O
ATOM   4849  CB  LYS C143      116.591  80.645  98.046  1.00  0.00          C
ATOM   4850  CG  LYS C143      115.607  79.567  98.480  1.00  0.00          C
ATOM   4851  CD  LYS C143      116.266  78.559  99.410  1.00  0.00          C
ATOM   4852  CE  LYS C143      115.370  77.353  99.645  1.00  0.00          C
ATOM   4853  NZ  LYS C143      116.075  76.272 100.387  1.00  0.00          N
ATOM   4854 1HB  LYS C143      117.092  81.020  98.938  1.00  0.00          H
ATOM   4855 2HB  LYS C143      116.017  81.470  97.621  1.00  0.00          H
ATOM   4856 1HG  LYS C143      114.765  80.029  98.998  1.00  0.00          H
ATOM   4857 2HG  LYS C143      115.228  79.045  97.603  1.00  0.00          H
ATOM   4858 1HD  LYS C143      117.208  78.223  98.974  1.00  0.00          H
ATOM   4859 2HD  LYS C143      116.479  79.033 100.368  1.00  0.00          H
ATOM   4860 1HE  LYS C143      114.494  77.656 100.216  1.00  0.00          H
ATOM   4861 2HE  LYS C143      115.033  76.958  98.687  1.00  0.00          H
ATOM   4862 1HZ  LYS C143      115.448  75.491 100.522  1.00  0.00          H
ATOM   4863 2HZ  LYS C143      116.880  75.969  99.857  1.00  0.00          H
ATOM   4864 3HZ  LYS C143      116.376  76.620 101.286  1.00  0.00          H
ATOM   4865  H   LYS C143      118.786  79.409  98.544  1.00  0.00          H
ATOM   4866  HA  LYS C143      117.205  79.686  96.280  1.00  0.00          H
ATOM   4867  N   LEU C144      118.887  81.472  95.430  1.00  0.00          N
ATOM   4868  CA  LEU C144      119.888  82.448  95.021  1.00  0.00          C
ATOM   4869  C   LEU C144      119.215  83.519  94.173  1.00  0.00          C
ATOM   4870  O   LEU C144      118.702  83.232  93.088  1.00  0.00          O
ATOM   4871  CB  LEU C144      121.017  81.774  94.230  1.00  0.00          C
ATOM   4872  CG  LEU C144      122.120  82.709  93.719  1.00  0.00          C
ATOM   4873  CD1 LEU C144      122.772  83.419  94.898  1.00  0.00          C
ATOM   4874  CD2 LEU C144      123.144  81.903  92.933  1.00  0.00          C
ATOM   4875 1HB  LEU C144      121.486  81.024  94.865  1.00  0.00          H
ATOM   4876 2HB  LEU C144      120.583  81.270  93.367  1.00  0.00          H
ATOM   4877 1HD1 LEU C144      123.556  84.083  94.535  1.00  0.00          H
ATOM   4878 2HD1 LEU C144      122.021  84.003  95.431  1.00  0.00          H
ATOM   4879 3HD1 LEU C144      123.205  82.682  95.573  1.00  0.00          H
ATOM   4880 1HD2 LEU C144      123.928  82.568  92.568  1.00  0.00          H
ATOM   4881 2HD2 LEU C144      123.583  81.143  93.579  1.00  0.00          H
ATOM   4882 3HD2 LEU C144      122.655  81.421  92.086  1.00  0.00          H
ATOM   4883  H   LEU C144      118.616  80.961  94.793  1.00  0.00          H
ATOM   4884  HA  LEU C144      120.262  82.874  95.809  1.00  0.00          H
ATOM   4885  HG  LEU C144      121.682  83.470  93.072  1.00  0.00          H
ATOM   4886  N   ARG C145      119.214  84.750  94.672  1.00  0.00          N
ATOM   4887  CA  ARG C145      118.581  85.833  93.941  1.00  0.00          C
ATOM   4888  C   ARG C145      119.519  86.309  92.840  1.00  0.00          C
ATOM   4889  O   ARG C145      120.693  86.611  93.080  1.00  0.00          O
ATOM   4890  CB  ARG C145      118.246  86.997  94.869  1.00  0.00          C
ATOM   4891  CG  ARG C145      117.557  88.175  94.163  1.00  0.00          C
ATOM   4892  CD  ARG C145      118.562  89.158  93.617  1.00  0.00          C
ATOM   4893  NE  ARG C145      117.933  90.192  92.802  1.00  0.00          N
ATOM   4894  CZ  ARG C145      118.622  91.048  92.065  1.00  0.00          C
ATOM   4895  NH1 ARG C145      119.936  90.952  91.956  1.00  0.00          N
ATOM   4896  NH2 ARG C145      117.986  92.042  91.451  1.00  0.00          N
ATOM   4897 1HB  ARG C145      117.649  86.679  95.563  1.00  0.00          H
ATOM   4898 2HB  ARG C145      119.068  87.328  95.263  1.00  0.00          H
ATOM   4899 1HG  ARG C145      117.026  87.841  93.423  1.00  0.00          H
ATOM   4900 2HG  ARG C145      116.988  88.641  94.796  1.00  0.00          H
ATOM   4901 1HD  ARG C145      119.018  89.591  94.356  1.00  0.00          H
ATOM   4902 2HD  ARG C145      119.203  88.684  93.064  1.00  0.00          H
ATOM   4903 1HH1 ARG C145      120.357  90.325  92.367  1.00  0.00          H
ATOM   4904 2HH1 ARG C145      120.370  91.516  91.472  1.00  0.00          H
ATOM   4905 1HH2 ARG C145      117.135  92.126  91.535  1.00  0.00          H
ATOM   4906 2HH2 ARG C145      118.427  92.602  90.970  1.00  0.00          H
ATOM   4907  H   ARG C145      119.568  84.978  95.422  1.00  0.00          H
ATOM   4908  HA  ARG C145      117.750  85.522  93.552  1.00  0.00          H
ATOM   4909  HE  ARG C145      117.076  90.247  92.802  1.00  0.00          H
ATOM   4910  N   VAL C146      118.972  86.392  91.629  1.00  0.00          N
ATOM   4911  CA  VAL C146      119.678  86.890  90.453  1.00  0.00          C
ATOM   4912  C   VAL C146      118.776  87.895  89.752  1.00  0.00          C
ATOM   4913  O   VAL C146      117.547  87.870  89.926  1.00  0.00          O
ATOM   4914  CB  VAL C146      120.038  85.742  89.491  1.00  0.00          C
ATOM   4915  CG1 VAL C146      120.987  84.761  90.164  1.00  0.00          C
ATOM   4916  CG2 VAL C146      118.772  85.036  89.031  1.00  0.00          C
ATOM   4917 1HG1 VAL C146      121.231  83.957  89.470  1.00  0.00          H
ATOM   4918 2HG1 VAL C146      121.901  85.280  90.453  1.00  0.00          H
ATOM   4919 3HG1 VAL C146      120.511  84.343  91.050  1.00  0.00          H
ATOM   4920 1HG2 VAL C146      119.033  84.226  88.350  1.00  0.00          H
ATOM   4921 2HG2 VAL C146      118.247  84.629  89.895  1.00  0.00          H
ATOM   4922 3HG2 VAL C146      118.126  85.747  88.515  1.00  0.00          H
ATOM   4923  H   VAL C146      118.163  86.157  91.458  1.00  0.00          H
ATOM   4924  HA  VAL C146      120.487  87.348  90.727  1.00  0.00          H
ATOM   4925  HB  VAL C146      120.560  86.154  88.627  1.00  0.00          H
ATOM   4926  N   PRO C147      119.349  88.788  88.950  1.00  0.00          N
ATOM   4927  CA  PRO C147      118.524  89.714  88.171  1.00  0.00          C
ATOM   4928  C   PRO C147      117.732  88.960  87.124  1.00  0.00          C
ATOM   4929  O   PRO C147      118.081  87.856  86.712  1.00  0.00          O
ATOM   4930  CB  PRO C147      119.551  90.654  87.532  1.00  0.00          C
ATOM   4931  CG  PRO C147      120.792  89.834  87.443  1.00  0.00          C
ATOM   4932  CD  PRO C147      120.791  89.013  88.704  1.00  0.00          C
ATOM   4933 1HB  PRO C147      119.191  90.993  86.549  1.00  0.00          H
ATOM   4934 2HB  PRO C147      119.677  91.552  88.155  1.00  0.00          H
ATOM   4935 1HG  PRO C147      120.773  89.214  86.534  1.00  0.00          H
ATOM   4936 2HG  PRO C147      121.674  90.487  87.363  1.00  0.00          H
ATOM   4937 1HD  PRO C147      121.328  88.070  88.530  1.00  0.00          H
ATOM   4938 2HD  PRO C147      121.264  89.585  89.516  1.00  0.00          H
ATOM   4939  HA  PRO C147      117.924  90.222  88.739  1.00  0.00          H
ATOM   4940  N   ASN C148      116.623  89.582  86.686  1.00  0.00          N
ATOM   4941  CA  ASN C148      115.683  88.962  85.715  1.00  0.00          C
ATOM   4942  C   ASN C148      116.381  88.992  84.355  1.00  0.00          C
ATOM   4943  O   ASN C148      115.891  89.715  83.526  1.00  0.00          O
ATOM   4944  CB  ASN C148      114.347  89.681  85.669  1.00  0.00          C
ATOM   4945  CG  ASN C148      113.299  88.904  84.922  1.00  0.00          C
ATOM   4946  OD1 ASN C148      113.477  87.715  84.633  1.00  0.00          O
ATOM   4947  ND2 ASN C148      112.208  89.553  84.603  1.00  0.00          N
ATOM   4948 1HB  ASN C148      113.994  89.860  86.685  1.00  0.00          H
ATOM   4949 2HB  ASN C148      114.472  90.652  85.190  1.00  0.00          H
ATOM   4950 1HD2 ASN C148      111.476  89.086  84.105  1.00  0.00          H
ATOM   4951 2HD2 ASN C148      112.106  90.514  84.856  1.00  0.00          H
ATOM   4952  H   ASN C148      116.390  90.437  86.946  1.00  0.00          H
ATOM   4953  HA  ASN C148      115.528  88.006  85.976  1.00  0.00          H
ATOM   4954  N   ALA C149      117.398  88.161  84.119  1.00  0.00          N
ATOM   4955  CA  ALA C149      118.135  88.044  82.872  1.00  0.00          C
ATOM   4956  C   ALA C149      118.547  86.590  82.720  1.00  0.00          C
ATOM   4957  O   ALA C149      119.033  85.978  83.680  1.00  0.00          O
ATOM   4958  CB  ALA C149      119.376  88.940  82.872  1.00  0.00          C
ATOM   4959 1HB  ALA C149      119.837  88.841  82.026  1.00  0.00          H
ATOM   4960 2HB  ALA C149      119.101  89.862  82.992  1.00  0.00          H
ATOM   4961 3HB  ALA C149      119.958  88.672  83.600  1.00  0.00          H
ATOM   4962  H   ALA C149      117.649  87.594  84.715  1.00  0.00          H
ATOM   4963  HA  ALA C149      117.573  88.307  82.125  1.00  0.00          H
ATOM   4964  N   LYS C150      118.390  86.057  81.511  1.00  0.00          N
ATOM   4965  CA  LYS C150      118.688  84.648  81.286  1.00  0.00          C
ATOM   4966  C   LYS C150      120.153  84.306  81.532  1.00  0.00          C
ATOM   4967  O   LYS C150      120.452  83.180  81.943  1.00  0.00          O
ATOM   4968  CB  LYS C150      118.297  84.252  79.862  1.00  0.00          C
ATOM   4969  CG  LYS C150      116.796  84.228  79.605  1.00  0.00          C
ATOM   4970  CD  LYS C150      116.489  83.878  78.156  1.00  0.00          C
ATOM   4971  CE  LYS C150      114.994  83.931  77.878  1.00  0.00          C
ATOM   4972  NZ  LYS C150      114.686  83.680  76.444  1.00  0.00          N
ATOM   4973 1HB  LYS C150      118.747  84.948  79.154  1.00  0.00          H
ATOM   4974 2HB  LYS C150      118.690  83.260  79.639  1.00  0.00          H
ATOM   4975 1HG  LYS C150      116.327  83.490  80.256  1.00  0.00          H
ATOM   4976 2HG  LYS C150      116.373  85.207  79.830  1.00  0.00          H
ATOM   4977 1HD  LYS C150      116.998  84.581  77.496  1.00  0.00          H
ATOM   4978 2HD  LYS C150      116.854  82.874  77.940  1.00  0.00          H
ATOM   4979 1HE  LYS C150      114.485  83.181  78.483  1.00  0.00          H
ATOM   4980 2HE  LYS C150      114.607  84.912  78.154  1.00  0.00          H
ATOM   4981 1HZ  LYS C150      113.686  83.724  76.301  1.00  0.00          H
ATOM   4982 2HZ  LYS C150      115.138  84.382  75.874  1.00  0.00          H
ATOM   4983 3HZ  LYS C150      115.023  82.765  76.181  1.00  0.00          H
ATOM   4984  H   LYS C150      118.119  86.483  80.815  1.00  0.00          H
ATOM   4985  HA  LYS C150      118.163  84.124  81.911  1.00  0.00          H
ATOM   4986  N   ALA C151      121.079  85.237  81.282  1.00  0.00          N
ATOM   4987  CA  ALA C151      122.482  84.961  81.583  1.00  0.00          C
ATOM   4988  C   ALA C151      122.652  84.602  83.051  1.00  0.00          C
ATOM   4989  O   ALA C151      123.462  83.733  83.400  1.00  0.00          O
ATOM   4990  CB  ALA C151      123.350  86.173  81.250  1.00  0.00          C
ATOM   4991 1HB  ALA C151      124.274  85.967  81.460  1.00  0.00          H
ATOM   4992 2HB  ALA C151      123.261  86.374  80.306  1.00  0.00          H
ATOM   4993 3HB  ALA C151      123.051  86.930  81.779  1.00  0.00          H
ATOM   4994  H   ALA C151      120.924  86.015  80.949  1.00  0.00          H
ATOM   4995  HA  ALA C151      122.777  84.216  81.034  1.00  0.00          H
ATOM   4996  N   ASN C152      121.906  85.281  83.927  1.00  0.00          N
ATOM   4997  CA  ASN C152      122.127  85.142  85.363  1.00  0.00          C
ATOM   4998  C   ASN C152      121.207  84.082  85.947  1.00  0.00          C
ATOM   4999  O   ASN C152      121.570  83.386  86.907  1.00  0.00          O
ATOM   5000  CB  ASN C152      121.932  86.471  86.069  1.00  0.00          C
ATOM   5001  CG  ASN C152      122.970  87.488  85.683  1.00  0.00          C
ATOM   5002  OD1 ASN C152      124.083  87.493  86.222  1.00  0.00          O
ATOM   5003  ND2 ASN C152      122.627  88.350  84.760  1.00  0.00          N
ATOM   5004 1HB  ASN C152      120.945  86.868  85.832  1.00  0.00          H
ATOM   5005 2HB  ASN C152      121.974  86.318  87.148  1.00  0.00          H
ATOM   5006 1HD2 ASN C152      123.277  89.050  84.463  1.00  0.00          H
ATOM   5007 2HD2 ASN C152      121.716  88.309  84.351  1.00  0.00          H
ATOM   5008  H   ASN C152      121.271  85.821  83.716  1.00  0.00          H
ATOM   5009  HA  ASN C152      123.044  84.869  85.522  1.00  0.00          H
ATOM   5010  N   LEU C153      120.005  83.957  85.386  1.00  0.00          N
ATOM   5011  CA  LEU C153      119.118  82.860  85.751  1.00  0.00          C
ATOM   5012  C   LEU C153      119.739  81.518  85.394  1.00  0.00          C
ATOM   5013  O   LEU C153      119.619  80.546  86.150  1.00  0.00          O
ATOM   5014  CB  LEU C153      117.766  83.011  85.042  1.00  0.00          C
ATOM   5015  CG  LEU C153      116.883  84.165  85.533  1.00  0.00          C
ATOM   5016  CD1 LEU C153      115.816  84.469  84.490  1.00  0.00          C
ATOM   5017  CD2 LEU C153      116.253  83.791  86.867  1.00  0.00          C
ATOM   5018 1HB  LEU C153      117.946  83.161  83.979  1.00  0.00          H
ATOM   5019 2HB  LEU C153      117.203  82.086  85.167  1.00  0.00          H
ATOM   5020 1HD1 LEU C153      115.189  85.289  84.839  1.00  0.00          H
ATOM   5021 2HD1 LEU C153      116.294  84.752  83.553  1.00  0.00          H
ATOM   5022 3HD1 LEU C153      115.201  83.584  84.331  1.00  0.00          H
ATOM   5023 1HD2 LEU C153      115.626  84.612  87.216  1.00  0.00          H
ATOM   5024 2HD2 LEU C153      115.643  82.896  86.743  1.00  0.00          H
ATOM   5025 3HD2 LEU C153      117.038  83.597  87.598  1.00  0.00          H
ATOM   5026  H   LEU C153      119.682  84.491  84.796  1.00  0.00          H
ATOM   5027  HA  LEU C153      118.961  82.862  86.708  1.00  0.00          H
ATOM   5028  HG  LEU C153      117.491  85.061  85.658  1.00  0.00          H
ATOM   5029  N   ALA C154      120.405  81.443  84.238  1.00  0.00          N
ATOM   5030  CA  ALA C154      121.120  80.230  83.859  1.00  0.00          C
ATOM   5031  C   ALA C154      122.268  79.944  84.813  1.00  0.00          C
ATOM   5032  O   ALA C154      122.484  78.788  85.180  1.00  0.00          O
ATOM   5033  CB  ALA C154      121.620  80.363  82.424  1.00  0.00          C
ATOM   5034 1HB  ALA C154      122.100  79.556  82.181  1.00  0.00          H
ATOM   5035 2HB  ALA C154      120.861  80.486  81.835  1.00  0.00          H
ATOM   5036 3HB  ALA C154      122.212  81.129  82.366  1.00  0.00          H
ATOM   5037  H   ALA C154      120.455  82.079  83.661  1.00  0.00          H
ATOM   5038  HA  ALA C154      120.512  79.475  83.899  1.00  0.00          H
ATOM   5039  N   PHE C155      123.023  80.970  85.218  1.00  0.00          N
ATOM   5040  CA  PHE C155      124.148  80.732  86.116  1.00  0.00          C
ATOM   5041  C   PHE C155      123.680  80.027  87.380  1.00  0.00          C
ATOM   5042  O   PHE C155      124.213  78.982  87.772  1.00  0.00          O
ATOM   5043  CB  PHE C155      124.837  82.048  86.480  1.00  0.00          C
ATOM   5044  CG  PHE C155      126.000  81.884  87.417  1.00  0.00          C
ATOM   5045  CD1 PHE C155      127.246  81.504  86.940  1.00  0.00          C
ATOM   5046  CD2 PHE C155      125.851  82.108  88.778  1.00  0.00          C
ATOM   5047  CE1 PHE C155      128.316  81.352  87.801  1.00  0.00          C
ATOM   5048  CE2 PHE C155      126.919  81.959  89.640  1.00  0.00          C
ATOM   5049  CZ  PHE C155      128.153  81.580  89.151  1.00  0.00          C
ATOM   5050 1HB  PHE C155      125.197  82.533  85.574  1.00  0.00          H
ATOM   5051 2HB  PHE C155      124.117  82.718  86.947  1.00  0.00          H
ATOM   5052  H   PHE C155      122.904  81.791  84.991  1.00  0.00          H
ATOM   5053  HA  PHE C155      124.797  80.174  85.659  1.00  0.00          H
ATOM   5054  HD1 PHE C155      127.375  81.325  85.872  1.00  0.00          H
ATOM   5055  HD2 PHE C155      124.876  82.407  89.164  1.00  0.00          H
ATOM   5056  HE1 PHE C155      129.289  81.053  87.413  1.00  0.00          H
ATOM   5057  HE2 PHE C155      126.789  82.139  90.707  1.00  0.00          H
ATOM   5058  HZ  PHE C155      128.996  81.460  89.830  1.00  0.00          H
ATOM   5059  N   ALA C156      122.678  80.604  88.044  1.00  0.00          N
ATOM   5060  CA  ALA C156      122.191  80.012  89.285  1.00  0.00          C
ATOM   5061  C   ALA C156      121.721  78.582  89.061  1.00  0.00          C
ATOM   5062  O   ALA C156      121.976  77.697  89.886  1.00  0.00          O
ATOM   5063  CB  ALA C156      121.069  80.877  89.855  1.00  0.00          C
ATOM   5064 1HB  ALA C156      120.762  80.486  90.686  1.00  0.00          H
ATOM   5065 2HB  ALA C156      121.411  81.770  90.014  1.00  0.00          H
ATOM   5066 3HB  ALA C156      120.341  80.910  89.215  1.00  0.00          H
ATOM   5067  H   ALA C156      122.270  81.321  87.800  1.00  0.00          H
ATOM   5068  HA  ALA C156      122.912  79.987  89.933  1.00  0.00          H
ATOM   5069  N   LYS C157      121.016  78.342  87.955  1.00  0.00          N
ATOM   5070  CA  LYS C157      120.571  76.990  87.640  1.00  0.00          C
ATOM   5071  C   LYS C157      121.758  76.050  87.452  1.00  0.00          C
ATOM   5072  O   LYS C157      121.825  74.978  88.067  1.00  0.00          O
ATOM   5073  CB  LYS C157      119.697  76.993  86.385  1.00  0.00          C
ATOM   5074  CG  LYS C157      119.186  75.620  85.971  1.00  0.00          C
ATOM   5075  CD  LYS C157      118.294  75.710  84.742  1.00  0.00          C
ATOM   5076  CE  LYS C157      117.814  74.334  84.303  1.00  0.00          C
ATOM   5077  NZ  LYS C157      116.928  74.408  83.110  1.00  0.00          N
ATOM   5078 1HB  LYS C157      118.832  77.638  86.546  1.00  0.00          H
ATOM   5079 2HB  LYS C157      120.262  77.406  85.549  1.00  0.00          H
ATOM   5080 1HG  LYS C157      120.032  74.968  85.749  1.00  0.00          H
ATOM   5081 2HG  LYS C157      118.617  75.181  86.790  1.00  0.00          H
ATOM   5082 1HD  LYS C157      117.427  76.333  84.965  1.00  0.00          H
ATOM   5083 2HD  LYS C157      118.848  76.169  83.923  1.00  0.00          H
ATOM   5084 1HE  LYS C157      118.673  73.709  84.064  1.00  0.00          H
ATOM   5085 2HE  LYS C157      117.266  73.863  85.118  1.00  0.00          H
ATOM   5086 1HZ  LYS C157      116.632  73.477  82.851  1.00  0.00          H
ATOM   5087 2HZ  LYS C157      116.117  74.971  83.326  1.00  0.00          H
ATOM   5088 3HZ  LYS C157      117.432  74.826  82.341  1.00  0.00          H
ATOM   5089  H   LYS C157      120.786  78.937  87.378  1.00  0.00          H
ATOM   5090  HA  LYS C157      120.029  76.662  88.375  1.00  0.00          H
ATOM   5091  N   TYR C158      122.696  76.417  86.587  1.00  0.00          N
ATOM   5092  CA  TYR C158      123.812  75.520  86.301  1.00  0.00          C
ATOM   5093  C   TYR C158      124.861  75.532  87.400  1.00  0.00          C
[truncated: 701,582 more chars]
