# Supplementary material for: Structure and mechanism of a tripartite ATP-independent periplasmic TRAP transporter
Source: Nat Commun. 2023 Feb 27;14:1120. doi: 10.1038/s41467-023-36590-1 (PMC9971032; doi:10.1038/s41467-023-36590-1)
Supplement: Supplementary file 5 — Supplementary Data 2 [file 41467_2023_36590_MOESM5_ESM.txt]

HEADER                                            25-AUG-21   XXXX
EXPDTA    THEORETICAL MODEL
ATOM      1  N   MET B   1     106.473 125.041  86.441  1.00145.47           N
ATOM      2  CA  MET B   1     105.049 124.639  86.355  1.00145.47           C
ATOM      3  C   MET B   1     104.393 124.756  87.694  1.00145.47           C
ATOM      4  O   MET B   1     103.610 123.905  88.116  1.00145.47           O
ATOM      5  CB  MET B   1     104.943 123.188  85.842  1.00145.47           C
ATOM      6  CG  MET B   1     105.553 122.139  86.773  1.00145.47           C
ATOM      7  SD  MET B   1     105.481 120.431  86.148  1.00145.47           S
ATOM      8  CE  MET B   1     103.700 120.197  86.420  1.00145.47           C
ATOM      9  N   PHE B   2     104.710 125.858  88.388  1.00139.71           N
ATOM     10  CA  PHE B   2     104.167 126.189  89.670  1.00139.71           C
ATOM     11  C   PHE B   2     102.688 126.417  89.588  1.00139.71           C
ATOM     12  O   PHE B   2     101.938 125.985  90.465  1.00139.71           O
ATOM     13  CB  PHE B   2     104.897 127.397  90.277  1.00139.71           C
ATOM     14  CG  PHE B   2     105.376 128.197  89.114  1.00139.71           C
ATOM     15  CD1 PHE B   2     104.576 129.100  88.457  1.00139.71           C
ATOM     16  CD2 PHE B   2     106.661 127.995  88.664  1.00139.71           C
ATOM     17  CE1 PHE B   2     105.069 129.805  87.383  1.00139.71           C
ATOM     18  CE2 PHE B   2     107.160 128.695  87.592  1.00139.71           C
ATOM     19  CZ  PHE B   2     106.360 129.606  86.948  1.00139.71           C
ATOM     20  N   THR B   3     102.214 127.081  88.520  1.00 38.53           N
ATOM     21  CA  THR B   3     100.813 127.382  88.423  1.00 38.53           C
ATOM     22  C   THR B   3     100.041 126.101  88.438  1.00 38.53           C
ATOM     23  O   THR B   3      99.037 125.974  89.137  1.00 38.53           O
ATOM     24  CB  THR B   3     100.466 128.100  87.152  1.00 38.53           C
ATOM     25  OG1 THR B   3     101.215 129.301  87.048  1.00 38.53           O
ATOM     26  CG2 THR B   3      98.961 128.422  87.169  1.00 38.53           C
ATOM     27  N   SER B   4     100.508 125.097  87.678  1.00 55.97           N
ATOM     28  CA  SER B   4      99.786 123.866  87.626  1.00 55.97           C
ATOM     29  C   SER B   4      99.748 123.305  89.012  1.00 55.97           C
ATOM     30  O   SER B   4      98.754 122.711  89.433  1.00 55.97           O
ATOM     31  CB  SER B   4     100.428 122.818  86.692  1.00 55.97           C
ATOM     32  OG  SER B   4     101.712 122.438  87.162  1.00 55.97           O
ATOM     33  N   ILE B   5     100.830 123.524  89.779  1.00163.67           N
ATOM     34  CA  ILE B   5     100.907 122.968  91.095  1.00163.67           C
ATOM     35  C   ILE B   5      99.780 123.511  91.953  1.00163.67           C
ATOM     36  O   ILE B   5      99.054 122.758  92.601  1.00163.67           O
ATOM     37  CB  ILE B   5     102.184 123.319  91.804  1.00163.67           C
ATOM     38  CG1 ILE B   5     103.401 122.707  91.086  1.00163.67           C
ATOM     39  CG2 ILE B   5     102.033 122.886  93.269  1.00163.67           C
ATOM     40  CD1 ILE B   5     103.358 121.183  91.000  1.00163.67           C
ATOM     41  N   VAL B   6      99.572 124.842  91.947  1.00 56.77           N
ATOM     42  CA  VAL B   6      98.618 125.463  92.830  1.00 56.77           C
ATOM     43  C   VAL B   6      97.237 124.971  92.555  1.00 56.77           C
ATOM     44  O   VAL B   6      96.494 124.616  93.474  1.00 56.77           O
ATOM     45  CB  VAL B   6      98.586 126.952  92.673  1.00 56.77           C
ATOM     46  CG1 VAL B   6      97.512 127.519  93.611  1.00 56.77           C
ATOM     47  CG2 VAL B   6      99.999 127.498  92.933  1.00 56.77           C
ATOM     48  N   GLY B   7      96.859 124.910  91.269  1.00 38.46           N
ATOM     49  CA  GLY B   7      95.518 124.531  90.947  1.00 38.46           C
ATOM     50  C   GLY B   7      95.296 123.153  91.469  1.00 38.46           C
ATOM     51  O   GLY B   7      94.224 122.822  91.974  1.00 38.46           O
ATOM     52  N   TRP B   8      96.335 122.313  91.364  1.00178.03           N
ATOM     53  CA  TRP B   8      96.235 120.939  91.744  1.00178.03           C
ATOM     54  C   TRP B   8      95.883 120.813  93.204  1.00178.03           C
ATOM     55  O   TRP B   8      94.945 120.102  93.557  1.00178.03           O
ATOM     56  CB  TRP B   8      97.570 120.209  91.519  1.00178.03           C
ATOM     57  CG  TRP B   8      97.584 118.739  91.863  1.00178.03           C
ATOM     58  CD1 TRP B   8      97.216 117.676  91.097  1.00178.03           C
ATOM     59  CD2 TRP B   8      98.052 118.202  93.109  1.00178.03           C
ATOM     60  NE1 TRP B   8      97.432 116.506  91.784  1.00178.03           N
ATOM     61  CE2 TRP B   8      97.948 116.815  93.025  1.00178.03           C
ATOM     62  CE3 TRP B   8      98.537 118.812  94.229  1.00178.03           C
ATOM     63  CZ2 TRP B   8      98.325 116.012  94.064  1.00178.03           C
ATOM     64  CZ3 TRP B   8      98.911 117.998  95.272  1.00178.03           C
ATOM     65  CH2 TRP B   8      98.809 116.625  95.197  1.00178.03           C
ATOM     66  N   LEU B   9      96.595 121.531  94.096  1.00146.64           N
ATOM     67  CA  LEU B   9      96.402 121.373  95.517  1.00146.64           C
ATOM     68  C   LEU B   9      95.005 121.710  95.909  1.00146.64           C
ATOM     69  O   LEU B   9      94.362 120.965  96.649  1.00146.64           O
ATOM     70  CB  LEU B   9      97.290 122.321  96.341  1.00146.64           C
ATOM     71  CG  LEU B   9      98.786 121.968  96.315  1.00146.64           C
ATOM     72  CD1 LEU B   9      99.616 122.957  97.150  1.00146.64           C
ATOM     73  CD2 LEU B   9      99.001 120.522  96.778  1.00146.64           C
ATOM     74  N   GLY B  10      94.492 122.845  95.414  1.00 49.15           N
ATOM     75  CA  GLY B  10      93.189 123.282  95.819  1.00 49.15           C
ATOM     76  C   GLY B  10      92.192 122.279  95.366  1.00 49.15           C
ATOM     77  O   GLY B  10      91.201 122.015  96.043  1.00 49.15           O
ATOM     78  N   LEU B  11      92.443 121.698  94.187  1.00 73.57           N
ATOM     79  CA  LEU B  11      91.509 120.784  93.617  1.00 73.57           C
ATOM     80  C   LEU B  11      91.343 119.627  94.557  1.00 73.57           C
ATOM     81  O   LEU B  11      90.220 119.186  94.798  1.00 73.57           O
ATOM     82  CB  LEU B  11      92.006 120.234  92.268  1.00 73.57           C
ATOM     83  CG  LEU B  11      90.965 119.402  91.499  1.00 73.57           C
ATOM     84  CD1 LEU B  11      89.787 120.283  91.057  1.00 73.57           C
ATOM     85  CD2 LEU B  11      91.609 118.642  90.325  1.00 73.57           C
ATOM     86  N   LEU B  12      92.448 119.114  95.137  1.00345.50           N
ATOM     87  CA  LEU B  12      92.348 117.956  95.987  1.00345.50           C
ATOM     88  C   LEU B  12      91.526 118.197  97.217  1.00345.50           C
ATOM     89  O   LEU B  12      90.694 117.368  97.590  1.00345.50           O
ATOM     90  CB  LEU B  12      93.700 117.417  96.497  1.00345.50           C
ATOM     91  CG  LEU B  12      94.519 116.607  95.474  1.00345.50           C
ATOM     92  CD1 LEU B  12      93.782 115.320  95.075  1.00345.50           C
ATOM     93  CD2 LEU B  12      94.944 117.457  94.272  1.00345.50           C
ATOM     94  N   PHE B  13      91.714 119.355  97.871  1.00288.14           N
ATOM     95  CA  PHE B  13      91.021 119.605  99.105  1.00288.14           C
ATOM     96  C   PHE B  13      89.564 119.541  98.805  1.00288.14           C
ATOM     97  O   PHE B  13      88.772 119.075  99.626  1.00288.14           O
ATOM     98  CB  PHE B  13      91.356 120.972  99.722  1.00288.14           C
ATOM     99  CG  PHE B  13      92.759 120.874 100.215  1.00288.14           C
ATOM    100  CD1 PHE B  13      93.814 120.956  99.340  1.00288.14           C
ATOM    101  CD2 PHE B  13      93.027 120.702 101.554  1.00288.14           C
ATOM    102  CE1 PHE B  13      95.110 120.865  99.787  1.00288.14           C
ATOM    103  CE2 PHE B  13      94.324 120.611 102.007  1.00288.14           C
ATOM    104  CZ  PHE B  13      95.370 120.694 101.124  1.00288.14           C
ATOM    105  N   ALA B  14      89.199 119.963  97.581  1.00 77.71           N
ATOM    106  CA  ALA B  14      87.829 119.985  97.153  1.00 77.71           C
ATOM    107  C   ALA B  14      87.253 118.604  97.283  1.00 77.71           C
ATOM    108  O   ALA B  14      86.099 118.466  97.688  1.00 77.71           O
ATOM    109  CB  ALA B  14      87.669 120.415  95.686  1.00 77.71           C
ATOM    110  N   GLY B  15      88.029 117.538  96.994  1.00137.73           N
ATOM    111  CA  GLY B  15      87.437 116.233  97.145  1.00137.73           C
ATOM    112  C   GLY B  15      87.040 115.624  95.830  1.00137.73           C
ATOM    113  O   GLY B  15      85.915 115.151  95.681  1.00137.73           O
ATOM    114  N   MET B  16      87.947 115.642  94.829  1.00180.09           N
ATOM    115  CA  MET B  16      87.709 114.974  93.573  1.00180.09           C
ATOM    116  C   MET B  16      88.549 113.738  93.607  1.00180.09           C
ATOM    117  O   MET B  16      89.345 113.574  94.527  1.00180.09           O
ATOM    118  CB  MET B  16      88.204 115.735  92.339  1.00180.09           C
ATOM    119  CG  MET B  16      87.395 116.971  91.973  1.00180.09           C
ATOM    120  SD  MET B  16      88.038 117.820  90.504  1.00180.09           S
ATOM    121  CE  MET B  16      87.788 116.405  89.395  1.00180.09           C
ATOM    122  N   PRO B  17      88.408 112.833  92.670  1.00232.99           N
ATOM    123  CA  PRO B  17      89.259 111.679  92.712  1.00232.99           C
ATOM    124  C   PRO B  17      90.665 112.127  92.487  1.00232.99           C
ATOM    125  O   PRO B  17      90.923 112.822  91.506  1.00232.99           O
ATOM    126  CB  PRO B  17      88.685 110.704  91.694  1.00232.99           C
ATOM    127  CG  PRO B  17      87.180 111.043  91.694  1.00232.99           C
ATOM    128  CD  PRO B  17      87.117 112.536  92.073  1.00232.99           C
ATOM    129  N   VAL B  18      91.572 111.719  93.393  1.00435.63           N
ATOM    130  CA  VAL B  18      92.931 112.158  93.435  1.00435.63           C
ATOM    131  C   VAL B  18      93.714 111.663  92.254  1.00435.63           C
ATOM    132  O   VAL B  18      94.428 112.414  91.586  1.00435.63           O
ATOM    133  CB  VAL B  18      93.643 111.682  94.662  1.00435.63           C
ATOM    134  CG1 VAL B  18      95.070 112.228  94.589  1.00435.63           C
ATOM    135  CG2 VAL B  18      92.859 112.088  95.924  1.00435.63           C
ATOM    136  N   GLY B  19      93.588 110.366  91.943  1.00219.24           N
ATOM    137  CA  GLY B  19      94.385 109.803  90.894  1.00219.24           C
ATOM    138  C   GLY B  19      94.022 110.510  89.642  1.00219.24           C
ATOM    139  O   GLY B  19      94.883 110.829  88.829  1.00219.24           O
ATOM    140  N   PHE B  20      92.713 110.763  89.470  1.00104.71           N
ATOM    141  CA  PHE B  20      92.229 111.422  88.298  1.00104.71           C
ATOM    142  C   PHE B  20      92.778 112.812  88.265  1.00104.71           C
ATOM    143  O   PHE B  20      93.212 113.283  87.217  1.00104.71           O
ATOM    144  CB  PHE B  20      90.691 111.503  88.242  1.00104.71           C
ATOM    145  CG  PHE B  20      90.179 110.111  88.075  1.00104.71           C
ATOM    146  CD1 PHE B  20      90.179 109.508  86.840  1.00104.71           C
ATOM    147  CD2 PHE B  20      89.696 109.402  89.153  1.00104.71           C
ATOM    148  CE1 PHE B  20      89.710 108.224  86.683  1.00104.71           C
ATOM    149  CE2 PHE B  20      89.225 108.119  89.004  1.00104.71           C
ATOM    150  CZ  PHE B  20      89.230 107.525  87.764  1.00104.71           C
ATOM    151  N   SER B  21      92.781 113.520  89.412  1.00118.23           N
ATOM    152  CA  SER B  21      93.258 114.874  89.400  1.00118.23           C
ATOM    153  C   SER B  21      94.717 114.904  89.038  1.00118.23           C
ATOM    154  O   SER B  21      95.126 115.735  88.231  1.00118.23           O
ATOM    155  CB  SER B  21      93.105 115.571  90.764  1.00118.23           C
ATOM    156  OG  SER B  21      93.945 114.952  91.727  1.00118.23           O
ATOM    157  N   LEU B  22      95.557 114.018  89.619  1.00229.25           N
ATOM    158  CA  LEU B  22      96.963 114.061  89.286  1.00229.25           C
ATOM    159  C   LEU B  22      97.169 113.701  87.862  1.00229.25           C
ATOM    160  O   LEU B  22      97.978 114.323  87.177  1.00229.25           O
ATOM    161  CB  LEU B  22      97.854 113.138  90.134  1.00229.25           C
ATOM    162  CG  LEU B  22      98.075 113.635  91.575  1.00229.25           C
ATOM    163  CD1 LEU B  22      96.804 113.515  92.428  1.00229.25           C
ATOM    164  CD2 LEU B  22      99.302 112.966  92.209  1.00229.25           C
ATOM    165  N   ILE B  23      96.456 112.670  87.379  1.00137.36           N
ATOM    166  CA  ILE B  23      96.642 112.302  86.010  1.00137.36           C
ATOM    167  C   ILE B  23      96.174 113.437  85.147  1.00137.36           C
ATOM    168  O   ILE B  23      96.827 113.786  84.168  1.00137.36           O
ATOM    169  CB  ILE B  23      95.951 111.023  85.610  1.00137.36           C
ATOM    170  CG1 ILE B  23      94.428 111.112  85.781  1.00137.36           C
ATOM    171  CG2 ILE B  23      96.606 109.870  86.388  1.00137.36           C
ATOM    172  CD1 ILE B  23      93.690 109.918  85.174  1.00137.36           C
ATOM    173  N   PHE B  24      95.042 114.070  85.511  1.00 59.80           N
ATOM    174  CA  PHE B  24      94.466 115.145  84.751  1.00 59.80           C
ATOM    175  C   PHE B  24      95.427 116.294  84.662  1.00 59.80           C
ATOM    176  O   PHE B  24      95.643 116.841  83.583  1.00 59.80           O
ATOM    177  CB  PHE B  24      93.165 115.665  85.394  1.00 59.80           C
ATOM    178  CG  PHE B  24      92.740 116.911  84.697  1.00 59.80           C
ATOM    179  CD1 PHE B  24      92.126 116.864  83.467  1.00 59.80           C
ATOM    180  CD2 PHE B  24      92.943 118.135  85.293  1.00 59.80           C
ATOM    181  CE1 PHE B  24      91.736 118.024  82.836  1.00 59.80           C
ATOM    182  CE2 PHE B  24      92.556 119.297  84.669  1.00 59.80           C
ATOM    183  CZ  PHE B  24      91.953 119.241  83.437  1.00 59.80           C
ATOM    184  N   VAL B  25      96.040 116.685  85.795  1.00132.74           N
ATOM    185  CA  VAL B  25      96.926 117.815  85.784  1.00132.74           C
ATOM    186  C   VAL B  25      98.078 117.516  84.869  1.00132.74           C
ATOM    187  O   VAL B  25      98.468 118.355  84.061  1.00132.74           O
ATOM    188  CB  VAL B  25      97.488 118.142  87.149  1.00132.74           C
ATOM    189  CG1 VAL B  25      96.308 118.438  88.074  1.00132.74           C
ATOM    190  CG2 VAL B  25      98.372 117.002  87.682  1.00132.74           C
ATOM    191  N   GLY B  26      98.647 116.300  84.972  1.00 48.55           N
ATOM    192  CA  GLY B  26      99.797 115.917  84.203  1.00 48.55           C
ATOM    193  C   GLY B  26      99.461 115.862  82.748  1.00 48.55           C
ATOM    194  O   GLY B  26     100.234 116.320  81.910  1.00 48.55           O
ATOM    195  N   LEU B  27      98.296 115.279  82.402  1.00 96.73           N
ATOM    196  CA  LEU B  27      97.919 115.170  81.023  1.00 96.73           C
ATOM    197  C   LEU B  27      97.736 116.540  80.452  1.00 96.73           C
ATOM    198  O   LEU B  27      98.159 116.796  79.325  1.00 96.73           O
ATOM    199  CB  LEU B  27      96.617 114.376  80.793  1.00 96.73           C
ATOM    200  CG  LEU B  27      96.795 112.842  80.758  1.00 96.73           C
ATOM    201  CD1 LEU B  27      97.457 112.399  79.445  1.00 96.73           C
ATOM    202  CD2 LEU B  27      97.555 112.312  81.981  1.00 96.73           C
ATOM    203  N   ALA B  28      97.105 117.460  81.207  1.00 30.92           N
ATOM    204  CA  ALA B  28      96.855 118.789  80.719  1.00 30.92           C
ATOM    205  C   ALA B  28      98.156 119.486  80.471  1.00 30.92           C
ATOM    206  O   ALA B  28      98.326 120.153  79.453  1.00 30.92           O
ATOM    207  CB  ALA B  28      96.061 119.649  81.718  1.00 30.92           C
ATOM    208  N   PHE B  29      99.118 119.335  81.399  1.00 72.60           N
ATOM    209  CA  PHE B  29     100.389 119.992  81.290  1.00 72.60           C
ATOM    210  C   PHE B  29     101.079 119.509  80.053  1.00 72.60           C
ATOM    211  O   PHE B  29     101.614 120.301  79.279  1.00 72.60           O
ATOM    212  CB  PHE B  29     101.306 119.684  82.486  1.00 72.60           C
ATOM    213  CG  PHE B  29     102.656 120.250  82.206  1.00 72.60           C
ATOM    214  CD1 PHE B  29     102.902 121.592  82.362  1.00 72.60           C
ATOM    215  CD2 PHE B  29     103.678 119.426  81.797  1.00 72.60           C
ATOM    216  CE1 PHE B  29     104.153 122.106  82.105  1.00 72.60           C
ATOM    217  CE2 PHE B  29     104.929 119.933  81.538  1.00 72.60           C
ATOM    218  CZ  PHE B  29     105.167 121.277  81.691  1.00 72.60           C
ATOM    219  N   LEU B  30     101.078 118.182  79.834  1.00 60.93           N
ATOM    220  CA  LEU B  30     101.763 117.603  78.718  1.00 60.93           C
ATOM    221  C   LEU B  30     101.141 118.046  77.428  1.00 60.93           C
ATOM    222  O   LEU B  30     101.851 118.395  76.486  1.00 60.93           O
ATOM    223  CB  LEU B  30     101.732 116.064  78.764  1.00 60.93           C
ATOM    224  CG  LEU B  30     102.454 115.509  80.005  1.00 60.93           C
ATOM    225  CD1 LEU B  30     102.428 113.974  80.040  1.00 60.93           C
ATOM    226  CD2 LEU B  30     103.869 116.096  80.120  1.00 60.93           C
ATOM    227  N   VAL B  31      99.797 118.043  77.351  1.00110.21           N
ATOM    228  CA  VAL B  31      99.109 118.384  76.137  1.00110.21           C
ATOM    229  C   VAL B  31      99.304 119.833  75.789  1.00110.21           C
ATOM    230  O   VAL B  31      99.550 120.167  74.631  1.00110.21           O
ATOM    231  CB  VAL B  31      97.630 118.116  76.200  1.00110.21           C
ATOM    232  CG1 VAL B  31      97.416 116.601  76.359  1.00110.21           C
ATOM    233  CG2 VAL B  31      97.010 118.941  77.337  1.00110.21           C
ATOM    234  N   LEU B  32      99.215 120.733  76.782  1.00 85.42           N
ATOM    235  CA  LEU B  32      99.301 122.142  76.509  1.00 85.42           C
ATOM    236  C   LEU B  32     100.650 122.448  75.945  1.00 85.42           C
ATOM    237  O   LEU B  32     100.791 123.252  75.024  1.00 85.42           O
ATOM    238  CB  LEU B  32      99.111 123.004  77.766  1.00 85.42           C
ATOM    239  CG  LEU B  32      99.191 124.512  77.477  1.00 85.42           C
ATOM    240  CD1 LEU B  32      98.050 124.963  76.558  1.00 85.42           C
ATOM    241  CD2 LEU B  32      99.265 125.322  78.778  1.00 85.42           C
ATOM    242  N   THR B  33     101.682 121.794  76.505  1.00134.00           N
ATOM    243  CA  THR B  33     103.054 121.949  76.123  1.00134.00           C
ATOM    244  C   THR B  33     103.199 121.411  74.732  1.00134.00           C
ATOM    245  O   THR B  33     104.065 121.845  73.973  1.00134.00           O
ATOM    246  CB  THR B  33     103.965 121.117  76.969  1.00134.00           C
ATOM    247  OG1 THR B  33     103.749 121.403  78.338  1.00134.00           O
ATOM    248  CG2 THR B  33     105.417 121.444  76.606  1.00134.00           C
ATOM    249  N   GLU B  34     102.347 120.435  74.368  1.00 68.79           N
ATOM    250  CA  GLU B  34     102.462 119.771  73.103  1.00 68.79           C
ATOM    251  C   GLU B  34     103.763 119.036  73.111  1.00 68.79           C
ATOM    252  O   GLU B  34     104.473 118.959  72.109  1.00 68.79           O
ATOM    253  CB  GLU B  34     102.376 120.739  71.910  1.00 68.79           C
ATOM    254  CG  GLU B  34     100.970 121.338  71.771  1.00 68.79           C
ATOM    255  CD  GLU B  34     100.939 122.337  70.621  1.00 68.79           C
ATOM    256  OE1 GLU B  34     102.009 122.921  70.302  1.00 68.79           O
ATOM    257  OE2 GLU B  34      99.834 122.534  70.051  1.00 68.79           O
ATOM    258  N   SER B  35     104.090 118.471  74.291  1.00 46.36           N
ATOM    259  CA  SER B  35     105.273 117.691  74.495  1.00 46.36           C
ATOM    260  C   SER B  35     105.013 116.293  74.017  1.00 46.36           C
ATOM    261  O   SER B  35     103.879 115.817  74.006  1.00 46.36           O
ATOM    262  CB  SER B  35     105.681 117.627  75.979  1.00 46.36           C
ATOM    263  OG  SER B  35     106.855 116.844  76.136  1.00 46.36           O
ATOM    264  N   THR B  36     106.095 115.606  73.601  1.00 47.47           N
ATOM    265  CA  THR B  36     106.105 114.262  73.089  1.00 47.47           C
ATOM    266  C   THR B  36     105.819 113.293  74.194  1.00 47.47           C
ATOM    267  O   THR B  36     105.322 112.191  73.962  1.00 47.47           O
ATOM    268  CB  THR B  36     107.427 113.887  72.490  1.00 47.47           C
ATOM    269  OG1 THR B  36     108.441 113.929  73.482  1.00 47.47           O
ATOM    270  CG2 THR B  36     107.752 114.877  71.359  1.00 47.47           C
ATOM    271  N   GLY B  37     106.108 113.706  75.438  1.00 51.49           N
ATOM    272  CA  GLY B  37     106.058 112.878  76.609  1.00 51.49           C
ATOM    273  C   GLY B  37     104.708 112.248  76.757  1.00 51.49           C
ATOM    274  O   GLY B  37     104.572 111.222  77.422  1.00 51.49           O
ATOM    275  N   ILE B  38     103.666 112.852  76.168  1.00160.94           N
ATOM    276  CA  ILE B  38     102.328 112.372  76.354  1.00160.94           C
ATOM    277  C   ILE B  38     102.239 110.922  75.945  1.00160.94           C
ATOM    278  O   ILE B  38     101.584 110.123  76.613  1.00160.94           O
ATOM    279  CB  ILE B  38     101.328 113.185  75.568  1.00160.94           C
ATOM    280  CG1 ILE B  38      99.917 113.061  76.162  1.00160.94           C
ATOM    281  CG2 ILE B  38     101.416 112.783  74.085  1.00160.94           C
ATOM    282  CD1 ILE B  38      99.345 111.647  76.164  1.00160.94           C
ATOM    283  N   ASN B  39     102.921 110.522  74.856  1.00 56.42           N
ATOM    284  CA  ASN B  39     102.817 109.166  74.386  1.00 56.42           C
ATOM    285  C   ASN B  39     103.254 108.218  75.469  1.00 56.42           C
ATOM    286  O   ASN B  39     102.677 107.144  75.628  1.00 56.42           O
ATOM    287  CB  ASN B  39     103.698 108.893  73.155  1.00 56.42           C
ATOM    288  CG  ASN B  39     103.088 109.613  71.961  1.00 56.42           C
ATOM    289  OD1 ASN B  39     102.852 110.819  71.997  1.00 56.42           O
ATOM    290  ND2 ASN B  39     102.819 108.852  70.867  1.00 56.42           N
ATOM    291  N   PHE B  40     104.288 108.602  76.234  1.00 76.12           N
ATOM    292  CA  PHE B  40     104.912 107.824  77.275  1.00 76.12           C
ATOM    293  C   PHE B  40     104.018 107.629  78.459  1.00 76.12           C
ATOM    294  O   PHE B  40     104.166 106.653  79.194  1.00 76.12           O
ATOM    295  CB  PHE B  40     106.216 108.448  77.788  1.00 76.12           C
ATOM    296  CG  PHE B  40     107.225 108.281  76.709  1.00 76.12           C
ATOM    297  CD1 PHE B  40     107.306 109.172  75.665  1.00 76.12           C
ATOM    298  CD2 PHE B  40     108.093 107.217  76.742  1.00 76.12           C
ATOM    299  CE1 PHE B  40     108.242 109.005  74.672  1.00 76.12           C
ATOM    300  CE2 PHE B  40     109.032 107.045  75.754  1.00 76.12           C
ATOM    301  CZ  PHE B  40     109.108 107.940  74.715  1.00 76.12           C
ATOM    302  N   ALA B  41     103.062 108.549  78.682  1.00 57.99           N
ATOM    303  CA  ALA B  41     102.327 108.559  79.913  1.00 57.99           C
ATOM    304  C   ALA B  41     101.687 107.229  80.211  1.00 57.99           C
ATOM    305  O   ALA B  41     101.744 106.768  81.351  1.00 57.99           O
ATOM    306  CB  ALA B  41     101.214 109.620  79.936  1.00 57.99           C
ATOM    307  N   ALA B  42     101.089 106.545  79.221  1.00 39.58           N
ATOM    308  CA  ALA B  42     100.414 105.308  79.522  1.00 39.58           C
ATOM    309  C   ALA B  42     101.376 104.294  80.070  1.00 39.58           C
ATOM    310  O   ALA B  42     101.074 103.587  81.033  1.00 39.58           O
ATOM    311  CB  ALA B  42      99.748 104.685  78.283  1.00 39.58           C
ATOM    312  N   GLN B  43     102.582 104.217  79.484  1.00101.70           N
ATOM    313  CA  GLN B  43     103.569 103.243  79.856  1.00101.70           C
ATOM    314  C   GLN B  43     103.941 103.475  81.276  1.00101.70           C
ATOM    315  O   GLN B  43     104.246 102.543  82.018  1.00101.70           O
ATOM    316  CB  GLN B  43     104.856 103.381  79.027  1.00101.70           C
ATOM    317  CG  GLN B  43     104.640 103.149  77.534  1.00101.70           C
ATOM    318  CD  GLN B  43     105.971 103.355  76.828  1.00101.70           C
ATOM    319  OE1 GLN B  43     106.571 102.408  76.319  1.00101.70           O
ATOM    320  NE2 GLN B  43     106.452 104.626  76.797  1.00101.70           N
ATOM    321  N   GLN B  44     103.926 104.750  81.681  1.00141.39           N
ATOM    322  CA  GLN B  44     104.334 105.153  82.987  1.00141.39           C
ATOM    323  C   GLN B  44     103.443 104.533  84.026  1.00141.39           C
ATOM    324  O   GLN B  44     103.890 104.276  85.143  1.00141.39           O
ATOM    325  CB  GLN B  44     104.286 106.679  83.169  1.00141.39           C
ATOM    326  CG  GLN B  44     104.987 107.150  84.439  1.00141.39           C
ATOM    327  CD  GLN B  44     106.464 106.822  84.280  1.00141.39           C
ATOM    328  OE1 GLN B  44     107.163 106.550  85.255  1.00141.39           O
ATOM    329  NE2 GLN B  44     106.956 106.846  83.012  1.00141.39           N
ATOM    330  N   MET B  45     102.144 104.340  83.721  1.00159.15           N
ATOM    331  CA  MET B  45     101.244 103.792  84.700  1.00159.15           C
ATOM    332  C   MET B  45     101.544 102.367  85.086  1.00159.15           C
ATOM    333  O   MET B  45     101.589 102.042  86.271  1.00159.15           O
ATOM    334  CB  MET B  45      99.764 103.771  84.270  1.00159.15           C
ATOM    335  CG  MET B  45      99.024 105.106  84.371  1.00159.15           C
ATOM    336  SD  MET B  45      99.448 106.338  83.109  1.00159.15           S
ATOM    337  CE  MET B  45      98.095 107.464  83.556  1.00159.15           C
ATOM    338  N   ILE B  46     101.791 101.480  84.105  1.00 69.90           N
ATOM    339  CA  ILE B  46     101.878 100.068  84.376  1.00 69.90           C
ATOM    340  C   ILE B  46     103.001  99.775  85.310  1.00 69.90           C
ATOM    341  O   ILE B  46     102.855  99.009  86.262  1.00 69.90           O
ATOM    342  CB  ILE B  46     102.136  99.260  83.140  1.00 69.90           C
ATOM    343  CG1 ILE B  46     100.996  99.444  82.126  1.00 69.90           C
ATOM    344  CG2 ILE B  46     102.352  97.797  83.565  1.00 69.90           C
ATOM    345  CD1 ILE B  46     101.339  98.912  80.737  1.00 69.90           C
ATOM    346  N   GLY B  47     104.154 100.410  85.075  1.00126.06           N
ATOM    347  CA  GLY B  47     105.324 100.117  85.838  1.00126.06           C
ATOM    348  C   GLY B  47     105.070 100.397  87.281  1.00126.06           C
ATOM    349  O   GLY B  47     105.610  99.717  88.153  1.00126.06           O
ATOM    350  N   GLY B  48     104.241 101.408  87.586  1.00376.74           N
ATOM    351  CA  GLY B  48     104.068 101.813  88.952  1.00376.74           C
ATOM    352  C   GLY B  48     103.556 100.692  89.816  1.00376.74           C
ATOM    353  O   GLY B  48     103.992 100.546  90.956  1.00376.74           O
ATOM    354  N   LEU B  49     102.587  99.901  89.319  1.00382.95           N
ATOM    355  CA  LEU B  49     101.966  98.819  90.045  1.00382.95           C
ATOM    356  C   LEU B  49     102.824  97.610  90.226  1.00382.95           C
ATOM    357  O   LEU B  49     102.575  96.809  91.122  1.00382.95           O
ATOM    358  CB  LEU B  49     100.619  98.359  89.462  1.00382.95           C
ATOM    359  CG  LEU B  49      99.454  99.278  89.868  1.00382.95           C
ATOM    360  CD1 LEU B  49      99.113  99.107  91.357  1.00382.95           C
ATOM    361  CD2 LEU B  49      99.748 100.741  89.513  1.00382.95           C
ATOM    362  N   ASP B  50     103.850  97.430  89.388  1.00175.28           N
ATOM    363  CA  ASP B  50     104.570  96.189  89.348  1.00175.28           C
ATOM    364  C   ASP B  50     105.086  95.773  90.705  1.00175.28           C
ATOM    365  O   ASP B  50     105.149  94.576  90.978  1.00175.28           O
ATOM    366  CB  ASP B  50     105.776  96.243  88.394  1.00175.28           C
ATOM    367  CG  ASP B  50     106.223  94.815  88.112  1.00175.28           C
ATOM    368  OD1 ASP B  50     105.492  93.871  88.519  1.00175.28           O
ATOM    369  OD2 ASP B  50     107.299  94.647  87.481  1.00175.28           O
ATOM    370  N   ASN B  51     105.460  96.711  91.599  1.00447.29           N
ATOM    371  CA  ASN B  51     106.093  96.359  92.850  1.00447.29           C
ATOM    372  C   ASN B  51     105.311  95.363  93.657  1.00447.29           C
ATOM    373  O   ASN B  51     104.097  95.457  93.833  1.00447.29           O
ATOM    374  CB  ASN B  51     106.390  97.570  93.750  1.00447.29           C
ATOM    375  CG  ASN B  51     107.494  98.370  93.073  1.00447.29           C
ATOM    376  OD1 ASN B  51     108.546  97.831  92.732  1.00447.29           O
ATOM    377  ND2 ASN B  51     107.245  99.689  92.855  1.00447.29           N
ATOM    378  N   PHE B  52     106.054  94.357  94.161  1.00325.48           N
ATOM    379  CA  PHE B  52     105.592  93.231  94.925  1.00325.48           C
ATOM    380  C   PHE B  52     105.135  93.633  96.314  1.00325.48           C
ATOM    381  O   PHE B  52     104.111  93.158  96.793  1.00325.48           O
ATOM    382  CB  PHE B  52     106.714  92.185  95.069  1.00325.48           C
ATOM    383  CG  PHE B  52     106.140  90.913  95.585  1.00325.48           C
ATOM    384  CD1 PHE B  52     105.474  90.063  94.731  1.00325.48           C
ATOM    385  CD2 PHE B  52     106.283  90.562  96.905  1.00325.48           C
ATOM    386  CE1 PHE B  52     104.943  88.882  95.194  1.00325.48           C
ATOM    387  CE2 PHE B  52     105.754  89.383  97.374  1.00325.48           C
ATOM    388  CZ  PHE B  52     105.084  88.542  96.518  1.00325.48           C
ATOM    389  N   THR B  53     105.896  94.522  96.991  1.00706.11           N
ATOM    390  CA  THR B  53     105.761  94.922  98.380  1.00706.11           C
ATOM    391  C   THR B  53     104.520  95.701  98.703  1.00706.11           C
ATOM    392  O   THR B  53     103.933  95.525  99.771  1.00706.11           O
ATOM    393  CB  THR B  53     106.907  95.781  98.802  1.00706.11           C
ATOM    394  OG1 THR B  53     108.127  95.097  98.567  1.00706.11           O
ATOM    395  CG2 THR B  53     106.761  96.093 100.300  1.00706.11           C
ATOM    396  N   LEU B  54     104.063  96.570  97.787  1.00778.22           N
ATOM    397  CA  LEU B  54     102.936  97.425  98.057  1.00778.22           C
ATOM    398  C   LEU B  54     101.795  96.529  98.384  1.00778.22           C
ATOM    399  O   LEU B  54     100.890  96.917  99.124  1.00778.22           O
ATOM    400  CB  LEU B  54     102.609  98.298  96.824  1.00778.22           C
ATOM    401  CG  LEU B  54     101.414  99.264  96.954  1.00778.22           C
ATOM    402  CD1 LEU B  54     101.388 100.237  95.769  1.00778.22           C
ATOM    403  CD2 LEU B  54     100.075  98.525  97.055  1.00778.22           C
ATOM    404  N   LEU B  55     101.875  95.283  97.877  1.00480.45           N
ATOM    405  CA  LEU B  55     100.901  94.250  98.013  1.00480.45           C
ATOM    406  C   LEU B  55     100.605  94.019  99.451  1.00480.45           C
ATOM    407  O   LEU B  55      99.517  93.569  99.787  1.00480.45           O
ATOM    408  CB  LEU B  55     101.346  92.898  97.431  1.00480.45           C
ATOM    409  CG  LEU B  55     101.529  92.897  95.905  1.00480.45           C
ATOM    410  CD1 LEU B  55     101.921  91.501  95.401  1.00480.45           C
ATOM    411  CD2 LEU B  55     100.289  93.452  95.189  1.00480.45           C
ATOM    412  N   ALA B  56     101.557  94.289 100.350  1.00558.60           N
ATOM    413  CA  ALA B  56     101.293  94.056 101.738  1.00558.60           C
ATOM    414  C   ALA B  56     100.096  94.865 102.127  1.00558.60           C
ATOM    415  O   ALA B  56      99.327  94.447 102.986  1.00558.60           O
ATOM    416  CB  ALA B  56     102.465  94.464 102.648  1.00558.60           C
ATOM    417  N   VAL B  57      99.896  96.037 101.500  1.00740.21           N
ATOM    418  CA  VAL B  57      98.831  96.917 101.889  1.00740.21           C
ATOM    419  C   VAL B  57      97.477  96.239 101.812  1.00740.21           C
ATOM    420  O   VAL B  57      96.719  96.312 102.778  1.00740.21           O
ATOM    421  CB  VAL B  57      98.776  98.139 101.016  1.00740.21           C
ATOM    422  CG1 VAL B  57      97.601  99.027 101.465  1.00740.21           C
ATOM    423  CG2 VAL B  57     100.161  98.807 101.039  1.00740.21           C
ATOM    424  N   PRO B  58      97.086  95.611 100.738  1.00420.96           N
ATOM    425  CA  PRO B  58      95.786  94.985 100.623  1.00420.96           C
ATOM    426  C   PRO B  58      95.510  93.764 101.437  1.00420.96           C
ATOM    427  O   PRO B  58      94.389  93.615 101.919  1.00420.96           O
ATOM    428  CB  PRO B  58      95.585  94.728  99.127  1.00420.96           C
ATOM    429  CG  PRO B  58      97.008  94.779  98.533  1.00420.96           C
ATOM    430  CD  PRO B  58      97.754  95.753  99.455  1.00420.96           C
ATOM    431  N   PHE B  59      96.506  92.877 101.591  1.00403.98           N
ATOM    432  CA  PHE B  59      96.307  91.599 102.217  1.00403.98           C
ATOM    433  C   PHE B  59      96.039  91.831 103.650  1.00403.98           C
ATOM    434  O   PHE B  59      95.197  91.162 104.247  1.00403.98           O
ATOM    435  CB  PHE B  59      97.524  90.670 102.084  1.00403.98           C
ATOM    436  CG  PHE B  59      97.607  90.280 100.648  1.00403.98           C
ATOM    437  CD1 PHE B  59      96.775  89.303 100.149  1.00403.98           C
ATOM    438  CD2 PHE B  59      98.510  90.880  99.799  1.00403.98           C
ATOM    439  CE1 PHE B  59      96.837  88.933  98.827  1.00403.98           C
ATOM    440  CE2 PHE B  59      98.578  90.513  98.475  1.00403.98           C
ATOM    441  CZ  PHE B  59      97.741  89.537  97.987  1.00403.98           C
ATOM    442  N   PHE B  60      96.768  92.801 104.236  1.00935.42           N
ATOM    443  CA  PHE B  60      96.498  93.086 105.592  1.00935.42           C
ATOM    444  C   PHE B  60      95.081  93.518 105.612  1.00935.42           C
ATOM    445  O   PHE B  60      94.350  93.133 106.515  1.00935.42           O
ATOM    446  CB  PHE B  60      97.409  94.165 106.203  1.00935.42           C
ATOM    447  CG  PHE B  60      98.673  93.456 106.556  1.00935.42           C
ATOM    448  CD1 PHE B  60      99.693  93.319 105.644  1.00935.42           C
ATOM    449  CD2 PHE B  60      98.817  92.902 107.806  1.00935.42           C
ATOM    450  CE1 PHE B  60     100.847  92.651 105.980  1.00935.42           C
ATOM    451  CE2 PHE B  60      99.967  92.234 108.147  1.00935.42           C
ATOM    452  CZ  PHE B  60     100.987  92.106 107.234  1.00935.42           C
ATOM    453  N   VAL B  61      94.638  94.274 104.590  1.00796.67           N
ATOM    454  CA  VAL B  61      93.266  94.678 104.550  1.00796.67           C
ATOM    455  C   VAL B  61      92.366  93.485 104.566  1.00796.67           C
ATOM    456  O   VAL B  61      91.436  93.431 105.363  1.00796.67           O
ATOM    457  CB  VAL B  61      92.922  95.539 103.367  1.00796.67           C
ATOM    458  CG1 VAL B  61      91.396  95.708 103.315  1.00796.67           C
ATOM    459  CG2 VAL B  61      93.671  96.880 103.507  1.00796.67           C
ATOM    460  N   LEU B  62      92.650  92.469 103.738  1.00407.19           N
ATOM    461  CA  LEU B  62      91.801  91.309 103.590  1.00407.19           C
ATOM    462  C   LEU B  62      91.702  90.592 104.900  1.00407.19           C
ATOM    463  O   LEU B  62      90.627  90.143 105.295  1.00407.19           O
ATOM    464  CB  LEU B  62      92.374  90.318 102.554  1.00407.19           C
ATOM    465  CG  LEU B  62      91.466  89.137 102.136  1.00407.19           C
ATOM    466  CD1 LEU B  62      91.142  88.185 103.298  1.00407.19           C
ATOM    467  CD2 LEU B  62      90.217  89.633 101.396  1.00407.19           C
ATOM    468  N   THR B  63      92.829  90.458 105.622  1.00619.90           N
ATOM    469  CA  THR B  63      92.755  89.742 106.859  1.00619.90           C
ATOM    470  C   THR B  63      91.871  90.532 107.741  1.00619.90           C
ATOM    471  O   THR B  63      91.099  89.969 108.516  1.00619.90           O
ATOM    472  CB  THR B  63      94.074  89.546 107.553  1.00619.90           C
ATOM    473  OG1 THR B  63      94.722  90.788 107.775  1.00619.90           O
ATOM    474  CG2 THR B  63      94.950  88.620 106.703  1.00619.90           C
ATOM    475  N   GLY B  64      91.939  91.867 107.603  1.00797.12           N
ATOM    476  CA  GLY B  64      91.187  92.709 108.467  1.00797.12           C
ATOM    477  C   GLY B  64      89.755  92.355 108.319  1.00797.12           C
ATOM    478  O   GLY B  64      89.030  92.336 109.303  1.00797.12           O
ATOM    479  N   HIS B  65      89.295  92.099 107.085  1.00490.03           N
ATOM    480  CA  HIS B  65      87.920  91.753 106.860  1.00490.03           C
ATOM    481  C   HIS B  65      87.579  90.384 107.370  1.00490.03           C
ATOM    482  O   HIS B  65      86.479  90.191 107.875  1.00490.03           O
ATOM    483  CB  HIS B  65      87.519  91.868 105.384  1.00490.03           C
ATOM    484  CG  HIS B  65      87.466  93.307 104.964  1.00490.03           C
ATOM    485  ND1 HIS B  65      86.328  94.084 105.022  1.00490.03           N
ATOM    486  CD2 HIS B  65      88.450  94.126 104.505  1.00490.03           C
ATOM    487  CE1 HIS B  65      86.679  95.325 104.599  1.00490.03           C
ATOM    488  NE2 HIS B  65      87.958  95.398 104.275  1.00490.03           N
ATOM    489  N   LEU B  66      88.487  89.396 107.252  1.00319.61           N
ATOM    490  CA  LEU B  66      88.184  88.028 107.606  1.00319.61           C
ATOM    491  C   LEU B  66      87.912  87.877 109.063  1.00319.61           C
ATOM    492  O   LEU B  66      87.030  87.122 109.467  1.00319.61           O
ATOM    493  CB  LEU B  66      89.301  87.039 107.239  1.00319.61           C
ATOM    494  CG  LEU B  66      89.475  86.854 105.721  1.00319.61           C
ATOM    495  CD1 LEU B  66      90.557  85.810 105.403  1.00319.61           C
ATOM    496  CD2 LEU B  66      88.129  86.541 105.046  1.00319.61           C
ATOM    497  N   MET B  67      88.679  88.588 109.897  1.00658.67           N
ATOM    498  CA  MET B  67      88.556  88.482 111.317  1.00658.67           C
ATOM    499  C   MET B  67      87.193  88.946 111.709  1.00658.67           C
ATOM    500  O   MET B  67      86.559  88.389 112.602  1.00658.67           O
ATOM    501  CB  MET B  67      89.603  89.328 112.052  1.00658.67           C
ATOM    502  CG  MET B  67      91.023  88.838 111.769  1.00658.67           C
ATOM    503  SD  MET B  67      91.343  87.147 112.350  1.00658.67           S
ATOM    504  CE  MET B  67      93.013  87.043 111.652  1.00658.67           C
ATOM    505  N   ASN B  68      86.693  89.985 111.031  1.00610.55           N
ATOM    506  CA  ASN B  68      85.411  90.527 111.373  1.00610.55           C
ATOM    507  C   ASN B  68      84.318  89.517 111.171  1.00610.55           C
ATOM    508  O   ASN B  68      83.397  89.445 111.979  1.00610.55           O
ATOM    509  CB  ASN B  68      85.057  91.757 110.524  1.00610.55           C
ATOM    510  CG  ASN B  68      86.068  92.844 110.858  1.00610.55           C
ATOM    511  OD1 ASN B  68      86.509  92.957 112.001  1.00610.55           O
ATOM    512  ND2 ASN B  68      86.455  93.658 109.841  1.00610.55           N
ATOM    513  N   SER B  69      84.388  88.705 110.097  1.00281.21           N
ATOM    514  CA  SER B  69      83.316  87.794 109.778  1.00281.21           C
ATOM    515  C   SER B  69      83.096  86.834 110.909  1.00281.21           C
ATOM    516  O   SER B  69      81.955  86.571 111.290  1.00281.21           O
ATOM    517  CB  SER B  69      83.625  86.956 108.529  1.00281.21           C
ATOM    518  OG  SER B  69      82.546  86.077 108.259  1.00281.21           O
ATOM    519  N   ALA B  70      84.188  86.291 111.471  1.00191.13           N
ATOM    520  CA  ALA B  70      84.075  85.321 112.523  1.00191.13           C
ATOM    521  C   ALA B  70      83.790  86.006 113.824  1.00191.13           C
ATOM    522  O   ALA B  70      83.778  87.231 113.915  1.00191.13           O
ATOM    523  CB  ALA B  70      85.340  84.468 112.708  1.00191.13           C
ATOM    524  N   GLY B  71      83.488  85.179 114.845  1.00188.14           N
ATOM    525  CA  GLY B  71      83.203  85.506 116.218  1.00188.14           C
ATOM    526  C   GLY B  71      84.434  86.019 116.897  1.00188.14           C
ATOM    527  O   GLY B  71      84.371  86.517 118.018  1.00188.14           O
ATOM    528  N   ILE B  72      85.599  85.818 116.263  1.00515.87           N
ATOM    529  CA  ILE B  72      86.888  86.095 116.834  1.00515.87           C
ATOM    530  C   ILE B  72      86.986  87.512 117.301  1.00515.87           C
ATOM    531  O   ILE B  72      87.457  87.756 118.409  1.00515.87           O
ATOM    532  CB  ILE B  72      87.980  85.964 115.815  1.00515.87           C
ATOM    533  CG1 ILE B  72      87.950  84.592 115.131  1.00515.87           C
ATOM    534  CG2 ILE B  72      89.314  86.263 116.512  1.00515.87           C
ATOM    535  CD1 ILE B  72      88.791  84.562 113.855  1.00515.87           C
ATOM    536  N   THR B  73      86.525  88.483 116.492  1.00664.69           N
ATOM    537  CA  THR B  73      86.715  89.860 116.837  1.00664.69           C
ATOM    538  C   THR B  73      86.130  90.157 118.172  1.00664.69           C
ATOM    539  O   THR B  73      86.793  90.746 119.020  1.00664.69           O
ATOM    540  CB  THR B  73      86.104  90.801 115.844  1.00664.69           C
ATOM    541  OG1 THR B  73      86.676  90.593 114.561  1.00664.69           O
ATOM    542  CG2 THR B  73      86.376  92.240 116.305  1.00664.69           C
ATOM    543  N   GLU B  74      84.886  89.730 118.415  1.00417.35           N
ATOM    544  CA  GLU B  74      84.261  90.102 119.646  1.00417.35           C
ATOM    545  C   GLU B  74      85.002  89.498 120.801  1.00417.35           C
ATOM    546  O   GLU B  74      85.240  90.165 121.803  1.00417.35           O
ATOM    547  CB  GLU B  74      82.803  89.638 119.717  1.00417.35           C
ATOM    548  CG  GLU B  74      81.939  90.402 118.722  1.00417.35           C
ATOM    549  CD  GLU B  74      82.013  91.862 119.136  1.00417.35           C
ATOM    550  OE1 GLU B  74      81.878  92.123 120.360  1.00417.35           O
ATOM    551  OE2 GLU B  74      82.218  92.731 118.247  1.00417.35           O
ATOM    552  N   ARG B  75      85.417  88.223 120.690  1.00451.60           N
ATOM    553  CA  ARG B  75      86.068  87.603 121.805  1.00451.60           C
ATOM    554  C   ARG B  75      87.319  88.355 122.122  1.00451.60           C
ATOM    555  O   ARG B  75      87.613  88.634 123.282  1.00451.60           O
ATOM    556  CB  ARG B  75      86.394  86.111 121.571  1.00451.60           C
ATOM    557  CG  ARG B  75      87.311  85.813 120.385  1.00451.60           C
ATOM    558  CD  ARG B  75      87.525  84.316 120.132  1.00451.60           C
ATOM    559  NE  ARG B  75      86.642  83.911 118.998  1.00451.60           N
ATOM    560  CZ  ARG B  75      85.460  83.261 119.218  1.00451.60           C
ATOM    561  NH1 ARG B  75      85.079  82.940 120.486  1.00451.60           N
ATOM    562  NH2 ARG B  75      84.663  82.922 118.162  1.00451.60           N
ATOM    563  N   ILE B  76      88.076  88.730 121.083  1.00684.58           N
ATOM    564  CA  ILE B  76      89.300  89.443 121.287  1.00684.58           C
ATOM    565  C   ILE B  76      88.997  90.765 121.898  1.00684.58           C
ATOM    566  O   ILE B  76      89.707  91.222 122.797  1.00684.58           O
ATOM    567  CB  ILE B  76      90.051  89.686 120.016  1.00684.58           C
ATOM    568  CG1 ILE B  76      90.535  88.356 119.419  1.00684.58           C
ATOM    569  CG2 ILE B  76      91.180  90.676 120.324  1.00684.58           C
ATOM    570  CD1 ILE B  76      91.074  88.491 117.997  1.00684.58           C
ATOM    571  N   PHE B  77      87.916  91.408 121.420  1.00831.48           N
ATOM    572  CA  PHE B  77      87.654  92.742 121.862  1.00831.48           C
ATOM    573  C   PHE B  77      87.361  92.685 123.324  1.00831.48           C
ATOM    574  O   PHE B  77      87.800  93.529 124.103  1.00831.48           O
ATOM    575  CB  PHE B  77      86.499  93.467 121.161  1.00831.48           C
ATOM    576  CG  PHE B  77      86.859  94.876 121.463  1.00831.48           C
ATOM    577  CD1 PHE B  77      87.756  95.533 120.655  1.00831.48           C
ATOM    578  CD2 PHE B  77      86.350  95.524 122.558  1.00831.48           C
ATOM    579  CE1 PHE B  77      88.132  96.827 120.914  1.00831.48           C
ATOM    580  CE2 PHE B  77      86.720  96.822 122.822  1.00831.48           C
ATOM    581  CZ  PHE B  77      87.610  97.479 122.004  1.00831.48           C
ATOM    582  N   ASN B  78      86.610  91.660 123.750  1.00399.73           N
ATOM    583  CA  ASN B  78      86.307  91.576 125.144  1.00399.73           C
ATOM    584  C   ASN B  78      87.593  91.450 125.914  1.00399.73           C
ATOM    585  O   ASN B  78      87.764  92.089 126.952  1.00399.73           O
ATOM    586  CB  ASN B  78      85.434  90.358 125.501  1.00399.73           C
ATOM    587  CG  ASN B  78      84.031  90.625 124.979  1.00399.73           C
ATOM    588  OD1 ASN B  78      83.512  91.734 125.107  1.00399.73           O
ATOM    589  ND2 ASN B  78      83.395  89.586 124.375  1.00399.73           N
ATOM    590  N   PHE B  79      88.557  90.646 125.420  1.00340.08           N
ATOM    591  CA  PHE B  79      89.779  90.416 126.150  1.00340.08           C
ATOM    592  C   PHE B  79      90.506  91.714 126.362  1.00340.08           C
ATOM    593  O   PHE B  79      90.940  92.030 127.466  1.00340.08           O
ATOM    594  CB  PHE B  79      90.728  89.451 125.413  1.00340.08           C
ATOM    595  CG  PHE B  79      91.909  89.211 126.286  1.00340.08           C
ATOM    596  CD1 PHE B  79      91.838  88.312 127.325  1.00340.08           C
ATOM    597  CD2 PHE B  79      93.093  89.875 126.061  1.00340.08           C
ATOM    598  CE1 PHE B  79      92.926  88.083 128.134  1.00340.08           C
ATOM    599  CE2 PHE B  79      94.185  89.649 126.866  1.00340.08           C
ATOM    600  CZ  PHE B  79      94.103  88.756 127.905  1.00340.08           C
ATOM    601  N   ALA B  80      90.658  92.522 125.306  1.00441.12           N
ATOM    602  CA  ALA B  80      91.373  93.762 125.418  1.00441.12           C
ATOM    603  C   ALA B  80      90.634  94.678 126.330  1.00441.12           C
ATOM    604  O   ALA B  80      91.233  95.455 127.074  1.00441.12           O
ATOM    605  CB  ALA B  80      91.499  94.480 124.065  1.00441.12           C
ATOM    606  N   LYS B  81      89.295  94.623 126.265  1.00467.38           N
ATOM    607  CA  LYS B  81      88.502  95.506 127.058  1.00467.38           C
ATOM    608  C   LYS B  81      88.881  95.204 128.454  1.00467.38           C
ATOM    609  O   LYS B  81      89.132  96.094 129.266  1.00467.38           O
ATOM    610  CB  LYS B  81      87.001  95.209 126.915  1.00467.38           C
ATOM    611  CG  LYS B  81      86.096  96.352 127.366  1.00467.38           C
ATOM    612  CD  LYS B  81      86.052  97.505 126.364  1.00467.38           C
ATOM    613  CE  LYS B  81      84.933  97.364 125.328  1.00467.38           C
ATOM    614  NZ  LYS B  81      84.873  98.572 124.472  1.00467.38           N
ATOM    615  N   ALA B  82      88.984  93.904 128.745  1.00211.37           N
ATOM    616  CA  ALA B  82      89.288  93.537 130.082  1.00211.37           C
ATOM    617  C   ALA B  82      90.643  94.051 130.480  1.00211.37           C
ATOM    618  O   ALA B  82      90.799  94.578 131.577  1.00211.37           O
ATOM    619  CB  ALA B  82      89.288  92.015 130.300  1.00211.37           C
ATOM    620  N   MET B  83      91.682  93.860 129.645  1.00214.46           N
ATOM    621  CA  MET B  83      92.988  94.258 130.107  1.00214.46           C
ATOM    622  C   MET B  83      93.336  95.755 130.178  1.00214.46           C
ATOM    623  O   MET B  83      93.562  96.286 131.262  1.00214.46           O
ATOM    624  CB  MET B  83      94.103  93.593 129.281  1.00214.46           C
ATOM    625  CG  MET B  83      94.065  92.061 129.328  1.00214.46           C
ATOM    626  SD  MET B  83      94.347  91.332 130.969  1.00214.46           S
ATOM    627  CE  MET B  83      96.149  91.550 130.950  1.00214.46           C
ATOM    628  N   VAL B  84      93.363  96.465 129.015  1.00345.54           N
ATOM    629  CA  VAL B  84      93.929  97.808 128.800  1.00345.54           C
ATOM    630  C   VAL B  84      92.985  98.943 129.099  1.00345.54           C
ATOM    631  O   VAL B  84      93.355 100.118 129.121  1.00345.54           O
ATOM    632  CB  VAL B  84      94.481  97.967 127.405  1.00345.54           C
ATOM    633  CG1 VAL B  84      95.218  99.314 127.293  1.00345.54           C
ATOM    634  CG2 VAL B  84      95.370  96.753 127.088  1.00345.54           C
ATOM    635  N   GLY B  85      91.705  98.607 129.263  1.00269.29           N
ATOM    636  CA  GLY B  85      90.615  99.535 129.305  1.00269.29           C
ATOM    637  C   GLY B  85      90.575 100.576 130.407  1.00269.29           C
ATOM    638  O   GLY B  85      89.893 101.584 130.248  1.00269.29           O
ATOM    639  N   HIS B  86      91.211 100.357 131.572  1.00261.14           N
ATOM    640  CA  HIS B  86      91.065 101.183 132.756  1.00261.14           C
ATOM    641  C   HIS B  86      91.530 102.622 132.686  1.00261.14           C
ATOM    642  O   HIS B  86      91.030 103.450 133.445  1.00261.14           O
ATOM    643  CB  HIS B  86      91.716 100.538 133.999  1.00261.14           C
ATOM    644  CG  HIS B  86      93.163 100.172 133.829  1.00261.14           C
ATOM    645  ND1 HIS B  86      93.600  99.032 133.193  1.00261.14           N
ATOM    646  CD2 HIS B  86      94.292 100.820 134.239  1.00261.14           C
ATOM    647  CE1 HIS B  86      94.955  99.043 133.246  1.00261.14           C
ATOM    648  NE2 HIS B  86      95.421 100.110 133.873  1.00261.14           N
ATOM    649  N   ILE B  87      92.523 102.961 131.850  1.00360.16           N
ATOM    650  CA  ILE B  87      93.098 104.286 131.779  1.00360.16           C
ATOM    651  C   ILE B  87      92.054 105.320 131.409  1.00360.16           C
ATOM    652  O   ILE B  87      91.040 105.003 130.789  1.00360.16           O
ATOM    653  CB  ILE B  87      94.267 104.290 130.816  1.00360.16           C
ATOM    654  CG1 ILE B  87      95.214 105.497 130.965  1.00360.16           C
ATOM    655  CG2 ILE B  87      93.686 104.123 129.405  1.00360.16           C
ATOM    656  CD1 ILE B  87      94.691 106.811 130.395  1.00360.16           C
ATOM    657  N   THR B  88      92.281 106.593 131.825  1.00878.88           N
ATOM    658  CA  THR B  88      91.403 107.720 131.638  1.00878.88           C
ATOM    659  C   THR B  88      91.160 107.899 130.169  1.00878.88           C
ATOM    660  O   THR B  88      90.072 108.298 129.750  1.00878.88           O
ATOM    661  CB  THR B  88      91.986 108.981 132.204  1.00878.88           C
ATOM    662  OG1 THR B  88      91.091 110.067 132.015  1.00878.88           O
ATOM    663  CG2 THR B  88      93.339 109.255 131.531  1.00878.88           C
ATOM    664  N   GLY B  89      92.194 107.628 129.352  1.00312.81           N
ATOM    665  CA  GLY B  89      92.135 107.683 127.923  1.00312.81           C
ATOM    666  C   GLY B  89      91.214 106.626 127.434  1.00312.81           C
ATOM    667  O   GLY B  89      90.681 106.734 126.332  1.00312.81           O
ATOM    668  N   SER B  90      91.117 105.521 128.197  1.00389.58           N
ATOM    669  CA  SER B  90      90.242 104.432 127.897  1.00389.58           C
ATOM    670  C   SER B  90      90.800 103.671 126.735  1.00389.58           C
ATOM    671  O   SER B  90      91.926 103.173 126.771  1.00389.58           O
ATOM    672  CB  SER B  90      88.732 104.776 127.732  1.00389.58           C
ATOM    673  OG  SER B  90      88.439 105.510 126.555  1.00389.58           O
ATOM    674  N   LEU B  91      89.991 103.544 125.679  1.00431.08           N
ATOM    675  CA  LEU B  91      90.292 102.809 124.492  1.00431.08           C
ATOM    676  C   LEU B  91      91.449 103.408 123.734  1.00431.08           C
ATOM    677  O   LEU B  91      92.172 102.695 123.039  1.00431.08           O
ATOM    678  CB  LEU B  91      89.090 102.818 123.532  1.00431.08           C
ATOM    679  CG  LEU B  91      87.852 102.080 124.079  1.00431.08           C
ATOM    680  CD1 LEU B  91      86.623 102.294 123.187  1.00431.08           C
ATOM    681  CD2 LEU B  91      88.137 100.583 124.268  1.00431.08           C
ATOM    682  N   GLY B  92      91.634 104.739 123.821  1.00285.45           N
ATOM    683  CA  GLY B  92      92.576 105.423 122.972  1.00285.45           C
ATOM    684  C   GLY B  92      94.000 104.963 123.106  1.00285.45           C
ATOM    685  O   GLY B  92      94.679 104.733 122.106  1.00285.45           O
ATOM    686  N   HIS B  93      94.507 104.813 124.340  1.00399.71           N
ATOM    687  CA  HIS B  93      95.877 104.428 124.481  1.00399.71           C
ATOM    688  C   HIS B  93      96.029 103.067 123.915  1.00399.71           C
ATOM    689  O   HIS B  93      97.069 102.743 123.336  1.00399.71           O
ATOM    690  CB  HIS B  93      96.334 104.410 125.946  1.00399.71           C
ATOM    691  CG  HIS B  93      96.349 105.790 126.522  1.00399.71           C
ATOM    692  ND1 HIS B  93      95.263 106.397 127.109  1.00399.71           N
ATOM    693  CD2 HIS B  93      97.357 106.705 126.567  1.00399.71           C
ATOM    694  CE1 HIS B  93      95.663 107.641 127.478  1.00399.71           C
ATOM    695  NE2 HIS B  93      96.927 107.871 127.171  1.00399.71           N
ATOM    696  N   VAL B  94      94.976 102.237 124.057  1.00402.97           N
ATOM    697  CA  VAL B  94      95.106 100.890 123.610  1.00402.97           C
ATOM    698  C   VAL B  94      95.380 100.941 122.148  1.00402.97           C
ATOM    699  O   VAL B  94      96.246 100.229 121.638  1.00402.97           O
ATOM    700  CB  VAL B  94      93.895 100.000 123.824  1.00402.97           C
ATOM    701  CG1 VAL B  94      93.348 100.262 125.231  1.00402.97           C
ATOM    702  CG2 VAL B  94      92.878 100.084 122.680  1.00402.97           C
ATOM    703  N   ASN B  95      94.682 101.852 121.448  1.00420.06           N
ATOM    704  CA  ASN B  95      94.850 101.960 120.035  1.00420.06           C
ATOM    705  C   ASN B  95      96.318 102.213 119.762  1.00420.06           C
ATOM    706  O   ASN B  95      96.855 101.728 118.772  1.00420.06           O
ATOM    707  CB  ASN B  95      94.129 103.171 119.413  1.00420.06           C
ATOM    708  CG  ASN B  95      92.626 102.975 119.460  1.00420.06           C
ATOM    709  OD1 ASN B  95      92.128 101.951 119.924  1.00420.06           O
ATOM    710  ND2 ASN B  95      91.878 103.989 118.947  1.00420.06           N
ATOM    711  N   ILE B  96      96.987 103.045 120.592  1.00476.95           N
ATOM    712  CA  ILE B  96      98.379 103.411 120.419  1.00476.95           C
ATOM    713  C   ILE B  96      99.365 102.326 120.765  1.00476.95           C
ATOM    714  O   ILE B  96     100.273 102.002 119.994  1.00476.95           O
ATOM    715  CB  ILE B  96      98.779 104.523 121.346  1.00476.95           C
ATOM    716  CG1 ILE B  96      97.864 105.754 121.231  1.00476.95           C
ATOM    717  CG2 ILE B  96     100.256 104.839 121.052  1.00476.95           C
ATOM    718  CD1 ILE B  96      98.026 106.539 119.938  1.00476.95           C
ATOM    719  N   LEU B  97      99.195 101.729 121.958  1.00467.55           N
ATOM    720  CA  LEU B  97     100.211 100.894 122.533  1.00467.55           C
ATOM    721  C   LEU B  97     100.476  99.722 121.652  1.00467.55           C
ATOM    722  O   LEU B  97     101.632  99.386 121.380  1.00467.55           O
ATOM    723  CB  LEU B  97      99.802 100.365 123.919  1.00467.55           C
ATOM    724  CG  LEU B  97     100.869  99.479 124.589  1.00467.55           C
ATOM    725  CD1 LEU B  97     102.134 100.290 124.916  1.00467.55           C
ATOM    726  CD2 LEU B  97     100.295  98.747 125.813  1.00467.55           C
ATOM    727  N   ALA B  98      99.389  99.119 121.148  1.00580.62           N
ATOM    728  CA  ALA B  98      99.473  97.910 120.382  1.00580.62           C
ATOM    729  C   ALA B  98     100.313  98.189 119.195  1.00580.62           C
ATOM    730  O   ALA B  98     101.185  97.404 118.819  1.00580.62           O
ATOM    731  CB  ALA B  98      98.108  97.425 119.876  1.00580.62           C
ATOM    732  N   SER B  99     100.087  99.358 118.587  1.00438.28           N
ATOM    733  CA  SER B  99     100.852  99.655 117.425  1.00438.28           C
ATOM    734  C   SER B  99     102.303  99.714 117.804  1.00438.28           C
ATOM    735  O   SER B  99     103.177  99.429 116.989  1.00438.28           O
ATOM    736  CB  SER B  99     100.490 101.008 116.790  1.00438.28           C
ATOM    737  OG  SER B  99      99.170 100.969 116.266  1.00438.28           O
ATOM    738  N   LEU B 100     102.613 100.110 119.049  1.00400.36           N
ATOM    739  CA  LEU B 100     103.997 100.235 119.420  1.00400.36           C
ATOM    740  C   LEU B 100     104.732  98.925 119.444  1.00400.36           C
ATOM    741  O   LEU B 100     105.802  98.790 118.859  1.00400.36           O
ATOM    742  CB  LEU B 100     104.180 100.863 120.810  1.00400.36           C
ATOM    743  CG  LEU B 100     105.662 100.993 121.211  1.00400.36           C
ATOM    744  CD1 LEU B 100     106.415 101.907 120.231  1.00400.36           C
ATOM    745  CD2 LEU B 100     105.815 101.436 122.676  1.00400.36           C
ATOM    746  N   LEU B 101     104.200  97.911 120.138  1.00843.29           N
ATOM    747  CA  LEU B 101     104.929  96.676 120.251  1.00843.29           C
ATOM    748  C   LEU B 101     104.961  95.939 118.952  1.00843.29           C
ATOM    749  O   LEU B 101     105.953  95.287 118.626  1.00843.29           O
ATOM    750  CB  LEU B 101     104.388  95.733 121.337  1.00843.29           C
ATOM    751  CG  LEU B 101     104.698  96.205 122.772  1.00843.29           C
ATOM    752  CD1 LEU B 101     104.015  97.542 123.100  1.00843.29           C
ATOM    753  CD2 LEU B 101     104.382  95.104 123.796  1.00843.29           C
ATOM    754  N   PHE B 102     103.864  96.034 118.178  1.00999.99           N
ATOM    755  CA  PHE B 102     103.717  95.304 116.951  1.00999.99           C
ATOM    756  C   PHE B 102     104.765  95.789 115.995  1.00999.99           C
ATOM    757  O   PHE B 102     105.214  95.072 115.098  1.00999.99           O
ATOM    758  CB  PHE B 102     102.337  95.510 116.300  1.00999.99           C
ATOM    759  CG  PHE B 102     102.102  94.333 115.420  1.00999.99           C
ATOM    760  CD1 PHE B 102     102.692  94.224 114.183  1.00999.99           C
ATOM    761  CD2 PHE B 102     101.274  93.322 115.850  1.00999.99           C
ATOM    762  CE1 PHE B 102     102.460  93.120 113.397  1.00999.99           C
ATOM    763  CE2 PHE B 102     101.039  92.217 115.068  1.00999.99           C
ATOM    764  CZ  PHE B 102     101.632  92.117 113.834  1.00999.99           C
ATOM    765  N   SER B 103     105.163  97.059 116.162  1.00686.60           N
ATOM    766  CA  SER B 103     106.072  97.724 115.265  1.00686.60           C
ATOM    767  C   SER B 103     107.424  97.070 115.098  1.00686.60           C
ATOM    768  O   SER B 103     107.962  97.060 113.995  1.00686.60           O
ATOM    769  CB  SER B 103     106.351  99.179 115.668  1.00686.60           C
ATOM    770  OG  SER B 103     105.193  99.977 115.474  1.00686.60           O
ATOM    771  N   GLY B 104     108.045  96.522 116.150  1.00973.54           N
ATOM    772  CA  GLY B 104     109.378  95.972 116.018  1.00973.54           C
ATOM    773  C   GLY B 104     109.395  94.787 115.102  1.00973.54           C
ATOM    774  O   GLY B 104     110.409  94.388 114.531  1.00973.54           O
ATOM    775  N   MET B 105     108.269  94.095 115.102  1.00999.99           N
ATOM    776  CA  MET B 105     108.025  92.869 114.432  1.00999.99           C
ATOM    777  C   MET B 105     107.861  92.942 112.936  1.00999.99           C
ATOM    778  O   MET B 105     108.308  92.046 112.216  1.00999.99           O
ATOM    779  CB  MET B 105     106.766  92.317 115.107  1.00999.99           C
ATOM    780  CG  MET B 105     107.004  92.542 116.609  1.00999.99           C
ATOM    781  SD  MET B 105     105.913  91.773 117.832  1.00999.99           S
ATOM    782  CE  MET B 105     106.828  92.495 119.227  1.00999.99           C
ATOM    783  N   SER B 106     107.200  93.994 112.416  1.00937.48           N
ATOM    784  CA  SER B 106     106.913  93.977 111.014  1.00937.48           C
ATOM    785  C   SER B 106     107.193  95.294 110.430  1.00937.48           C
ATOM    786  O   SER B 106     107.826  96.170 111.016  1.00937.48           O
ATOM    787  CB  SER B 106     105.452  93.639 110.689  1.00937.48           C
ATOM    788  OG  SER B 106     104.581  94.636 111.193  1.00937.48           O
ATOM    789  N   GLY B 107     106.758  95.420 109.182  1.00781.35           N
ATOM    790  CA  GLY B 107     106.935  96.637 108.523  1.00781.35           C
ATOM    791  C   GLY B 107     105.606  97.227 108.513  1.00781.35           C
ATOM    792  O   GLY B 107     104.963  97.440 109.535  1.00781.35           O
ATOM    793  N   SER B 108     105.175  97.377 107.276  1.00777.27           N
ATOM    794  CA  SER B 108     104.025  98.010 106.780  1.00777.27           C
ATOM    795  C   SER B 108     103.126  98.537 107.764  1.00777.27           C
ATOM    796  O   SER B 108     102.448  97.873 108.555  1.00777.27           O
ATOM    797  CB  SER B 108     103.272  97.170 105.731  1.00777.27           C
ATOM    798  OG  SER B 108     102.940  95.896 106.255  1.00777.27           O
ATOM    799  N   ALA B 109     103.141  99.851 107.591  1.00840.20           N
ATOM    800  CA  ALA B 109     102.339 100.752 108.296  1.00840.20           C
ATOM    801  C   ALA B 109     101.013 100.314 107.886  1.00840.20           C
ATOM    802  O   ALA B 109     100.089 100.161 108.678  1.00840.20           O
ATOM    803  CB  ALA B 109     102.545 102.228 107.866  1.00840.20           C
ATOM    804  N   LEU B 110     100.925  99.993 106.598  1.00892.36           N
ATOM    805  CA  LEU B 110      99.649  99.624 106.166  1.00892.36           C
ATOM    806  C   LEU B 110      99.212  98.340 106.845  1.00892.36           C
ATOM    807  O   LEU B 110      98.027  98.183 107.117  1.00892.36           O
ATOM    808  CB  LEU B 110      99.512  99.589 104.634  1.00892.36           C
ATOM    809  CG  LEU B 110      99.699 101.019 104.073  1.00892.36           C
ATOM    810  CD1 LEU B 110      99.314 101.145 102.596  1.00892.36           C
ATOM    811  CD2 LEU B 110      98.967 102.043 104.956  1.00892.36           C
ATOM    812  N   ALA B 111     100.131  97.400 107.181  1.00696.16           N
ATOM    813  CA  ALA B 111      99.712  96.138 107.754  1.00696.16           C
ATOM    814  C   ALA B 111      99.063  96.244 109.065  1.00696.16           C
ATOM    815  O   ALA B 111      98.116  95.553 109.437  1.00696.16           O
ATOM    816  CB  ALA B 111     100.860  95.128 107.929  1.00696.16           C
ATOM    817  N   ASP B 112      99.623  97.092 109.871  1.00813.98           N
ATOM    818  CA  ASP B 112      99.059  97.170 111.135  1.00813.98           C
ATOM    819  C   ASP B 112      97.732  97.783 110.947  1.00813.98           C
ATOM    820  O   ASP B 112      96.772  97.271 111.502  1.00813.98           O
ATOM    821  CB  ASP B 112      99.900  98.052 112.067  1.00813.98           C
ATOM    822  CG  ASP B 112      99.460  97.807 113.501  1.00813.98           C
ATOM    823  OD1 ASP B 112      98.642  96.873 113.714  1.00813.98           O
ATOM    824  OD2 ASP B 112      99.938  98.548 114.403  1.00813.98           O
ATOM    825  N   ALA B 113      97.645  98.757 110.013  1.00951.26           N
ATOM    826  CA  ALA B 113      96.502  99.627 109.823  1.00951.26           C
ATOM    827  C   ALA B 113      95.308  98.794 109.578  1.00951.26           C
ATOM    828  O   ALA B 113      94.156  99.213 109.755  1.00951.26           O
ATOM    829  CB  ALA B 113      96.655 100.570 108.611  1.00951.26           C
ATOM    830  N   GLY B 114      95.587  97.662 108.942  1.00681.27           N
ATOM    831  CA  GLY B 114      94.564  96.703 108.696  1.00681.27           C
ATOM    832  C   GLY B 114      94.196  95.827 109.843  1.00681.27           C
ATOM    833  O   GLY B 114      93.017  95.753 110.184  1.00681.27           O
ATOM    834  N   GLY B 115      95.193  95.161 110.478  1.00651.68           N
ATOM    835  CA  GLY B 115      94.849  94.179 111.449  1.00651.68           C
ATOM    836  C   GLY B 115      94.090  94.836 112.515  1.00651.68           C
ATOM    837  O   GLY B 115      92.974  94.446 112.853  1.00651.68           O
ATOM    838  N   LEU B 116      94.682  95.914 113.016  1.00603.15           N
ATOM    839  CA  LEU B 116      94.071  96.629 114.053  1.00603.15           C
ATOM    840  C   LEU B 116      92.858  97.356 113.586  1.00603.15           C
ATOM    841  O   LEU B 116      91.956  97.624 114.370  1.00603.15           O
ATOM    842  CB  LEU B 116      95.037  97.588 114.761  1.00603.15           C
ATOM    843  CG  LEU B 116      96.135  96.804 115.513  1.00603.15           C
ATOM    844  CD1 LEU B 116      97.132  97.723 116.237  1.00603.15           C
ATOM    845  CD2 LEU B 116      95.506  95.757 116.443  1.00603.15           C
ATOM    846  N   GLY B 117      92.789  97.648 112.281  1.00526.13           N
ATOM    847  CA  GLY B 117      91.938  98.695 111.827  1.00526.13           C
ATOM    848  C   GLY B 117      90.486  98.655 112.111  1.00526.13           C
ATOM    849  O   GLY B 117      89.940  99.564 112.729  1.00526.13           O
ATOM    850  N   GLN B 118      89.771  97.634 111.682  1.00772.03           N
ATOM    851  CA  GLN B 118      88.377  97.830 111.871  1.00772.03           C
ATOM    852  C   GLN B 118      88.006  97.640 113.292  1.00772.03           C
ATOM    853  O   GLN B 118      87.086  98.317 113.743  1.00772.03           O
ATOM    854  CB  GLN B 118      87.488  96.888 111.055  1.00772.03           C
ATOM    855  CG  GLN B 118      86.004  97.165 111.313  1.00772.03           C
ATOM    856  CD  GLN B 118      85.197  96.328 110.346  1.00772.03           C
ATOM    857  OE1 GLN B 118      85.403  96.400 109.137  1.00772.03           O
ATOM    858  NE2 GLN B 118      84.253  95.510 110.884  1.00772.03           N
ATOM    859  N   LEU B 119      88.687  96.716 114.008  1.00591.01           N
ATOM    860  CA  LEU B 119      88.259  96.360 115.336  1.00591.01           C
ATOM    861  C   LEU B 119      88.311  97.528 116.199  1.00591.01           C
ATOM    862  O   LEU B 119      87.364  97.834 116.919  1.00591.01           O
ATOM    863  CB  LEU B 119      89.069  95.235 115.999  1.00591.01           C
ATOM    864  CG  LEU B 119      88.626  94.998 117.457  1.00591.01           C
ATOM    865  CD1 LEU B 119      87.107  94.806 117.548  1.00591.01           C
ATOM    866  CD2 LEU B 119      89.382  93.824 118.097  1.00591.01           C
ATOM    867  N   GLU B 120      89.423  98.239 116.099  1.00449.05           N
ATOM    868  CA  GLU B 120      89.540  99.355 116.950  1.00449.05           C
ATOM    869  C   GLU B 120      88.408 100.351 116.655  1.00449.05           C
ATOM    870  O   GLU B 120      87.822 100.916 117.579  1.00449.05           O
ATOM    871  CB  GLU B 120      90.877 100.082 116.781  1.00449.05           C
ATOM    872  CG  GLU B 120      92.051  99.230 117.260  1.00449.05           C
ATOM    873  CD  GLU B 120      93.316 100.035 117.033  1.00449.05           C
ATOM    874  OE1 GLU B 120      93.382 100.747 115.995  1.00449.05           O
ATOM    875  OE2 GLU B 120      94.231  99.948 117.892  1.00449.05           O
ATOM    876  N   ILE B 121      88.066 100.592 115.360  1.00785.37           N
ATOM    877  CA  ILE B 121      87.046 101.547 114.933  1.00785.37           C
ATOM    878  C   ILE B 121      85.644 101.131 115.308  1.00785.37           C
ATOM    879  O   ILE B 121      84.823 101.972 115.690  1.00785.37           O
ATOM    880  CB  ILE B 121      87.053 101.761 113.449  1.00785.37           C
ATOM    881  CG1 ILE B 121      88.410 102.331 113.007  1.00785.37           C
ATOM    882  CG2 ILE B 121      85.861 102.667 113.095  1.00785.37           C
ATOM    883  CD1 ILE B 121      88.623 102.287 111.497  1.00785.37           C
ATOM    884  N   LYS B 122      85.331  99.831 115.134  1.00774.72           N
ATOM    885  CA  LYS B 122      84.039  99.257 115.422  1.00774.72           C
ATOM    886  C   LYS B 122      83.811  99.355 116.883  1.00774.72           C
ATOM    887  O   LYS B 122      82.708  99.640 117.347  1.00774.72           O
ATOM    888  CB  LYS B 122      83.975  97.779 115.022  1.00774.72           C
ATOM    889  CG  LYS B 122      82.625  97.126 115.306  1.00774.72           C
ATOM    890  CD  LYS B 122      82.474  95.780 114.605  1.00774.72           C
ATOM    891  CE  LYS B 122      83.758  94.950 114.632  1.00774.72           C
ATOM    892  NZ  LYS B 122      84.176  94.715 116.031  1.00774.72           N
ATOM    893  N   SER B 123      84.875  99.094 117.653  1.00255.66           N
ATOM    894  CA  SER B 123      84.759  99.117 119.066  1.00255.66           C
ATOM    895  C   SER B 123      84.563 100.534 119.604  1.00255.66           C
ATOM    896  O   SER B 123      83.884 100.682 120.618  1.00255.66           O
ATOM    897  CB  SER B 123      85.986  98.530 119.782  1.00255.66           C
ATOM    898  OG  SER B 123      87.114  99.373 119.615  1.00255.66           O
ATOM    899  N   MET B 124      85.202 101.583 119.002  1.00526.27           N
ATOM    900  CA  MET B 124      85.189 102.977 119.409  1.00526.27           C
ATOM    901  C   MET B 124      83.881 103.683 119.121  1.00526.27           C
ATOM    902  O   MET B 124      83.483 104.565 119.882  1.00526.27           O
ATOM    903  CB  MET B 124      86.330 103.764 118.753  1.00526.27           C
ATOM    904  CG  MET B 124      86.617 105.099 119.434  1.00526.27           C
ATOM    905  SD  MET B 124      88.259 105.760 119.039  1.00526.27           S
ATOM    906  CE  MET B 124      89.134 104.428 119.915  1.00526.27           C
ATOM    907  N   ARG B 125      83.203 103.352 117.997  1.00902.71           N
ATOM    908  CA  ARG B 125      81.985 104.000 117.567  1.00902.71           C
ATOM    909  C   ARG B 125      80.923 103.768 118.605  1.00902.71           C
ATOM    910  O   ARG B 125      80.178 104.679 118.957  1.00902.71           O
ATOM    911  CB  ARG B 125      81.439 103.389 116.271  1.00902.71           C
ATOM    912  CG  ARG B 125      82.424 103.424 115.104  1.00902.71           C
ATOM    913  CD  ARG B 125      81.852 102.811 113.827  1.00902.71           C
ATOM    914  NE  ARG B 125      80.850 103.776 113.298  1.00902.71           N
ATOM    915  CZ  ARG B 125      81.250 104.773 112.453  1.00902.71           C
ATOM    916  NH1 ARG B 125      82.550 104.832 112.044  1.00902.71           N
ATOM    917  NH2 ARG B 125      80.349 105.700 112.018  1.00902.71           N
ATOM    918  N   ASP B 126      80.841 102.526 119.126  1.00362.10           N
ATOM    919  CA  ASP B 126      79.857 102.094 120.088  1.00362.10           C
ATOM    920  C   ASP B 126      80.057 102.831 121.387  1.00362.10           C
ATOM    921  O   ASP B 126      79.120 103.047 122.155  1.00362.10           O
ATOM    922  CB  ASP B 126      79.985 100.595 120.390  1.00362.10           C
ATOM    923  CG  ASP B 126      78.774 100.180 121.204  1.00362.10           C
ATOM    924  OD1 ASP B 126      77.844 101.020 121.334  1.00362.10           O
ATOM    925  OD2 ASP B 126      78.755  99.024 121.703  1.00362.10           O
ATOM    926  N   ALA B 127      81.315 103.218 121.647  1.00278.82           N
ATOM    927  CA  ALA B 127      81.857 103.886 122.802  1.00278.82           C
ATOM    928  C   ALA B 127      81.290 105.266 122.981  1.00278.82           C
ATOM    929  O   ALA B 127      81.528 105.885 124.015  1.00278.82           O
ATOM    930  CB  ALA B 127      83.389 104.012 122.755  1.00278.82           C
ATOM    931  N   LYS B 128      80.605 105.830 121.963  1.00428.83           N
ATOM    932  CA  LYS B 128      80.133 107.189 122.023  1.00428.83           C
ATOM    933  C   LYS B 128      81.291 108.122 121.815  1.00428.83           C
ATOM    934  O   LYS B 128      81.371 109.184 122.428  1.00428.83           O
ATOM    935  CB  LYS B 128      79.481 107.591 123.362  1.00428.83           C
ATOM    936  CG  LYS B 128      78.221 106.815 123.755  1.00428.83           C
ATOM    937  CD  LYS B 128      78.490 105.422 124.333  1.00428.83           C
ATOM    938  CE  LYS B 128      77.234 104.738 124.879  1.00428.83           C
ATOM    939  NZ  LYS B 128      77.568 103.398 125.412  1.00428.83           N
ATOM    940  N   TYR B 129      82.210 107.742 120.905  1.00251.42           N
ATOM    941  CA  TYR B 129      83.332 108.563 120.542  1.00251.42           C
ATOM    942  C   TYR B 129      83.059 109.131 119.179  1.00251.42           C
ATOM    943  O   TYR B 129      82.398 108.511 118.347  1.00251.42           O
ATOM    944  CB  TYR B 129      84.679 107.813 120.478  1.00251.42           C
ATOM    945  CG  TYR B 129      85.385 107.841 121.798  1.00251.42           C
ATOM    946  CD1 TYR B 129      84.888 107.213 122.916  1.00251.42           C
ATOM    947  CD2 TYR B 129      86.559 108.549 121.918  1.00251.42           C
ATOM    948  CE1 TYR B 129      85.563 107.263 124.114  1.00251.42           C
ATOM    949  CE2 TYR B 129      87.241 108.602 123.110  1.00251.42           C
ATOM    950  CZ  TYR B 129      86.746 107.954 124.215  1.00251.42           C
ATOM    951  OH  TYR B 129      87.440 108.002 125.442  1.00251.42           O
ATOM    952  N   ASP B 130      83.531 110.372 118.935  1.00218.56           N
ATOM    953  CA  ASP B 130      83.335 111.049 117.681  1.00218.56           C
ATOM    954  C   ASP B 130      84.091 110.322 116.610  1.00218.56           C
ATOM    955  O   ASP B 130      85.193 109.830 116.841  1.00218.56           O
ATOM    956  CB  ASP B 130      83.863 112.493 117.672  1.00218.56           C
ATOM    957  CG  ASP B 130      82.850 113.357 118.387  1.00218.56           C
ATOM    958  OD1 ASP B 130      81.633 113.057 118.260  1.00218.56           O
ATOM    959  OD2 ASP B 130      83.273 114.328 119.069  1.00218.56           O
ATOM    960  N   ASP B 131      83.512 110.266 115.392  1.00527.71           N
ATOM    961  CA  ASP B 131      84.071 109.517 114.299  1.00527.71           C
ATOM    962  C   ASP B 131      85.400 110.052 113.868  1.00527.71           C
ATOM    963  O   ASP B 131      86.336 109.288 113.644  1.00527.71           O
ATOM    964  CB  ASP B 131      83.162 109.503 113.057  1.00527.71           C
ATOM    965  CG  ASP B 131      81.993 108.573 113.341  1.00527.71           C
ATOM    966  OD1 ASP B 131      82.179 107.614 114.137  1.00527.71           O
ATOM    967  OD2 ASP B 131      80.898 108.811 112.763  1.00527.71           O
ATOM    968  N   ASP B 132      85.531 111.381 113.738  1.00955.28           N
ATOM    969  CA  ASP B 132      86.759 111.899 113.213  1.00955.28           C
ATOM    970  C   ASP B 132      87.926 111.605 114.114  1.00955.28           C
ATOM    971  O   ASP B 132      89.002 111.270 113.620  1.00955.28           O
ATOM    972  CB  ASP B 132      86.685 113.405 112.878  1.00955.28           C
ATOM    973  CG  ASP B 132      86.253 114.247 114.075  1.00955.28           C
ATOM    974  OD1 ASP B 132      86.838 114.130 115.185  1.00955.28           O
ATOM    975  OD2 ASP B 132      85.298 115.041 113.871  1.00955.28           O
ATOM    976  N   PHE B 133      87.744 111.705 115.447  1.00999.99           N
ATOM    977  CA  PHE B 133      88.796 111.457 116.404  1.00999.99           C
ATOM    978  C   PHE B 133      89.238 110.031 116.301  1.00999.99           C
ATOM    979  O   PHE B 133      90.433 109.735 116.336  1.00999.99           O
ATOM    980  CB  PHE B 133      88.357 111.743 117.866  1.00999.99           C
ATOM    981  CG  PHE B 133      89.398 111.268 118.826  1.00999.99           C
ATOM    982  CD1 PHE B 133      90.631 111.878 118.905  1.00999.99           C
ATOM    983  CD2 PHE B 133      89.122 110.222 119.677  1.00999.99           C
ATOM    984  CE1 PHE B 133      91.576 111.429 119.800  1.00999.99           C
ATOM    985  CE2 PHE B 133      90.062 109.771 120.573  1.00999.99           C
ATOM    986  CZ  PHE B 133      91.295 110.373 120.632  1.00999.99           C
ATOM    987  N   ALA B 134      88.286 109.093 116.190  1.00568.11           N
ATOM    988  CA  ALA B 134      88.660 107.707 116.133  1.00568.11           C
ATOM    989  C   ALA B 134      89.452 107.397 114.898  1.00568.11           C
ATOM    990  O   ALA B 134      90.512 106.777 114.976  1.00568.11           O
ATOM    991  CB  ALA B 134      87.447 106.761 116.136  1.00568.11           C
ATOM    992  N   GLY B 135      88.972 107.842 113.720  1.00641.68           N
ATOM    993  CA  GLY B 135      89.630 107.529 112.488  1.00641.68           C
ATOM    994  C   GLY B 135      90.982 108.153 112.495  1.00641.68           C
ATOM    995  O   GLY B 135      91.951 107.559 112.028  1.00641.68           O
ATOM    996  N   GLY B 136      91.066 109.388 113.019  1.00656.71           N
ATOM    997  CA  GLY B 136      92.301 110.102 112.996  1.00656.71           C
ATOM    998  C   GLY B 136      93.321 109.385 113.819  1.00656.71           C
ATOM    999  O   GLY B 136      94.471 109.255 113.409  1.00656.71           O
ATOM   1000  N   LEU B 137      92.930 108.909 115.014  1.00650.38           N
ATOM   1001  CA  LEU B 137      93.869 108.274 115.900  1.00650.38           C
ATOM   1002  C   LEU B 137      94.356 106.982 115.318  1.00650.38           C
ATOM   1003  O   LEU B 137      95.535 106.637 115.399  1.00650.38           O
ATOM   1004  CB  LEU B 137      93.254 107.977 117.279  1.00650.38           C
ATOM   1005  CG  LEU B 137      94.251 107.370 118.283  1.00650.38           C
ATOM   1006  CD1 LEU B 137      95.433 108.322 118.520  1.00650.38           C
ATOM   1007  CD2 LEU B 137      93.553 106.978 119.596  1.00650.38           C
ATOM   1008  N   THR B 138      93.434 106.225 114.713  1.00668.39           N
ATOM   1009  CA  THR B 138      93.712 104.936 114.158  1.00668.39           C
ATOM   1010  C   THR B 138      94.640 105.072 112.999  1.00668.39           C
ATOM   1011  O   THR B 138      95.446 104.185 112.716  1.00668.39           O
ATOM   1012  CB  THR B 138      92.453 104.301 113.667  1.00668.39           C
ATOM   1013  OG1 THR B 138      91.540 104.121 114.740  1.00668.39           O
ATOM   1014  CG2 THR B 138      92.800 102.960 113.032  1.00668.39           C
ATOM   1015  N   ALA B 139      94.453 106.144 112.222  1.00629.09           N
ATOM   1016  CA  ALA B 139      95.291 106.423 111.099  1.00629.09           C
ATOM   1017  C   ALA B 139      96.651 106.894 111.528  1.00629.09           C
ATOM   1018  O   ALA B 139      97.651 106.607 110.876  1.00629.09           O
ATOM   1019  CB  ALA B 139      94.702 107.501 110.176  1.00629.09           C
ATOM   1020  N   ALA B 140      96.709 107.710 112.597  1.00425.64           N
ATOM   1021  CA  ALA B 140      97.928 108.290 113.090  1.00425.64           C
ATOM   1022  C   ALA B 140      98.857 107.271 113.675  1.00425.64           C
ATOM   1023  O   ALA B 140     100.073 107.366 113.521  1.00425.64           O
ATOM   1024  CB  ALA B 140      97.661 109.343 114.179  1.00425.64           C
ATOM   1025  N   SER B 141      98.299 106.280 114.385  1.00348.49           N
ATOM   1026  CA  SER B 141      99.040 105.321 115.159  1.00348.49           C
ATOM   1027  C   SER B 141      99.866 104.366 114.330  1.00348.49           C
ATOM   1028  O   SER B 141     100.849 103.815 114.821  1.00348.49           O
ATOM   1029  CB  SER B 141      98.107 104.438 116.004  1.00348.49           C
ATOM   1030  OG  SER B 141      97.252 105.240 116.802  1.00348.49           O
ATOM   1031  N   CYS B 142      99.484 104.109 113.068  1.00349.57           N
ATOM   1032  CA  CYS B 142     100.127 103.114 112.242  1.00349.57           C
ATOM   1033  C   CYS B 142     101.524 103.508 111.830  1.00349.57           C
ATOM   1034  O   CYS B 142     102.316 102.638 111.469  1.00349.57           O
ATOM   1035  CB  CYS B 142      99.334 102.783 110.964  1.00349.57           C
ATOM   1036  SG  CYS B 142      99.240 104.164 109.786  1.00349.57           S
ATOM   1037  N   ILE B 143     101.856 104.817 111.849  1.00408.02           N
ATOM   1038  CA  ILE B 143     103.113 105.370 111.399  1.00408.02           C
ATOM   1039  C   ILE B 143     104.263 104.824 112.168  1.00408.02           C
ATOM   1040  O   ILE B 143     105.394 104.833 111.687  1.00408.02           O
ATOM   1041  CB  ILE B 143     103.177 106.874 111.481  1.00408.02           C
ATOM   1042  CG1 ILE B 143     103.057 107.372 112.930  1.00408.02           C
ATOM   1043  CG2 ILE B 143     102.105 107.444 110.543  1.00408.02           C
ATOM   1044  CD1 ILE B 143     103.350 108.865 113.078  1.00408.02           C
ATOM   1045  N   ILE B 144     104.014 104.382 113.405  1.00378.21           N
ATOM   1046  CA  ILE B 144     105.069 103.914 114.259  1.00378.21           C
ATOM   1047  C   ILE B 144     105.838 102.812 113.601  1.00378.21           C
ATOM   1048  O   ILE B 144     107.034 102.657 113.844  1.00378.21           O
ATOM   1049  CB  ILE B 144     104.553 103.407 115.573  1.00378.21           C
ATOM   1050  CG1 ILE B 144     103.850 104.542 116.338  1.00378.21           C
ATOM   1051  CG2 ILE B 144     105.732 102.797 116.344  1.00378.21           C
ATOM   1052  CD1 ILE B 144     103.046 104.061 117.545  1.00378.21           C
ATOM   1053  N   GLY B 145     105.182 101.987 112.770  1.00490.22           N
ATOM   1054  CA  GLY B 145     105.864 100.848 112.217  1.00490.22           C
ATOM   1055  C   GLY B 145     107.084 101.168 111.390  1.00490.22           C
ATOM   1056  O   GLY B 145     108.112 100.530 111.595  1.00490.22           O
ATOM   1057  N   PRO B 146     107.071 102.077 110.457  1.00538.74           N
ATOM   1058  CA  PRO B 146     108.272 102.315 109.676  1.00538.74           C
ATOM   1059  C   PRO B 146     109.384 102.968 110.429  1.00538.74           C
ATOM   1060  O   PRO B 146     110.494 103.057 109.899  1.00538.74           O
ATOM   1061  CB  PRO B 146     107.812 103.130 108.468  1.00538.74           C
ATOM   1062  CG  PRO B 146     106.339 102.718 108.285  1.00538.74           C
ATOM   1063  CD  PRO B 146     105.861 102.349 109.700  1.00538.74           C
ATOM   1064  N   LEU B 147     109.078 103.576 111.580  1.00433.61           N
ATOM   1065  CA  LEU B 147     110.090 104.236 112.353  1.00433.61           C
ATOM   1066  C   LEU B 147     110.916 103.306 113.170  1.00433.61           C
ATOM   1067  O   LEU B 147     112.143 103.345 113.127  1.00433.61           O
ATOM   1068  CB  LEU B 147     109.502 105.279 113.315  1.00433.61           C
ATOM   1069  CG  LEU B 147     108.804 106.440 112.584  1.00433.61           C
ATOM   1070  CD1 LEU B 147     108.284 107.491 113.575  1.00433.61           C
ATOM   1071  CD2 LEU B 147     109.712 107.043 111.500  1.00433.61           C
ATOM   1072  N   VAL B 148     110.257 102.426 113.946  1.00489.87           N
ATOM   1073  CA  VAL B 148     111.016 101.565 114.801  1.00489.87           C
ATOM   1074  C   VAL B 148     111.509 100.487 113.908  1.00489.87           C
ATOM   1075  O   VAL B 148     110.782 100.066 113.011  1.00489.87           O
ATOM   1076  CB  VAL B 148     110.221 100.906 115.884  1.00489.87           C
ATOM   1077  CG1 VAL B 148     109.685 101.986 116.835  1.00489.87           C
ATOM   1078  CG2 VAL B 148     109.130 100.052 115.225  1.00489.87           C
ATOM   1079  N   PRO B 149     112.709 100.017 114.093  1.00836.70           N
ATOM   1080  CA  PRO B 149     113.188  99.004 113.202  1.00836.70           C
ATOM   1081  C   PRO B 149     112.493  97.723 113.496  1.00836.70           C
ATOM   1082  O   PRO B 149     112.143  97.498 114.653  1.00836.70           O
ATOM   1083  CB  PRO B 149     114.707  98.956 113.395  1.00836.70           C
ATOM   1084  CG  PRO B 149     114.971  99.793 114.662  1.00836.70           C
ATOM   1085  CD  PRO B 149     113.786 100.772 114.707  1.00836.70           C
ATOM   1086  N   PRO B 150     112.250  96.873 112.552  1.00999.99           N
ATOM   1087  CA  PRO B 150     112.510  97.089 111.161  1.00999.99           C
ATOM   1088  C   PRO B 150     111.469  97.786 110.384  1.00999.99           C
ATOM   1089  O   PRO B 150     110.285  97.783 110.725  1.00999.99           O
ATOM   1090  CB  PRO B 150     112.865  95.735 110.550  1.00999.99           C
ATOM   1091  CG  PRO B 150     112.333  94.715 111.560  1.00999.99           C
ATOM   1092  CD  PRO B 150     112.423  95.470 112.890  1.00999.99           C
ATOM   1093  N   SER B 151     111.950  98.378 109.292  1.00789.45           N
ATOM   1094  CA  SER B 151     111.120  99.056 108.380  1.00789.45           C
ATOM   1095  C   SER B 151     111.917  99.104 107.107  1.00789.45           C
ATOM   1096  O   SER B 151     113.145  99.183 107.127  1.00789.45           O
ATOM   1097  CB  SER B 151     110.855 100.503 108.808  1.00789.45           C
ATOM   1098  OG  SER B 151     110.070 101.161 107.830  1.00789.45           O
ATOM   1099  N   ILE B 152     111.226  99.043 105.956  1.00943.24           N
ATOM   1100  CA  ILE B 152     111.862  99.014 104.667  1.00943.24           C
ATOM   1101  C   ILE B 152     112.570 100.304 104.302  1.00943.24           C
ATOM   1102  O   ILE B 152     113.713 100.267 103.838  1.00943.24           O
ATOM   1103  CB  ILE B 152     110.892  98.686 103.579  1.00943.24           C
ATOM   1104  CG1 ILE B 152     110.241  97.325 103.877  1.00943.24           C
ATOM   1105  CG2 ILE B 152     111.648  98.718 102.239  1.00943.24           C
ATOM   1106  CD1 ILE B 152     108.992  97.058 103.047  1.00943.24           C
ATOM   1107  N   PRO B 153     111.971 101.447 104.507  1.00736.87           N
ATOM   1108  CA  PRO B 153     112.539 102.677 104.017  1.00736.87           C
ATOM   1109  C   PRO B 153     113.895 103.012 104.531  1.00736.87           C
ATOM   1110  O   PRO B 153     114.695 103.588 103.789  1.00736.87           O
ATOM   1111  CB  PRO B 153     111.494 103.752 104.287  1.00736.87           C
ATOM   1112  CG  PRO B 153     110.167 102.974 104.229  1.00736.87           C
ATOM   1113  CD  PRO B 153     110.530 101.543 104.659  1.00736.87           C
ATOM   1114  N   LEU B 154     114.187 102.668 105.790  1.00656.13           N
ATOM   1115  CA  LEU B 154     115.471 103.008 106.307  1.00656.13           C
ATOM   1116  C   LEU B 154     116.505 102.252 105.537  1.00656.13           C
ATOM   1117  O   LEU B 154     117.593 102.758 105.256  1.00656.13           O
ATOM   1118  CB  LEU B 154     115.649 102.691 107.798  1.00656.13           C
ATOM   1119  CG  LEU B 154     114.684 103.479 108.700  1.00656.13           C
ATOM   1120  CD1 LEU B 154     113.252 102.930 108.607  1.00656.13           C
ATOM   1121  CD2 LEU B 154     115.200 103.562 110.138  1.00656.13           C
ATOM   1122  N   VAL B 155     116.181 100.996 105.176  1.00866.12           N
ATOM   1123  CA  VAL B 155     117.123 100.181 104.474  1.00866.12           C
ATOM   1124  C   VAL B 155     117.477 100.815 103.148  1.00866.12           C
ATOM   1125  O   VAL B 155     118.657 100.911 102.812  1.00866.12           O
ATOM   1126  CB  VAL B 155     116.625  98.786 104.224  1.00866.12           C
ATOM   1127  CG1 VAL B 155     117.679  98.023 103.405  1.00866.12           C
ATOM   1128  CG2 VAL B 155     116.324  98.139 105.588  1.00866.12           C
ATOM   1129  N   ILE B 156     116.478 101.303 102.378  1.00999.99           N
ATOM   1130  CA  ILE B 156     116.700 101.849 101.049  1.00999.99           C
ATOM   1131  C   ILE B 156     117.579 103.049 101.108  1.00999.99           C
ATOM   1132  O   ILE B 156     118.485 103.225 100.295  1.00999.99           O
ATOM   1133  CB  ILE B 156     115.446 102.330 100.358  1.00999.99           C
ATOM   1134  CG1 ILE B 156     114.513 101.178  99.958  1.00999.99           C
ATOM   1135  CG2 ILE B 156     115.875 103.206  99.167  1.00999.99           C
ATOM   1136  CD1 ILE B 156     113.730 100.565 101.111  1.00999.99           C
ATOM   1137  N   TYR B 157     117.319 103.920 102.085  1.00640.46           N
ATOM   1138  CA  TYR B 157     118.018 105.153 102.228  1.00640.46           C
ATOM   1139  C   TYR B 157     119.469 104.872 102.440  1.00640.46           C
ATOM   1140  O   TYR B 157     120.343 105.524 101.875  1.00640.46           O
ATOM   1141  CB  TYR B 157     117.483 105.931 103.444  1.00640.46           C
ATOM   1142  CG  TYR B 157     118.342 107.118 103.702  1.00640.46           C
ATOM   1143  CD1 TYR B 157     118.212 108.259 102.945  1.00640.46           C
ATOM   1144  CD2 TYR B 157     119.264 107.094 104.721  1.00640.46           C
ATOM   1145  CE1 TYR B 157     119.004 109.353 103.193  1.00640.46           C
ATOM   1146  CE2 TYR B 157     120.060 108.185 104.975  1.00640.46           C
ATOM   1147  CZ  TYR B 157     119.930 109.318 104.210  1.00640.46           C
ATOM   1148  OH  TYR B 157     120.744 110.440 104.468  1.00640.46           O
ATOM   1149  N   GLY B 158     119.759 103.835 103.223  1.00549.95           N
ATOM   1150  CA  GLY B 158     121.085 103.541 103.660  1.00549.95           C
ATOM   1151  C   GLY B 158     122.069 103.313 102.546  1.00549.95           C
ATOM   1152  O   GLY B 158     123.253 103.604 102.686  1.00549.95           O
ATOM   1153  N   VAL B 159     121.632 102.767 101.407  1.00999.99           N
ATOM   1154  CA  VAL B 159     122.567 102.338 100.403  1.00999.99           C
ATOM   1155  C   VAL B 159     123.471 103.427  99.848  1.00999.99           C
ATOM   1156  O   VAL B 159     124.627 103.144  99.543  1.00999.99           O
ATOM   1157  CB  VAL B 159     121.913 101.677  99.227  1.00999.99           C
ATOM   1158  CG1 VAL B 159     121.044 102.712  98.497  1.00999.99           C
ATOM   1159  CG2 VAL B 159     123.017 101.064  98.346  1.00999.99           C
ATOM   1160  N   VAL B 160     123.005 104.680  99.647  1.00999.99           N
ATOM   1161  CA  VAL B 160     123.842 105.647  98.973  1.00999.99           C
ATOM   1162  C   VAL B 160     125.082 105.992  99.692  1.00999.99           C
ATOM   1163  O   VAL B 160     126.186 105.915  99.152  1.00999.99           O
ATOM   1164  CB  VAL B 160     123.104 106.912  98.657  1.00999.99           C
ATOM   1165  CG1 VAL B 160     122.517 107.508  99.948  1.00999.99           C
ATOM   1166  CG2 VAL B 160     124.085 107.845  97.937  1.00999.99           C
ATOM   1167  N   SER B 161     124.912 106.372 100.949  1.00819.37           N
ATOM   1168  CA  SER B 161     126.009 106.947 101.628  1.00819.37           C
ATOM   1169  C   SER B 161     126.912 105.924 102.210  1.00819.37           C
ATOM   1170  O   SER B 161     127.945 106.264 102.794  1.00819.37           O
ATOM   1171  CB  SER B 161     125.564 107.904 102.739  1.00819.37           C
ATOM   1172  OG  SER B 161     126.703 108.449 103.378  1.00819.37           O
ATOM   1173  N   ASN B 162     126.583 104.638 102.020  1.00664.72           N
ATOM   1174  CA  ASN B 162     127.269 103.686 102.819  1.00664.72           C
ATOM   1175  C   ASN B 162     126.904 104.144 104.171  1.00664.72           C
ATOM   1176  O   ASN B 162     127.748 104.309 105.045  1.00664.72           O
ATOM   1177  CB  ASN B 162     128.801 103.669 102.677  1.00664.72           C
ATOM   1178  CG  ASN B 162     129.113 102.856 101.436  1.00664.72           C
ATOM   1179  OD1 ASN B 162     128.436 101.871 101.148  1.00664.72           O
ATOM   1180  ND2 ASN B 162     130.162 103.274 100.680  1.00664.72           N
ATOM   1181  N   THR B 163     125.606 104.460 104.343  1.00466.69           N
ATOM   1182  CA  THR B 163     125.262 104.838 105.664  1.00466.69           C
ATOM   1183  C   THR B 163     125.069 103.567 106.413  1.00466.69           C
ATOM   1184  O   THR B 163     124.501 102.615 105.880  1.00466.69           O
ATOM   1185  CB  THR B 163     124.005 105.639 105.800  1.00466.69           C
ATOM   1186  OG1 THR B 163     122.933 104.976 105.156  1.00466.69           O
ATOM   1187  CG2 THR B 163     124.221 107.027 105.206  1.00466.69           C
ATOM   1188  N   SER B 164     125.555 103.508 107.669  1.00464.17           N
ATOM   1189  CA  SER B 164     125.440 102.288 108.402  1.00464.17           C
ATOM   1190  C   SER B 164     124.008 102.122 108.739  1.00464.17           C
ATOM   1191  O   SER B 164     123.307 103.082 109.056  1.00464.17           O
ATOM   1192  CB  SER B 164     126.263 102.266 109.703  1.00464.17           C
ATOM   1193  OG  SER B 164     125.802 103.269 110.594  1.00464.17           O
ATOM   1194  N   ILE B 165     123.540 100.870 108.638  1.00811.67           N
ATOM   1195  CA  ILE B 165     122.192 100.567 108.960  1.00811.67           C
ATOM   1196  C   ILE B 165     121.998 100.798 110.418  1.00811.67           C
ATOM   1197  O   ILE B 165     120.940 101.282 110.817  1.00811.67           O
ATOM   1198  CB  ILE B 165     121.794  99.157 108.634  1.00811.67           C
ATOM   1199  CG1 ILE B 165     122.632  98.137 109.419  1.00811.67           C
ATOM   1200  CG2 ILE B 165     121.873  98.997 107.110  1.00811.67           C
ATOM   1201  CD1 ILE B 165     122.066  96.718 109.351  1.00811.67           C
ATOM   1202  N   GLY B 166     123.024 100.463 111.236  1.00732.20           N
ATOM   1203  CA  GLY B 166     122.952 100.543 112.668  1.00732.20           C
ATOM   1204  C   GLY B 166     122.677 101.943 113.092  1.00732.20           C
ATOM   1205  O   GLY B 166     121.873 102.179 113.993  1.00732.20           O
ATOM   1206  N   ALA B 167     123.343 102.919 112.460  1.00376.02           N
ATOM   1207  CA  ALA B 167     123.133 104.271 112.867  1.00376.02           C
ATOM   1208  C   ALA B 167     121.701 104.647 112.642  1.00376.02           C
ATOM   1209  O   ALA B 167     121.084 105.279 113.496  1.00376.02           O
ATOM   1210  CB  ALA B 167     124.002 105.274 112.090  1.00376.02           C
ATOM   1211  N   LEU B 168     121.132 104.267 111.483  1.00404.51           N
ATOM   1212  CA  LEU B 168     119.771 104.612 111.184  1.00404.51           C
ATOM   1213  C   LEU B 168     118.845 103.911 112.123  1.00404.51           C
ATOM   1214  O   LEU B 168     117.814 104.455 112.527  1.00404.51           O
ATOM   1215  CB  LEU B 168     119.354 104.287 109.743  1.00404.51           C
ATOM   1216  CG  LEU B 168     119.972 105.244 108.706  1.00404.51           C
ATOM   1217  CD1 LEU B 168     121.500 105.118 108.636  1.00404.51           C
ATOM   1218  CD2 LEU B 168     119.294 105.078 107.344  1.00404.51           C
ATOM   1219  N   PHE B 169     119.164 102.659 112.476  1.00817.99           N
ATOM   1220  CA  PHE B 169     118.314 101.969 113.386  1.00817.99           C
ATOM   1221  C   PHE B 169     118.336 102.637 114.725  1.00817.99           C
ATOM   1222  O   PHE B 169     117.279 102.799 115.337  1.00817.99           O
ATOM   1223  CB  PHE B 169     118.623 100.467 113.542  1.00817.99           C
ATOM   1224  CG  PHE B 169     118.317  99.850 112.218  1.00817.99           C
ATOM   1225  CD1 PHE B 169     117.042  99.886 111.698  1.00817.99           C
ATOM   1226  CD2 PHE B 169     119.300  99.202 111.506  1.00817.99           C
ATOM   1227  CE1 PHE B 169     116.760  99.314 110.478  1.00817.99           C
ATOM   1228  CE2 PHE B 169     119.024  98.630 110.288  1.00817.99           C
ATOM   1229  CZ  PHE B 169     117.755  98.687 109.769  1.00817.99           C
ATOM   1230  N   LEU B 170     119.529 103.061 115.201  1.00716.74           N
ATOM   1231  CA  LEU B 170     119.650 103.702 116.476  1.00716.74           C
ATOM   1232  C   LEU B 170     118.822 104.943 116.431  1.00716.74           C
ATOM   1233  O   LEU B 170     118.070 105.245 117.357  1.00716.74           O
ATOM   1234  CB  LEU B 170     121.078 104.173 116.801  1.00716.74           C
ATOM   1235  CG  LEU B 170     122.112 103.066 117.085  1.00716.74           C
ATOM   1236  CD1 LEU B 170     123.481 103.676 117.400  1.00716.74           C
ATOM   1237  CD2 LEU B 170     121.650 102.134 118.211  1.00716.74           C
ATOM   1238  N   ALA B 171     118.940 105.683 115.317  1.00388.30           N
ATOM   1239  CA  ALA B 171     118.300 106.955 115.152  1.00388.30           C
ATOM   1240  C   ALA B 171     116.798 106.834 115.153  1.00388.30           C
ATOM   1241  O   ALA B 171     116.114 107.685 115.716  1.00388.30           O
ATOM   1242  CB  ALA B 171     118.701 107.654 113.842  1.00388.30           C
ATOM   1243  N   GLY B 172     116.253 105.776 114.521  1.00398.61           N
ATOM   1244  CA  GLY B 172     114.844 105.551 114.305  1.00398.61           C
ATOM   1245  C   GLY B 172     114.080 105.353 115.581  1.00398.61           C
ATOM   1246  O   GLY B 172     112.854 105.459 115.592  1.00398.61           O
ATOM   1247  N   ALA B 173     114.755 104.898 116.647  1.00367.60           N
ATOM   1248  CA  ALA B 173     114.072 104.593 117.872  1.00367.60           C
ATOM   1249  C   ALA B 173     113.486 105.766 118.619  1.00367.60           C
ATOM   1250  O   ALA B 173     112.304 105.749 118.960  1.00367.60           O
ATOM   1251  CB  ALA B 173     114.973 103.851 118.872  1.00367.60           C
ATOM   1252  N   ILE B 174     114.283 106.829 118.864  1.00383.00           N
ATOM   1253  CA  ILE B 174     113.888 107.890 119.761  1.00383.00           C
ATOM   1254  C   ILE B 174     112.699 108.634 119.245  1.00383.00           C
ATOM   1255  O   ILE B 174     111.730 108.828 119.980  1.00383.00           O
ATOM   1256  CB  ILE B 174     115.003 108.864 120.020  1.00383.00           C
ATOM   1257  CG1 ILE B 174     116.169 108.132 120.709  1.00383.00           C
ATOM   1258  CG2 ILE B 174     114.445 110.040 120.838  1.00383.00           C
ATOM   1259  CD1 ILE B 174     117.468 108.933 120.753  1.00383.00           C
ATOM   1260  N   PRO B 175     112.688 109.054 118.006  1.00411.63           N
ATOM   1261  CA  PRO B 175     111.483 109.605 117.451  1.00411.63           C
ATOM   1262  C   PRO B 175     110.792 108.306 117.341  1.00411.63           C
ATOM   1263  O   PRO B 175     111.509 107.362 117.171  1.00411.63           O
ATOM   1264  CB  PRO B 175     111.890 110.258 116.129  1.00411.63           C
ATOM   1265  CG  PRO B 175     113.328 109.760 115.869  1.00411.63           C
ATOM   1266  CD  PRO B 175     113.874 109.449 117.271  1.00411.63           C
ATOM   1267  N   GLY B 176     109.484 108.141 117.414  1.00278.40           N
ATOM   1268  CA  GLY B 176     108.919 106.827 117.479  1.00278.40           C
ATOM   1269  C   GLY B 176     108.414 106.796 118.888  1.00278.40           C
ATOM   1270  O   GLY B 176     107.210 106.776 119.131  1.00278.40           O
ATOM   1271  N   LEU B 177     109.339 106.856 119.864  1.00225.96           N
ATOM   1272  CA  LEU B 177     108.941 106.944 121.242  1.00225.96           C
ATOM   1273  C   LEU B 177     108.349 108.294 121.454  1.00225.96           C
ATOM   1274  O   LEU B 177     107.340 108.439 122.141  1.00225.96           O
ATOM   1275  CB  LEU B 177     110.107 106.808 122.236  1.00225.96           C
ATOM   1276  CG  LEU B 177     110.758 105.414 122.264  1.00225.96           C
ATOM   1277  CD1 LEU B 177     111.889 105.362 123.300  1.00225.96           C
ATOM   1278  CD2 LEU B 177     109.713 104.304 122.468  1.00225.96           C
ATOM   1279  N   LEU B 178     108.974 109.328 120.858  1.00278.58           N
ATOM   1280  CA  LEU B 178     108.497 110.669 121.047  1.00278.58           C
ATOM   1281  C   LEU B 178     107.130 110.758 120.465  1.00278.58           C
ATOM   1282  O   LEU B 178     106.230 111.349 121.061  1.00278.58           O
ATOM   1283  CB  LEU B 178     109.343 111.732 120.332  1.00278.58           C
ATOM   1284  CG  LEU B 178     110.785 111.855 120.854  1.00278.58           C
ATOM   1285  CD1 LEU B 178     111.531 112.972 120.111  1.00278.58           C
ATOM   1286  CD2 LEU B 178     110.831 112.017 122.382  1.00278.58           C
ATOM   1287  N   CYS B 179     106.940 110.167 119.274  1.00255.97           N
ATOM   1288  CA  CYS B 179     105.652 110.230 118.653  1.00255.97           C
ATOM   1289  C   CYS B 179     104.652 109.529 119.524  1.00255.97           C
ATOM   1290  O   CYS B 179     103.526 109.997 119.676  1.00255.97           O
ATOM   1291  CB  CYS B 179     105.588 109.532 117.282  1.00255.97           C
ATOM   1292  SG  CYS B 179     106.532 110.399 115.995  1.00255.97           S
ATOM   1293  N   CYS B 180     105.026 108.376 120.113  1.00238.13           N
ATOM   1294  CA  CYS B 180     104.072 107.645 120.908  1.00238.13           C
ATOM   1295  C   CYS B 180     103.679 108.448 122.107  1.00238.13           C
ATOM   1296  O   CYS B 180     102.504 108.523 122.465  1.00238.13           O
ATOM   1297  CB  CYS B 180     104.612 106.304 121.433  1.00238.13           C
ATOM   1298  SG  CYS B 180     104.902 105.094 120.109  1.00238.13           S
ATOM   1299  N   ILE B 181     104.668 109.073 122.765  1.00135.48           N
ATOM   1300  CA  ILE B 181     104.387 109.816 123.956  1.00135.48           C
ATOM   1301  C   ILE B 181     103.511 110.968 123.598  1.00135.48           C
ATOM   1302  O   ILE B 181     102.555 111.271 124.308  1.00135.48           O
ATOM   1303  CB  ILE B 181     105.623 110.389 124.585  1.00135.48           C
ATOM   1304  CG1 ILE B 181     106.625 109.273 124.920  1.00135.48           C
ATOM   1305  CG2 ILE B 181     105.194 111.207 125.812  1.00135.48           C
ATOM   1306  CD1 ILE B 181     108.003 109.798 125.317  1.00135.48           C
ATOM   1307  N   ALA B 182     103.815 111.640 122.471  1.00148.07           N
ATOM   1308  CA  ALA B 182     103.062 112.803 122.093  1.00148.07           C
ATOM   1309  C   ALA B 182     101.629 112.425 121.866  1.00148.07           C
ATOM   1310  O   ALA B 182     100.720 113.131 122.300  1.00148.07           O
ATOM   1311  CB  ALA B 182     103.580 113.444 120.795  1.00148.07           C
ATOM   1312  N   LEU B 183     101.384 111.295 121.176  1.00207.86           N
ATOM   1313  CA  LEU B 183     100.043 110.872 120.881  1.00207.86           C
ATOM   1314  C   LEU B 183      99.307 110.523 122.145  1.00207.86           C
ATOM   1315  O   LEU B 183      98.135 110.868 122.303  1.00207.86           O
ATOM   1316  CB  LEU B 183      99.999 109.635 119.972  1.00207.86           C
ATOM   1317  CG  LEU B 183     100.596 109.891 118.577  1.00207.86           C
ATOM   1318  CD1 LEU B 183     100.509 108.636 117.692  1.00207.86           C
ATOM   1319  CD2 LEU B 183      99.970 111.135 117.926  1.00207.86           C
ATOM   1320  N   CYS B 184      99.974 109.820 123.084  1.00335.66           N
ATOM   1321  CA  CYS B 184      99.314 109.395 124.296  1.00335.66           C
ATOM   1322  C   CYS B 184      98.884 110.604 125.068  1.00335.66           C
ATOM   1323  O   CYS B 184      97.772 110.653 125.594  1.00335.66           O
ATOM   1324  CB  CYS B 184     100.235 108.579 125.220  1.00335.66           C
ATOM   1325  SG  CYS B 184     100.744 106.998 124.484  1.00335.66           S
ATOM   1326  N   ILE B 185      99.772 111.615 125.157  1.00379.64           N
ATOM   1327  CA  ILE B 185      99.480 112.806 125.902  1.00379.64           C
ATOM   1328  C   ILE B 185      98.332 113.505 125.250  1.00379.64           C
ATOM   1329  O   ILE B 185      97.411 113.961 125.924  1.00379.64           O
ATOM   1330  CB  ILE B 185     100.620 113.788 125.917  1.00379.64           C
ATOM   1331  CG1 ILE B 185     101.858 113.204 126.619  1.00379.64           C
ATOM   1332  CG2 ILE B 185     100.105 115.084 126.558  1.00379.64           C
ATOM   1333  CD1 ILE B 185     103.118 114.052 126.433  1.00379.64           C
ATOM   1334  N   MET B 186      98.364 113.595 123.906  1.00216.03           N
ATOM   1335  CA  MET B 186      97.350 114.292 123.165  1.00216.03           C
ATOM   1336  C   MET B 186      96.040 113.612 123.386  1.00216.03           C
ATOM   1337  O   MET B 186      95.021 114.272 123.582  1.00216.03           O
ATOM   1338  CB  MET B 186      97.617 114.250 121.649  1.00216.03           C
ATOM   1339  CG  MET B 186      96.575 114.980 120.801  1.00216.03           C
ATOM   1340  SD  MET B 186      96.637 116.790 120.933  1.00216.03           S
ATOM   1341  CE  MET B 186      95.780 117.092 119.361  1.00216.03           C
ATOM   1342  N   THR B 187      96.030 112.267 123.359  1.00195.06           N
ATOM   1343  CA  THR B 187      94.816 111.515 123.514  1.00195.06           C
ATOM   1344  C   THR B 187      94.252 111.749 124.877  1.00195.06           C
ATOM   1345  O   THR B 187      93.042 111.922 125.035  1.00195.06           O
ATOM   1346  CB  THR B 187      95.037 110.043 123.353  1.00195.06           C
ATOM   1347  OG1 THR B 187      95.615 109.780 122.084  1.00195.06           O
ATOM   1348  CG2 THR B 187      93.681 109.325 123.465  1.00195.06           C
ATOM   1349  N   TYR B 188      95.103 111.753 125.917  1.00658.08           N
ATOM   1350  CA  TYR B 188      94.523 111.967 127.207  1.00658.08           C
ATOM   1351  C   TYR B 188      93.956 113.348 127.286  1.00658.08           C
ATOM   1352  O   TYR B 188      92.865 113.534 127.825  1.00658.08           O
ATOM   1353  CB  TYR B 188      95.436 111.768 128.423  1.00658.08           C
ATOM   1354  CG  TYR B 188      94.584 112.264 129.544  1.00658.08           C
ATOM   1355  CD1 TYR B 188      93.382 111.652 129.821  1.00658.08           C
ATOM   1356  CD2 TYR B 188      94.933 113.381 130.263  1.00658.08           C
ATOM   1357  CE1 TYR B 188      92.570 112.107 130.835  1.00658.08           C
ATOM   1358  CE2 TYR B 188      94.129 113.841 131.280  1.00658.08           C
ATOM   1359  CZ  TYR B 188      92.948 113.202 131.572  1.00658.08           C
ATOM   1360  OH  TYR B 188      92.125 113.680 132.614  1.00658.08           O
ATOM   1361  N   PHE B 189      94.674 114.360 126.756  1.00541.69           N
ATOM   1362  CA  PHE B 189      94.168 115.702 126.837  1.00541.69           C
ATOM   1363  C   PHE B 189      92.875 115.820 126.100  1.00541.69           C
ATOM   1364  O   PHE B 189      91.934 116.417 126.613  1.00541.69           O
ATOM   1365  CB  PHE B 189      95.099 116.775 126.246  1.00541.69           C
ATOM   1366  CG  PHE B 189      96.149 117.090 127.250  1.00541.69           C
ATOM   1367  CD1 PHE B 189      97.277 116.314 127.354  1.00541.69           C
ATOM   1368  CD2 PHE B 189      95.997 118.170 128.088  1.00541.69           C
ATOM   1369  CE1 PHE B 189      98.244 116.616 128.284  1.00541.69           C
ATOM   1370  CE2 PHE B 189      96.960 118.478 129.018  1.00541.69           C
ATOM   1371  CZ  PHE B 189      98.086 117.695 129.119  1.00541.69           C
ATOM   1372  N   ILE B 190      92.794 115.270 124.875  1.00156.41           N
ATOM   1373  CA  ILE B 190      91.591 115.382 124.103  1.00156.41           C
ATOM   1374  C   ILE B 190      90.520 114.648 124.826  1.00156.41           C
ATOM   1375  O   ILE B 190      89.379 115.105 124.918  1.00156.41           O
ATOM   1376  CB  ILE B 190      91.742 114.841 122.706  1.00156.41           C
ATOM   1377  CG1 ILE B 190      90.585 115.333 121.822  1.00156.41           C
ATOM   1378  CG2 ILE B 190      91.880 113.309 122.755  1.00156.41           C
ATOM   1379  CD1 ILE B 190      90.828 115.111 120.330  1.00156.41           C
ATOM   1380  N   ALA B 191      90.882 113.485 125.389  1.00265.16           N
ATOM   1381  CA  ALA B 191      89.931 112.703 126.089  1.00265.16           C
ATOM   1382  C   ALA B 191      89.419 113.559 127.181  1.00265.16           C
ATOM   1383  O   ALA B 191      88.205 113.628 127.295  1.00265.16           O
ATOM   1384  CB  ALA B 191      90.574 111.435 126.674  1.00265.16           C
ATOM   1385  N   LYS B 192      90.306 114.253 127.941  1.00999.99           N
ATOM   1386  CA  LYS B 192      90.007 115.102 129.078  1.00999.99           C
ATOM   1387  C   LYS B 192      89.295 116.387 128.690  1.00999.99           C
ATOM   1388  O   LYS B 192      88.564 116.918 129.530  1.00999.99           O
ATOM   1389  CB  LYS B 192      91.228 115.504 129.922  1.00999.99           C
ATOM   1390  CG  LYS B 192      92.010 116.702 129.389  1.00999.99           C
ATOM   1391  CD  LYS B 192      92.914 117.315 130.459  1.00999.99           C
ATOM   1392  CE  LYS B 192      93.527 118.657 130.063  1.00999.99           C
ATOM   1393  NZ  LYS B 192      94.385 119.156 131.160  1.00999.99           N
ATOM   1394  N   LYS B 193      89.525 116.962 127.477  1.00657.37           N
ATOM   1395  CA  LYS B 193      88.766 118.132 127.075  1.00657.37           C
ATOM   1396  C   LYS B 193      87.401 117.606 127.177  1.00657.37           C
ATOM   1397  O   LYS B 193      86.515 118.179 127.808  1.00657.37           O
ATOM   1398  CB  LYS B 193      89.002 118.532 125.614  1.00657.37           C
ATOM   1399  CG  LYS B 193      88.195 119.757 125.190  1.00657.37           C
ATOM   1400  CD  LYS B 193      88.604 120.312 123.826  1.00657.37           C
ATOM   1401  CE  LYS B 193      87.746 121.489 123.364  1.00657.37           C
ATOM   1402  NZ  LYS B 193      88.199 121.946 122.033  1.00657.37           N
ATOM   1403  N   ARG B 194      87.207 116.490 126.473  1.00999.99           N
ATOM   1404  CA  ARG B 194      86.329 115.599 127.116  1.00999.99           C
ATOM   1405  C   ARG B 194      84.928 115.463 126.950  1.00999.99           C
ATOM   1406  O   ARG B 194      84.147 116.069 126.215  1.00999.99           O
ATOM   1407  CB  ARG B 194      86.307 115.597 128.689  1.00999.99           C
ATOM   1408  CG  ARG B 194      87.129 114.604 129.547  1.00999.99           C
ATOM   1409  CD  ARG B 194      86.753 113.112 129.533  1.00999.99           C
ATOM   1410  NE  ARG B 194      87.992 112.393 129.973  1.00999.99           N
ATOM   1411  CZ  ARG B 194      88.646 111.520 129.145  1.00999.99           C
ATOM   1412  NH1 ARG B 194      88.066 111.075 128.003  1.00999.99           N
ATOM   1413  NH2 ARG B 194      89.906 111.093 129.429  1.00999.99           N
ATOM   1414  N   GLY B 195      84.701 114.673 128.001  1.00516.75           N
ATOM   1415  CA  GLY B 195      83.566 114.047 128.523  1.00516.75           C
ATOM   1416  C   GLY B 195      83.651 112.579 128.277  1.00516.75           C
ATOM   1417  O   GLY B 195      82.697 111.865 128.565  1.00516.75           O
ATOM   1418  N   TYR B 196      84.792 112.056 127.776  1.00758.91           N
ATOM   1419  CA  TYR B 196      84.724 110.659 127.438  1.00758.91           C
ATOM   1420  C   TYR B 196      84.690 109.810 128.663  1.00758.91           C
ATOM   1421  O   TYR B 196      85.239 110.151 129.711  1.00758.91           O
ATOM   1422  CB  TYR B 196      85.839 110.063 126.562  1.00758.91           C
ATOM   1423  CG  TYR B 196      86.081 110.981 125.428  1.00758.91           C
ATOM   1424  CD1 TYR B 196      85.106 111.287 124.511  1.00758.91           C
ATOM   1425  CD2 TYR B 196      87.338 111.507 125.281  1.00758.91           C
ATOM   1426  CE1 TYR B 196      85.400 112.152 123.486  1.00758.91           C
ATOM   1427  CE2 TYR B 196      87.638 112.367 124.266  1.00758.91           C
ATOM   1428  CZ  TYR B 196      86.661 112.693 123.371  1.00758.91           C
ATOM   1429  OH  TYR B 196      86.969 113.581 122.327  1.00758.91           O
ATOM   1430  N   MET B 197      83.974 108.676 128.537  1.00746.20           N
ATOM   1431  CA  MET B 197      83.802 107.716 129.583  1.00746.20           C
ATOM   1432  C   MET B 197      84.973 106.784 129.588  1.00746.20           C
ATOM   1433  O   MET B 197      85.712 106.642 128.612  1.00746.20           O
ATOM   1434  CB  MET B 197      82.548 106.837 129.399  1.00746.20           C
ATOM   1435  CG  MET B 197      81.204 107.581 129.409  1.00746.20           C
ATOM   1436  SD  MET B 197      79.774 106.515 129.027  1.00746.20           S
ATOM   1437  CE  MET B 197      78.474 107.787 129.008  1.00746.20           C
ATOM   1438  N   THR B 198      85.178 106.133 130.744  1.00372.41           N
ATOM   1439  CA  THR B 198      86.211 105.154 130.865  1.00372.41           C
ATOM   1440  C   THR B 198      85.535 103.924 131.348  1.00372.41           C
ATOM   1441  O   THR B 198      84.611 103.978 132.158  1.00372.41           O
ATOM   1442  CB  THR B 198      87.264 105.493 131.880  1.00372.41           C
ATOM   1443  OG1 THR B 198      86.680 105.603 133.171  1.00372.41           O
ATOM   1444  CG2 THR B 198      87.936 106.816 131.485  1.00372.41           C
ATOM   1445  N   LEU B 199      85.962 102.763 130.845  1.00378.75           N
ATOM   1446  CA  LEU B 199      85.323 101.588 131.330  1.00378.75           C
ATOM   1447  C   LEU B 199      85.804 101.361 132.732  1.00378.75           C
ATOM   1448  O   LEU B 199      86.903 101.780 133.096  1.00378.75           O
ATOM   1449  CB  LEU B 199      85.577 100.338 130.479  1.00378.75           C
ATOM   1450  CG  LEU B 199      85.017 100.503 129.056  1.00378.75           C
ATOM   1451  CD1 LEU B 199      85.899 101.421 128.197  1.00378.75           C
ATOM   1452  CD2 LEU B 199      84.723  99.151 128.410  1.00378.75           C
ATOM   1453  N   PRO B 200      84.999 100.740 133.559  1.00167.89           N
ATOM   1454  CA  PRO B 200      85.391 100.494 134.919  1.00167.89           C
ATOM   1455  C   PRO B 200      86.459  99.455 134.951  1.00167.89           C
ATOM   1456  O   PRO B 200      86.539  98.652 134.024  1.00167.89           O
ATOM   1457  CB  PRO B 200      84.112 100.120 135.673  1.00167.89           C
ATOM   1458  CG  PRO B 200      83.052  99.912 134.573  1.00167.89           C
ATOM   1459  CD  PRO B 200      83.557 100.782 133.411  1.00167.89           C
ATOM   1460  N   ARG B 201      87.292  99.452 136.002  1.00271.16           N
ATOM   1461  CA  ARG B 201      88.370  98.514 136.095  1.00271.16           C
ATOM   1462  C   ARG B 201      87.781  97.145 136.224  1.00271.16           C
ATOM   1463  O   ARG B 201      86.701  96.971 136.791  1.00271.16           O
ATOM   1464  CB  ARG B 201      89.254  98.775 137.321  1.00271.16           C
ATOM   1465  CG  ARG B 201      90.421  97.808 137.430  1.00271.16           C
ATOM   1466  CD  ARG B 201      91.318  98.055 138.637  1.00271.16           C
ATOM   1467  NE  ARG B 201      92.550  97.272 138.375  1.00271.16           N
ATOM   1468  CZ  ARG B 201      93.477  97.799 137.527  1.00271.16           C
ATOM   1469  NH1 ARG B 201      93.276  99.048 137.009  1.00271.16           N
ATOM   1470  NH2 ARG B 201      94.575  97.083 137.164  1.00271.16           N
ATOM   1471  N   ALA B 202      88.484  96.126 135.692  1.00334.07           N
ATOM   1472  CA  ALA B 202      87.941  94.799 135.695  1.00334.07           C
ATOM   1473  C   ALA B 202      88.629  93.957 136.719  1.00334.07           C
ATOM   1474  O   ALA B 202      89.844  94.022 136.899  1.00334.07           O
ATOM   1475  CB  ALA B 202      88.089  94.074 134.345  1.00334.07           C
ATOM   1476  N   SER B 203      87.830  93.120 137.408  1.00179.20           N
ATOM   1477  CA  SER B 203      88.310  92.251 138.439  1.00179.20           C
ATOM   1478  C   SER B 203      89.112  91.152 137.810  1.00179.20           C
ATOM   1479  O   SER B 203      89.101  90.965 136.594  1.00179.20           O
ATOM   1480  CB  SER B 203      87.175  91.613 139.258  1.00179.20           C
ATOM   1481  OG  SER B 203      86.372  90.792 138.424  1.00179.20           O
ATOM   1482  N   ARG B 204      89.862  90.418 138.654  1.00139.65           N
ATOM   1483  CA  ARG B 204      90.758  89.370 138.243  1.00139.65           C
ATOM   1484  C   ARG B 204      90.033  88.219 137.625  1.00139.65           C
ATOM   1485  O   ARG B 204      90.467  87.683 136.607  1.00139.65           O
ATOM   1486  CB  ARG B 204      91.553  88.782 139.419  1.00139.65           C
ATOM   1487  CG  ARG B 204      92.512  87.663 139.008  1.00139.65           C
ATOM   1488  CD  ARG B 204      93.788  88.163 138.332  1.00139.65           C
ATOM   1489  NE  ARG B 204      94.632  88.765 139.401  1.00139.65           N
ATOM   1490  CZ  ARG B 204      94.481  90.083 139.727  1.00139.65           C
ATOM   1491  NH1 ARG B 204      93.586  90.856 139.048  1.00139.65           N
ATOM   1492  NH2 ARG B 204      95.228  90.627 140.731  1.00139.65           N
ATOM   1493  N   LYS B 205      88.897  87.804 138.213  1.00 46.43           N
ATOM   1494  CA  LYS B 205      88.276  86.601 137.738  1.00 46.43           C
ATOM   1495  C   LYS B 205      87.880  86.758 136.307  1.00 46.43           C
ATOM   1496  O   LYS B 205      88.070  85.849 135.501  1.00 46.43           O
ATOM   1497  CB  LYS B 205      87.021  86.200 138.533  1.00 46.43           C
ATOM   1498  CG  LYS B 205      86.505  84.815 138.143  1.00 46.43           C
ATOM   1499  CD  LYS B 205      85.515  84.213 139.143  1.00 46.43           C
ATOM   1500  CE  LYS B 205      85.032  82.816 138.745  1.00 46.43           C
ATOM   1501  NZ  LYS B 205      84.179  82.252 139.813  1.00 46.43           N
ATOM   1502  N   GLU B 206      87.333  87.927 135.945  1.00 97.70           N
ATOM   1503  CA  GLU B 206      86.877  88.132 134.604  1.00 97.70           C
ATOM   1504  C   GLU B 206      88.042  88.064 133.674  1.00 97.70           C
ATOM   1505  O   GLU B 206      87.953  87.485 132.592  1.00 97.70           O
ATOM   1506  CB  GLU B 206      86.258  89.519 134.407  1.00 97.70           C
ATOM   1507  CG  GLU B 206      84.992  89.735 135.229  1.00 97.70           C
ATOM   1508  CD  GLU B 206      84.690  91.223 135.190  1.00 97.70           C
ATOM   1509  OE1 GLU B 206      85.508  91.983 134.607  1.00 97.70           O
ATOM   1510  OE2 GLU B 206      83.634  91.621 135.750  1.00 97.70           O
ATOM   1511  N   ARG B 207      89.188  88.639 134.082  1.00 89.59           N
ATOM   1512  CA  ARG B 207      90.310  88.687 133.191  1.00 89.59           C
ATOM   1513  C   ARG B 207      90.683  87.293 132.803  1.00 89.59           C
ATOM   1514  O   ARG B 207      90.945  87.014 131.633  1.00 89.59           O
ATOM   1515  CB  ARG B 207      91.557  89.330 133.823  1.00 89.59           C
ATOM   1516  CG  ARG B 207      91.450  90.846 133.990  1.00 89.59           C
ATOM   1517  CD  ARG B 207      92.694  91.477 134.614  1.00 89.59           C
ATOM   1518  NE  ARG B 207      92.513  92.953 134.561  1.00 89.59           N
ATOM   1519  CZ  ARG B 207      93.102  93.748 135.500  1.00 89.59           C
ATOM   1520  NH1 ARG B 207      93.827  93.188 136.512  1.00 89.59           N
ATOM   1521  NH2 ARG B 207      92.967  95.104 135.426  1.00 89.59           N
ATOM   1522  N   LEU B 208      90.696  86.368 133.777  1.00119.11           N
ATOM   1523  CA  LEU B 208      91.100  85.016 133.510  1.00119.11           C
ATOM   1524  C   LEU B 208      90.170  84.385 132.524  1.00119.11           C
ATOM   1525  O   LEU B 208      90.610  83.727 131.578  1.00119.11           O
ATOM   1526  CB  LEU B 208      91.099  84.152 134.791  1.00119.11           C
ATOM   1527  CG  LEU B 208      91.500  82.668 134.614  1.00119.11           C
ATOM   1528  CD1 LEU B 208      90.387  81.830 133.962  1.00119.11           C
ATOM   1529  CD2 LEU B 208      92.839  82.538 133.875  1.00119.11           C
ATOM   1530  N   ILE B 209      88.851  84.574 132.701  1.00106.13           N
ATOM   1531  CA  ILE B 209      87.939  83.909 131.818  1.00106.13           C
ATOM   1532  C   ILE B 209      88.151  84.434 130.439  1.00106.13           C
ATOM   1533  O   ILE B 209      88.169  83.677 129.470  1.00106.13           O
ATOM   1534  CB  ILE B 209      86.488  84.103 132.169  1.00106.13           C
ATOM   1535  CG1 ILE B 209      86.063  85.573 132.046  1.00106.13           C
ATOM   1536  CG2 ILE B 209      86.262  83.506 133.564  1.00106.13           C
ATOM   1537  CD1 ILE B 209      84.546  85.765 132.097  1.00106.13           C
ATOM   1538  N   ALA B 210      88.345  85.760 130.328  1.00 61.89           N
ATOM   1539  CA  ALA B 210      88.469  86.388 129.049  1.00 61.89           C
ATOM   1540  C   ALA B 210      89.651  85.823 128.326  1.00 61.89           C
ATOM   1541  O   ALA B 210      89.581  85.539 127.133  1.00 61.89           O
ATOM   1542  CB  ALA B 210      88.663  87.911 129.156  1.00 61.89           C
ATOM   1543  N   PHE B 211      90.767  85.615 129.043  1.00 79.90           N
ATOM   1544  CA  PHE B 211      91.955  85.122 128.409  1.00 79.90           C
ATOM   1545  C   PHE B 211      91.692  83.767 127.816  1.00 79.90           C
ATOM   1546  O   PHE B 211      92.120  83.478 126.698  1.00 79.90           O
ATOM   1547  CB  PHE B 211      93.133  84.970 129.389  1.00 79.90           C
ATOM   1548  CG  PHE B 211      94.248  84.316 128.647  1.00 79.90           C
ATOM   1549  CD1 PHE B 211      95.060  85.040 127.804  1.00 79.90           C
ATOM   1550  CD2 PHE B 211      94.486  82.970 128.804  1.00 79.90           C
ATOM   1551  CE1 PHE B 211      96.084  84.426 127.125  1.00 79.90           C
ATOM   1552  CE2 PHE B 211      95.511  82.351 128.128  1.00 79.90           C
ATOM   1553  CZ  PHE B 211      96.313  83.079 127.286  1.00 79.90           C
ATOM   1554  N   ARG B 212      90.972  82.896 128.548  1.00117.28           N
ATOM   1555  CA  ARG B 212      90.770  81.541 128.116  1.00117.28           C
ATOM   1556  C   ARG B 212      90.032  81.465 126.811  1.00117.28           C
ATOM   1557  O   ARG B 212      90.445  80.728 125.916  1.00117.28           O
ATOM   1558  CB  ARG B 212      89.934  80.711 129.107  1.00117.28           C
ATOM   1559  CG  ARG B 212      90.594  80.507 130.470  1.00117.28           C
ATOM   1560  CD  ARG B 212      89.782  79.612 131.408  1.00117.28           C
ATOM   1561  NE  ARG B 212      88.485  80.292 131.675  1.00117.28           N
ATOM   1562  CZ  ARG B 212      87.574  79.709 132.513  1.00117.28           C
ATOM   1563  NH1 ARG B 212      87.863  78.517 133.108  1.00117.28           N
ATOM   1564  NH2 ARG B 212      86.382  80.323 132.757  1.00117.28           N
ATOM   1565  N   ASP B 213      88.935  82.231 126.653  1.00 75.19           N
ATOM   1566  CA  ASP B 213      88.098  82.091 125.486  1.00 75.19           C
ATOM   1567  C   ASP B 213      88.858  82.422 124.240  1.00 75.19           C
ATOM   1568  O   ASP B 213      88.738  81.751 123.215  1.00 75.19           O
ATOM   1569  CB  ASP B 213      86.875  83.024 125.505  1.00 75.19           C
ATOM   1570  CG  ASP B 213      86.046  82.745 124.255  1.00 75.19           C
ATOM   1571  OD1 ASP B 213      86.235  81.663 123.637  1.00 75.19           O
ATOM   1572  OD2 ASP B 213      85.215  83.621 123.894  1.00 75.19           O
ATOM   1573  N   ALA B 214      89.664  83.486 124.328  1.00203.17           N
ATOM   1574  CA  ALA B 214      90.430  84.094 123.281  1.00203.17           C
ATOM   1575  C   ALA B 214      91.529  83.223 122.761  1.00203.17           C
ATOM   1576  O   ALA B 214      91.996  83.440 121.646  1.00203.17           O
ATOM   1577  CB  ALA B 214      91.065  85.424 123.718  1.00203.17           C
ATOM   1578  N   PHE B 215      91.980  82.223 123.532  1.00148.87           N
ATOM   1579  CA  PHE B 215      93.193  81.490 123.261  1.00148.87           C
ATOM   1580  C   PHE B 215      93.395  81.093 121.811  1.00148.87           C
ATOM   1581  O   PHE B 215      94.481  81.316 121.277  1.00148.87           O
ATOM   1582  CB  PHE B 215      93.254  80.193 124.092  1.00148.87           C
ATOM   1583  CG  PHE B 215      94.264  79.258 123.511  1.00148.87           C
ATOM   1584  CD1 PHE B 215      95.615  79.435 123.708  1.00148.87           C
ATOM   1585  CD2 PHE B 215      93.841  78.173 122.775  1.00148.87           C
ATOM   1586  CE1 PHE B 215      96.518  78.551 123.162  1.00148.87           C
ATOM   1587  CE2 PHE B 215      94.738  77.288 122.229  1.00148.87           C
ATOM   1588  CZ  PHE B 215      96.084  77.475 122.422  1.00148.87           C
ATOM   1589  N   LEU B 216      92.399  80.521 121.116  1.00226.74           N
ATOM   1590  CA  LEU B 216      92.612  80.030 119.772  1.00226.74           C
ATOM   1591  C   LEU B 216      93.037  81.125 118.841  1.00226.74           C
ATOM   1592  O   LEU B 216      93.839  80.913 117.930  1.00226.74           O
ATOM   1593  CB  LEU B 216      91.326  79.424 119.188  1.00226.74           C
ATOM   1594  CG  LEU B 216      91.468  78.878 117.757  1.00226.74           C
ATOM   1595  CD1 LEU B 216      92.398  77.658 117.707  1.00226.74           C
ATOM   1596  CD2 LEU B 216      90.091  78.603 117.136  1.00226.74           C
ATOM   1597  N   SER B 217      92.452  82.317 119.014  1.00389.79           N
ATOM   1598  CA  SER B 217      92.710  83.433 118.154  1.00389.79           C
ATOM   1599  C   SER B 217      94.053  84.082 118.373  1.00389.79           C
ATOM   1600  O   SER B 217      94.616  84.626 117.428  1.00389.79           O
ATOM   1601  CB  SER B 217      91.648  84.536 118.310  1.00389.79           C
ATOM   1602  OG  SER B 217      91.675  85.047 119.634  1.00389.79           O
ATOM   1603  N   LEU B 218      94.629  84.025 119.595  1.00553.11           N
ATOM   1604  CA  LEU B 218      95.819  84.782 119.932  1.00553.11           C
ATOM   1605  C   LEU B 218      97.001  84.421 119.102  1.00553.11           C
ATOM   1606  O   LEU B 218      97.874  85.260 118.892  1.00553.11           O
ATOM   1607  CB  LEU B 218      96.282  84.652 121.394  1.00553.11           C
ATOM   1608  CG  LEU B 218      95.487  85.489 122.410  1.00553.11           C
ATOM   1609  CD1 LEU B 218      94.058  84.973 122.607  1.00553.11           C
ATOM   1610  CD2 LEU B 218      96.260  85.623 123.729  1.00553.11           C
ATOM   1611  N   LEU B 219      97.060  83.176 118.612  1.00292.51           N
ATOM   1612  CA  LEU B 219      98.220  82.654 117.955  1.00292.51           C
ATOM   1613  C   LEU B 219      98.633  83.499 116.777  1.00292.51           C
ATOM   1614  O   LEU B 219      99.830  83.669 116.554  1.00292.51           O
ATOM   1615  CB  LEU B 219      97.982  81.219 117.459  1.00292.51           C
ATOM   1616  CG  LEU B 219      97.676  80.223 118.598  1.00292.51           C
ATOM   1617  CD1 LEU B 219      96.350  80.538 119.310  1.00292.51           C
ATOM   1618  CD2 LEU B 219      97.713  78.779 118.094  1.00292.51           C
ATOM   1619  N   THR B 220      97.693  84.065 115.993  1.00560.13           N
ATOM   1620  CA  THR B 220      98.078  84.759 114.793  1.00560.13           C
ATOM   1621  C   THR B 220      98.960  85.961 115.038  1.00560.13           C
ATOM   1622  O   THR B 220      99.893  86.104 114.252  1.00560.13           O
ATOM   1623  CB  THR B 220      96.911  85.075 113.877  1.00560.13           C
ATOM   1624  OG1 THR B 220      97.372  85.762 112.724  1.00560.13           O
ATOM   1625  CG2 THR B 220      95.797  85.856 114.591  1.00560.13           C
ATOM   1626  N   PRO B 221      98.817  86.834 116.013  1.00575.89           N
ATOM   1627  CA  PRO B 221      99.729  87.944 116.137  1.00575.89           C
ATOM   1628  C   PRO B 221     101.098  87.435 116.373  1.00575.89           C
ATOM   1629  O   PRO B 221     102.036  88.055 115.877  1.00575.89           O
ATOM   1630  CB  PRO B 221      99.175  88.817 117.259  1.00575.89           C
ATOM   1631  CG  PRO B 221      97.663  88.516 117.232  1.00575.89           C
ATOM   1632  CD  PRO B 221      97.564  87.073 116.708  1.00575.89           C
ATOM   1633  N   PHE B 222     101.224  86.316 117.114  1.00280.06           N
ATOM   1634  CA  PHE B 222     102.494  85.725 117.402  1.00280.06           C
ATOM   1635  C   PHE B 222     103.089  85.264 116.110  1.00280.06           C
ATOM   1636  O   PHE B 222     104.257  85.529 115.843  1.00280.06           O
ATOM   1637  CB  PHE B 222     102.398  84.518 118.351  1.00280.06           C
ATOM   1638  CG  PHE B 222     102.015  85.050 119.691  1.00280.06           C
ATOM   1639  CD1 PHE B 222     100.702  85.336 119.981  1.00280.06           C
ATOM   1640  CD2 PHE B 222     102.971  85.262 120.657  1.00280.06           C
ATOM   1641  CE1 PHE B 222     100.344  85.829 121.214  1.00280.06           C
ATOM   1642  CE2 PHE B 222     102.618  85.754 121.893  1.00280.06           C
ATOM   1643  CZ  PHE B 222     101.303  86.041 122.174  1.00280.06           C
ATOM   1644  N   ILE B 223     102.291  84.592 115.252  1.00300.27           N
ATOM   1645  CA  ILE B 223     102.831  84.064 114.032  1.00300.27           C
ATOM   1646  C   ILE B 223     103.322  85.175 113.156  1.00300.27           C
ATOM   1647  O   ILE B 223     104.398  85.071 112.570  1.00300.27           O
ATOM   1648  CB  ILE B 223     101.868  83.207 113.245  1.00300.27           C
ATOM   1649  CG1 ILE B 223     102.638  82.371 112.208  1.00300.27           C
ATOM   1650  CG2 ILE B 223     100.790  84.099 112.611  1.00300.27           C
ATOM   1651  CD1 ILE B 223     103.525  81.292 112.827  1.00300.27           C
ATOM   1652  N   ILE B 224     102.550  86.267 113.026  1.00460.83           N
ATOM   1653  CA  ILE B 224     102.925  87.337 112.145  1.00460.83           C
ATOM   1654  C   ILE B 224     104.112  88.107 112.623  1.00460.83           C
ATOM   1655  O   ILE B 224     104.966  88.477 111.822  1.00460.83           O
ATOM   1656  CB  ILE B 224     101.815  88.310 111.920  1.00460.83           C
ATOM   1657  CG1 ILE B 224     100.606  87.595 111.296  1.00460.83           C
ATOM   1658  CG2 ILE B 224     102.373  89.440 111.042  1.00460.83           C
ATOM   1659  CD1 ILE B 224      99.337  88.445 111.288  1.00460.83           C
ATOM   1660  N   ILE B 225     104.172  88.431 113.927  1.00496.29           N
ATOM   1661  CA  ILE B 225     105.283  89.174 114.434  1.00496.29           C
ATOM   1662  C   ILE B 225     106.506  88.322 114.319  1.00496.29           C
ATOM   1663  O   ILE B 225     107.556  88.780 113.871  1.00496.29           O
ATOM   1664  CB  ILE B 225     105.083  89.573 115.866  1.00496.29           C
ATOM   1665  CG1 ILE B 225     104.965  88.341 116.775  1.00496.29           C
ATOM   1666  CG2 ILE B 225     103.861  90.509 115.924  1.00496.29           C
ATOM   1667  CD1 ILE B 225     105.007  88.675 118.265  1.00496.29           C
ATOM   1668  N   GLY B 226     106.376  87.038 114.701  1.00185.33           N
ATOM   1669  CA  GLY B 226     107.475  86.116 114.690  1.00185.33           C
ATOM   1670  C   GLY B 226     107.957  85.927 113.290  1.00185.33           C
ATOM   1671  O   GLY B 226     109.158  85.839 113.051  1.00185.33           O
ATOM   1672  N   GLY B 227     107.027  85.831 112.325  1.00201.88           N
ATOM   1673  CA  GLY B 227     107.404  85.547 110.972  1.00201.88           C
ATOM   1674  C   GLY B 227     108.182  86.660 110.370  1.00201.88           C
ATOM   1675  O   GLY B 227     109.189  86.433 109.699  1.00201.88           O
ATOM   1676  N   ILE B 228     107.732  87.908 110.570  1.00526.13           N
ATOM   1677  CA  ILE B 228     108.432  88.923 109.872  1.00526.13           C
ATOM   1678  C   ILE B 228     109.831  89.046 110.403  1.00526.13           C
ATOM   1679  O   ILE B 228     110.774  88.935 109.622  1.00526.13           O
ATOM   1680  CB  ILE B 228     107.677  90.217 109.924  1.00526.13           C
ATOM   1681  CG1 ILE B 228     106.352  89.979 109.172  1.00526.13           C
ATOM   1682  CG2 ILE B 228     108.538  91.343 109.329  1.00526.13           C
ATOM   1683  CD1 ILE B 228     105.246  90.996 109.425  1.00526.13           C
ATOM   1684  N   PHE B 229     110.017  89.187 111.736  1.00753.09           N
ATOM   1685  CA  PHE B 229     111.338  89.519 112.216  1.00753.09           C
ATOM   1686  C   PHE B 229     112.236  88.362 112.032  1.00753.09           C
ATOM   1687  O   PHE B 229     113.328  88.451 111.474  1.00753.09           O
ATOM   1688  CB  PHE B 229     111.643  89.520 113.722  1.00753.09           C
ATOM   1689  CG  PHE B 229     110.503  89.425 114.654  1.00753.09           C
ATOM   1690  CD1 PHE B 229     109.715  90.485 114.995  1.00753.09           C
ATOM   1691  CD2 PHE B 229     110.260  88.190 115.211  1.00753.09           C
ATOM   1692  CE1 PHE B 229     108.702  90.265 115.891  1.00753.09           C
ATOM   1693  CE2 PHE B 229     109.246  87.983 116.106  1.00753.09           C
ATOM   1694  CZ  PHE B 229     108.450  89.039 116.449  1.00753.09           C
ATOM   1695  N   SER B 230     111.733  87.224 112.527  1.00333.01           N
ATOM   1696  CA  SER B 230     112.530  86.056 112.747  1.00333.01           C
ATOM   1697  C   SER B 230     113.292  85.721 111.505  1.00333.01           C
ATOM   1698  O   SER B 230     114.358  85.113 111.587  1.00333.01           O
ATOM   1699  CB  SER B 230     111.707  84.826 113.160  1.00333.01           C
ATOM   1700  OG  SER B 230     111.161  85.031 114.453  1.00333.01           O
ATOM   1701  N   GLY B 231     112.797  86.132 110.324  1.00222.29           N
ATOM   1702  CA  GLY B 231     113.568  85.920 109.132  1.00222.29           C
ATOM   1703  C   GLY B 231     112.874  85.009 108.177  1.00222.29           C
ATOM   1704  O   GLY B 231     113.201  85.012 106.991  1.00222.29           O
ATOM   1705  N   LYS B 232     111.901  84.216 108.656  1.00198.99           N
ATOM   1706  CA  LYS B 232     111.247  83.264 107.809  1.00198.99           C
ATOM   1707  C   LYS B 232     110.457  83.928 106.715  1.00198.99           C
ATOM   1708  O   LYS B 232     110.576  83.550 105.550  1.00198.99           O
ATOM   1709  CB  LYS B 232     110.195  82.401 108.540  1.00198.99           C
ATOM   1710  CG  LYS B 232     110.704  81.454 109.631  1.00198.99           C
ATOM   1711  CD  LYS B 232     111.126  82.149 110.927  1.00198.99           C
ATOM   1712  CE  LYS B 232     111.125  81.215 112.140  1.00198.99           C
ATOM   1713  NZ  LYS B 232     111.857  79.967 111.827  1.00198.99           N
ATOM   1714  N   PHE B 233     109.648  84.959 107.035  1.00237.58           N
ATOM   1715  CA  PHE B 233     108.721  85.393 106.022  1.00237.58           C
ATOM   1716  C   PHE B 233     108.976  86.803 105.612  1.00237.58           C
ATOM   1717  O   PHE B 233     109.552  87.598 106.355  1.00237.58           O
ATOM   1718  CB  PHE B 233     107.253  85.452 106.490  1.00237.58           C
ATOM   1719  CG  PHE B 233     106.859  84.181 107.151  1.00237.58           C
ATOM   1720  CD1 PHE B 233     106.759  83.001 106.454  1.00237.58           C
ATOM   1721  CD2 PHE B 233     106.551  84.193 108.492  1.00237.58           C
ATOM   1722  CE1 PHE B 233     106.384  81.845 107.097  1.00237.58           C
ATOM   1723  CE2 PHE B 233     106.176  83.042 109.140  1.00237.58           C
ATOM   1724  CZ  PHE B 233     106.091  81.863 108.441  1.00237.58           C
ATOM   1725  N   THR B 234     108.529  87.128 104.379  1.00351.89           N
ATOM   1726  CA  THR B 234     108.562  88.465 103.869  1.00351.89           C
ATOM   1727  C   THR B 234     107.316  89.137 104.356  1.00351.89           C
ATOM   1728  O   THR B 234     106.371  88.473 104.768  1.00351.89           O
ATOM   1729  CB  THR B 234     108.604  88.562 102.370  1.00351.89           C
ATOM   1730  OG1 THR B 234     107.494  87.887 101.799  1.00351.89           O
ATOM   1731  CG2 THR B 234     109.920  87.959 101.860  1.00351.89           C
ATOM   1732  N   PRO B 235     107.253  90.432 104.360  1.00611.94           N
ATOM   1733  CA  PRO B 235     106.071  91.065 104.870  1.00611.94           C
ATOM   1734  C   PRO B 235     104.862  90.768 104.074  1.00611.94           C
ATOM   1735  O   PRO B 235     103.777  90.721 104.650  1.00611.94           O
ATOM   1736  CB  PRO B 235     106.412  92.547 104.976  1.00611.94           C
ATOM   1737  CG  PRO B 235     107.932  92.541 105.230  1.00611.94           C
ATOM   1738  CD  PRO B 235     108.437  91.255 104.551  1.00611.94           C
ATOM   1739  N   THR B 236     105.028  90.616 102.752  1.00309.51           N
ATOM   1740  CA  THR B 236     103.919  90.273 101.922  1.00309.51           C
ATOM   1741  C   THR B 236     103.540  88.881 102.290  1.00309.51           C
ATOM   1742  O   THR B 236     102.361  88.568 102.419  1.00309.51           O
ATOM   1743  CB  THR B 236     104.269  90.297 100.463  1.00309.51           C
ATOM   1744  OG1 THR B 236     104.764  91.579 100.101  1.00309.51           O
ATOM   1745  CG2 THR B 236     103.005  89.981  99.647  1.00309.51           C
ATOM   1746  N   GLU B 237     104.548  88.007 102.495  1.00133.97           N
ATOM   1747  CA  GLU B 237     104.278  86.637 102.827  1.00133.97           C
ATOM   1748  C   GLU B 237     103.589  86.577 104.155  1.00133.97           C
ATOM   1749  O   GLU B 237     102.679  85.772 104.340  1.00133.97           O
ATOM   1750  CB  GLU B 237     105.535  85.755 102.943  1.00133.97           C
ATOM   1751  CG  GLU B 237     106.193  85.432 101.602  1.00133.97           C
ATOM   1752  CD  GLU B 237     107.403  84.553 101.878  1.00133.97           C
ATOM   1753  OE1 GLU B 237     107.273  83.621 102.720  1.00133.97           O
ATOM   1754  OE2 GLU B 237     108.474  84.795 101.258  1.00133.97           O
ATOM   1755  N   ALA B 238     104.011  87.413 105.124  1.00247.40           N
ATOM   1756  CA  ALA B 238     103.426  87.393 106.436  1.00247.40           C
ATOM   1757  C   ALA B 238     101.992  87.804 106.322  1.00247.40           C
ATOM   1758  O   ALA B 238     101.117  87.285 107.016  1.00247.40           O
ATOM   1759  CB  ALA B 238     104.102  88.372 107.408  1.00247.40           C
ATOM   1760  N   ALA B 239     101.706  88.791 105.461  1.00324.55           N
ATOM   1761  CA  ALA B 239     100.342  89.165 105.281  1.00324.55           C
ATOM   1762  C   ALA B 239      99.585  87.998 104.733  1.00324.55           C
ATOM   1763  O   ALA B 239      98.467  87.727 105.164  1.00324.55           O
ATOM   1764  CB  ALA B 239     100.177  90.329 104.290  1.00324.55           C
ATOM   1765  N   ILE B 240     100.182  87.271 103.770  1.00158.91           N
ATOM   1766  CA  ILE B 240      99.536  86.156 103.114  1.00158.91           C
ATOM   1767  C   ILE B 240      99.258  85.057 104.092  1.00158.91           C
ATOM   1768  O   ILE B 240      98.178  84.467 104.082  1.00158.91           O
ATOM   1769  CB  ILE B 240     100.366  85.563 102.013  1.00158.91           C
ATOM   1770  CG1 ILE B 240     100.595  86.599 100.900  1.00158.91           C
ATOM   1771  CG2 ILE B 240      99.660  84.285 101.530  1.00158.91           C
ATOM   1772  CD1 ILE B 240      99.300  87.096 100.264  1.00158.91           C
ATOM   1773  N   ILE B 241     100.234  84.738 104.958  1.00155.39           N
ATOM   1774  CA  ILE B 241     100.075  83.670 105.902  1.00155.39           C
ATOM   1775  C   ILE B 241      98.962  84.018 106.836  1.00155.39           C
ATOM   1776  O   ILE B 241      98.133  83.170 107.158  1.00155.39           O
ATOM   1777  CB  ILE B 241     101.302  83.451 106.733  1.00155.39           C
ATOM   1778  CG1 ILE B 241     102.462  82.956 105.852  1.00155.39           C
ATOM   1779  CG2 ILE B 241     100.935  82.494 107.874  1.00155.39           C
ATOM   1780  CD1 ILE B 241     102.182  81.611 105.183  1.00155.39           C
ATOM   1781  N   SER B 242      98.913  85.283 107.299  1.00309.96           N
ATOM   1782  CA  SER B 242      97.897  85.678 108.228  1.00309.96           C
ATOM   1783  C   SER B 242      96.565  85.521 107.568  1.00309.96           C
ATOM   1784  O   SER B 242      95.612  85.053 108.188  1.00309.96           O
ATOM   1785  CB  SER B 242      98.035  87.133 108.715  1.00309.96           C
ATOM   1786  OG  SER B 242      97.838  88.043 107.646  1.00309.96           O
ATOM   1787  N   SER B 243      96.469  85.883 106.277  1.00257.23           N
ATOM   1788  CA  SER B 243      95.216  85.800 105.586  1.00257.23           C
ATOM   1789  C   SER B 243      94.776  84.362 105.511  1.00257.23           C
ATOM   1790  O   SER B 243      93.610  84.054 105.745  1.00257.23           O
ATOM   1791  CB  SER B 243      95.280  86.329 104.140  1.00257.23           C
ATOM   1792  OG  SER B 243      95.540  87.725 104.129  1.00257.23           O
ATOM   1793  N   LEU B 244      95.702  83.436 105.190  1.00148.51           N
ATOM   1794  CA  LEU B 244      95.363  82.043 105.037  1.00148.51           C
ATOM   1795  C   LEU B 244      94.900  81.493 106.353  1.00148.51           C
ATOM   1796  O   LEU B 244      93.926  80.745 106.409  1.00148.51           O
ATOM   1797  CB  LEU B 244      96.558  81.202 104.540  1.00148.51           C
ATOM   1798  CG  LEU B 244      96.276  79.694 104.357  1.00148.51           C
ATOM   1799  CD1 LEU B 244      96.229  78.948 105.698  1.00148.51           C
ATOM   1800  CD2 LEU B 244      95.011  79.462 103.516  1.00148.51           C
ATOM   1801  N   TYR B 245      95.584  81.863 107.449  1.00137.65           N
ATOM   1802  CA  TYR B 245      95.262  81.363 108.755  1.00137.65           C
ATOM   1803  C   TYR B 245      93.885  81.810 109.119  1.00137.65           C
ATOM   1804  O   TYR B 245      93.103  81.047 109.683  1.00137.65           O
ATOM   1805  CB  TYR B 245      96.222  81.880 109.840  1.00137.65           C
ATOM   1806  CG  TYR B 245      95.766  81.352 111.157  1.00137.65           C
ATOM   1807  CD1 TYR B 245      96.048  80.058 111.530  1.00137.65           C
ATOM   1808  CD2 TYR B 245      95.066  82.156 112.028  1.00137.65           C
ATOM   1809  CE1 TYR B 245      95.631  79.571 112.745  1.00137.65           C
ATOM   1810  CE2 TYR B 245      94.645  81.674 113.245  1.00137.65           C
ATOM   1811  CZ  TYR B 245      94.930  80.380 113.605  1.00137.65           C
ATOM   1812  OH  TYR B 245      94.503  79.881 114.854  1.00137.65           O
ATOM   1813  N   ALA B 246      93.559  83.075 108.809  1.00187.36           N
ATOM   1814  CA  ALA B 246      92.280  83.622 109.145  1.00187.36           C
ATOM   1815  C   ALA B 246      91.226  82.836 108.433  1.00187.36           C
ATOM   1816  O   ALA B 246      90.179  82.539 108.999  1.00187.36           O
ATOM   1817  CB  ALA B 246      92.125  85.088 108.709  1.00187.36           C
ATOM   1818  N   LEU B 247      91.478  82.470 107.163  1.00153.79           N
ATOM   1819  CA  LEU B 247      90.503  81.753 106.391  1.00153.79           C
ATOM   1820  C   LEU B 247      90.262  80.428 107.043  1.00153.79           C
ATOM   1821  O   LEU B 247      89.124  79.972 107.142  1.00153.79           O
ATOM   1822  CB  LEU B 247      90.968  81.497 104.941  1.00153.79           C
ATOM   1823  CG  LEU B 247      89.900  80.900 103.996  1.00153.79           C
ATOM   1824  CD1 LEU B 247      89.495  79.464 104.371  1.00153.79           C
ATOM   1825  CD2 LEU B 247      88.694  81.842 103.858  1.00153.79           C
ATOM   1826  N   PHE B 248      91.342  79.782 107.514  1.00 52.43           N
ATOM   1827  CA  PHE B 248      91.277  78.476 108.103  1.00 52.43           C
ATOM   1828  C   PHE B 248      90.456  78.517 109.351  1.00 52.43           C
ATOM   1829  O   PHE B 248      89.628  77.642 109.596  1.00 52.43           O
ATOM   1830  CB  PHE B 248      92.673  77.951 108.470  1.00 52.43           C
ATOM   1831  CG  PHE B 248      92.530  76.661 109.199  1.00 52.43           C
ATOM   1832  CD1 PHE B 248      92.265  75.493 108.520  1.00 52.43           C
ATOM   1833  CD2 PHE B 248      92.675  76.618 110.566  1.00 52.43           C
ATOM   1834  CE1 PHE B 248      92.142  74.303 109.200  1.00 52.43           C
ATOM   1835  CE2 PHE B 248      92.551  75.433 111.250  1.00 52.43           C
ATOM   1836  CZ  PHE B 248      92.282  74.272 110.568  1.00 52.43           C
ATOM   1837  N   LEU B 249      90.657  79.561 110.166  1.00106.39           N
ATOM   1838  CA  LEU B 249      90.031  79.661 111.448  1.00106.39           C
ATOM   1839  C   LEU B 249      88.538  79.711 111.277  1.00106.39           C
ATOM   1840  O   LEU B 249      87.800  79.152 112.086  1.00106.39           O
ATOM   1841  CB  LEU B 249      90.536  80.910 112.182  1.00106.39           C
ATOM   1842  CG  LEU B 249      90.120  81.016 113.654  1.00106.39           C
ATOM   1843  CD1 LEU B 249      90.578  79.788 114.456  1.00106.39           C
ATOM   1844  CD2 LEU B 249      90.662  82.318 114.255  1.00106.39           C
ATOM   1845  N   GLY B 250      88.051  80.417 110.241  1.00 60.45           N
ATOM   1846  CA  GLY B 250      86.639  80.551 109.997  1.00 60.45           C
ATOM   1847  C   GLY B 250      85.987  79.275 109.556  1.00 60.45           C
ATOM   1848  O   GLY B 250      84.844  79.015 109.916  1.00 60.45           O
ATOM   1849  N   THR B 251      86.643  78.512 108.662  1.00140.21           N
ATOM   1850  CA  THR B 251      86.056  77.315 108.129  1.00140.21           C
ATOM   1851  C   THR B 251      86.022  76.127 109.059  1.00140.21           C
ATOM   1852  O   THR B 251      84.956  75.566 109.311  1.00140.21           O
ATOM   1853  CB  THR B 251      86.751  76.912 106.867  1.00140.21           C
ATOM   1854  OG1 THR B 251      86.179  75.728 106.345  1.00140.21           O
ATOM   1855  CG2 THR B 251      88.249  76.728 107.154  1.00140.21           C
ATOM   1856  N   VAL B 252      87.192  75.681 109.568  1.00 74.68           N
ATOM   1857  CA  VAL B 252      87.234  74.460 110.331  1.00 74.68           C
ATOM   1858  C   VAL B 252      86.671  74.560 111.723  1.00 74.68           C
ATOM   1859  O   VAL B 252      85.719  73.858 112.065  1.00 74.68           O
ATOM   1860  CB  VAL B 252      88.629  73.925 110.432  1.00 74.68           C
ATOM   1861  CG1 VAL B 252      88.608  72.628 111.260  1.00 74.68           C
ATOM   1862  CG2 VAL B 252      89.177  73.761 109.004  1.00 74.68           C
ATOM   1863  N   VAL B 253      87.273  75.417 112.576  1.00 83.88           N
ATOM   1864  CA  VAL B 253      86.876  75.497 113.957  1.00 83.88           C
ATOM   1865  C   VAL B 253      85.558  76.188 114.171  1.00 83.88           C
ATOM   1866  O   VAL B 253      84.657  75.624 114.791  1.00 83.88           O
ATOM   1867  CB  VAL B 253      87.922  76.160 114.818  1.00 83.88           C
ATOM   1868  CG1 VAL B 253      89.180  75.273 114.804  1.00 83.88           C
ATOM   1869  CG2 VAL B 253      88.179  77.587 114.306  1.00 83.88           C
ATOM   1870  N   TYR B 254      85.427  77.449 113.705  1.00111.42           N
ATOM   1871  CA  TYR B 254      84.237  78.244 113.869  1.00111.42           C
ATOM   1872  C   TYR B 254      83.131  77.886 112.914  1.00111.42           C
ATOM   1873  O   TYR B 254      81.959  77.895 113.284  1.00111.42           O
ATOM   1874  CB  TYR B 254      84.499  79.754 113.768  1.00111.42           C
ATOM   1875  CG  TYR B 254      85.364  80.063 114.936  1.00111.42           C
ATOM   1876  CD1 TYR B 254      84.849  80.032 116.211  1.00111.42           C
ATOM   1877  CD2 TYR B 254      86.687  80.392 114.760  1.00111.42           C
ATOM   1878  CE1 TYR B 254      85.644  80.311 117.297  1.00111.42           C
ATOM   1879  CE2 TYR B 254      87.486  80.671 115.840  1.00111.42           C
ATOM   1880  CZ  TYR B 254      86.968  80.631 117.111  1.00111.42           C
ATOM   1881  OH  TYR B 254      87.795  80.919 118.217  1.00111.42           O
ATOM   1882  N   LYS B 255      83.479  77.595 111.647  1.00179.46           N
ATOM   1883  CA  LYS B 255      82.544  77.330 110.585  1.00179.46           C
ATOM   1884  C   LYS B 255      81.499  78.398 110.542  1.00179.46           C
ATOM   1885  O   LYS B 255      80.302  78.110 110.501  1.00179.46           O
ATOM   1886  CB  LYS B 255      81.887  75.928 110.547  1.00179.46           C
ATOM   1887  CG  LYS B 255      80.949  75.535 111.690  1.00179.46           C
ATOM   1888  CD  LYS B 255      81.636  75.167 113.005  1.00179.46           C
ATOM   1889  CE  LYS B 255      80.692  74.476 113.994  1.00179.46           C
ATOM   1890  NZ  LYS B 255      81.462  73.899 115.119  1.00179.46           N
ATOM   1891  N   SER B 256      81.927  79.679 110.552  1.00128.33           N
ATOM   1892  CA  SER B 256      80.975  80.744 110.472  1.00128.33           C
ATOM   1893  C   SER B 256      81.325  81.579 109.274  1.00128.33           C
ATOM   1894  O   SER B 256      81.337  82.807 109.346  1.00128.33           O
ATOM   1895  CB  SER B 256      81.038  81.651 111.708  1.00128.33           C
ATOM   1896  OG  SER B 256      80.086  82.696 111.602  1.00128.33           O
ATOM   1897  N   LEU B 257      81.575  80.928 108.122  1.00 66.11           N
ATOM   1898  CA  LEU B 257      81.934  81.653 106.939  1.00 66.11           C
ATOM   1899  C   LEU B 257      81.075  81.143 105.828  1.00 66.11           C
ATOM   1900  O   LEU B 257      80.823  79.943 105.731  1.00 66.11           O
ATOM   1901  CB  LEU B 257      83.405  81.443 106.529  1.00 66.11           C
ATOM   1902  CG  LEU B 257      83.821  82.209 105.261  1.00 66.11           C
ATOM   1903  CD1 LEU B 257      83.709  83.729 105.469  1.00 66.11           C
ATOM   1904  CD2 LEU B 257      85.220  81.783 104.789  1.00 66.11           C
ATOM   1905  N   THR B 258      80.602  82.067 104.967  1.00116.03           N
ATOM   1906  CA  THR B 258      79.746  81.738 103.862  1.00116.03           C
ATOM   1907  C   THR B 258      80.404  82.248 102.620  1.00116.03           C
ATOM   1908  O   THR B 258      81.238  83.150 102.663  1.00116.03           O
ATOM   1909  CB  THR B 258      78.400  82.396 103.968  1.00116.03           C
ATOM   1910  OG1 THR B 258      77.565  82.000 102.889  1.00116.03           O
ATOM   1911  CG2 THR B 258      78.598  83.924 103.972  1.00116.03           C
ATOM   1912  N   MET B 259      80.038  81.668 101.463  1.00 39.14           N
ATOM   1913  CA  MET B 259      80.644  82.031 100.215  1.00 39.14           C
ATOM   1914  C   MET B 259      80.339  83.458  99.900  1.00 39.14           C
ATOM   1915  O   MET B 259      81.209  84.190  99.431  1.00 39.14           O
ATOM   1916  CB  MET B 259      80.113  81.191  99.047  1.00 39.14           C
ATOM   1917  CG  MET B 259      80.442  79.707  99.181  1.00 39.14           C
ATOM   1918  SD  MET B 259      79.825  78.687  97.814  1.00 39.14           S
ATOM   1919  CE  MET B 259      78.070  78.909  98.222  1.00 39.14           C
ATOM   1920  N   ASP B 260      79.098  83.903 100.167  1.00 38.32           N
ATOM   1921  CA  ASP B 260      78.723  85.236  99.791  1.00 38.32           C
ATOM   1922  C   ASP B 260      79.595  86.223 100.495  1.00 38.32           C
ATOM   1923  O   ASP B 260      80.050  87.193  99.889  1.00 38.32           O
ATOM   1924  CB  ASP B 260      77.263  85.585 100.134  1.00 38.32           C
ATOM   1925  CG  ASP B 260      76.355  84.933  99.101  1.00 38.32           C
ATOM   1926  OD1 ASP B 260      76.861  84.575  98.005  1.00 38.32           O
ATOM   1927  OD2 ASP B 260      75.135  84.798  99.392  1.00 38.32           O
ATOM   1928  N   LYS B 261      79.872  85.996 101.789  1.00131.80           N
ATOM   1929  CA  LYS B 261      80.651  86.948 102.524  1.00131.80           C
ATOM   1930  C   LYS B 261      82.013  87.034 101.910  1.00131.80           C
ATOM   1931  O   LYS B 261      82.578  88.120 101.781  1.00131.80           O
ATOM   1932  CB  LYS B 261      80.828  86.560 104.002  1.00131.80           C
ATOM   1933  CG  LYS B 261      81.434  87.671 104.858  1.00131.80           C
ATOM   1934  CD  LYS B 261      80.483  88.845 105.104  1.00131.80           C
ATOM   1935  CE  LYS B 261      79.628  88.691 106.363  1.00131.80           C
ATOM   1936  NZ  LYS B 261      78.667  89.813 106.463  1.00131.80           N
ATOM   1937  N   PHE B 262      82.570  85.882 101.499  1.00 55.91           N
ATOM   1938  CA  PHE B 262      83.899  85.845 100.962  1.00 55.91           C
ATOM   1939  C   PHE B 262      83.955  86.637  99.701  1.00 55.91           C
ATOM   1940  O   PHE B 262      84.903  87.388  99.476  1.00 55.91           O
ATOM   1941  CB  PHE B 262      84.383  84.416 100.662  1.00 55.91           C
ATOM   1942  CG  PHE B 262      85.809  84.510 100.243  1.00 55.91           C
ATOM   1943  CD1 PHE B 262      86.786  84.782 101.172  1.00 55.91           C
ATOM   1944  CD2 PHE B 262      86.176  84.313  98.931  1.00 55.91           C
ATOM   1945  CE1 PHE B 262      88.107  84.868 100.801  1.00 55.91           C
ATOM   1946  CE2 PHE B 262      87.495  84.396  98.553  1.00 55.91           C
ATOM   1947  CZ  PHE B 262      88.463  84.676  99.489  1.00 55.91           C
ATOM   1948  N   ILE B 263      82.929  86.500  98.844  1.00 43.73           N
ATOM   1949  CA  ILE B 263      82.940  87.189  97.591  1.00 43.73           C
ATOM   1950  C   ILE B 263      82.969  88.654  97.860  1.00 43.73           C
ATOM   1951  O   ILE B 263      83.751  89.387  97.260  1.00 43.73           O
ATOM   1952  CB  ILE B 263      81.702  86.937  96.783  1.00 43.73           C
ATOM   1953  CG1 ILE B 263      81.609  85.456  96.381  1.00 43.73           C
ATOM   1954  CG2 ILE B 263      81.697  87.917  95.600  1.00 43.73           C
ATOM   1955  CD1 ILE B 263      80.235  85.063  95.847  1.00 43.73           C
ATOM   1956  N   LYS B 264      82.116  89.123  98.786  1.00 91.76           N
ATOM   1957  CA  LYS B 264      82.073  90.533  98.999  1.00 91.76           C
ATOM   1958  C   LYS B 264      83.363  91.022  99.579  1.00 91.76           C
ATOM   1959  O   LYS B 264      83.811  92.113  99.242  1.00 91.76           O
ATOM   1960  CB  LYS B 264      80.917  91.027  99.881  1.00 91.76           C
ATOM   1961  CG  LYS B 264      80.823  92.553  99.832  1.00 91.76           C
ATOM   1962  CD  LYS B 264      79.479  93.134 100.265  1.00 91.76           C
ATOM   1963  CE  LYS B 264      79.438  94.663 100.201  1.00 91.76           C
ATOM   1964  NZ  LYS B 264      79.496  95.112  98.793  1.00 91.76           N
ATOM   1965  N   LEU B 265      84.001  90.235 100.467  1.00 66.52           N
ATOM   1966  CA  LEU B 265      85.206  90.690 101.103  1.00 66.52           C
ATOM   1967  C   LEU B 265      86.291  90.902 100.090  1.00 66.52           C
ATOM   1968  O   LEU B 265      86.988  91.913 100.131  1.00 66.52           O
ATOM   1969  CB  LEU B 265      85.736  89.703 102.157  1.00 66.52           C
ATOM   1970  CG  LEU B 265      84.803  89.546 103.372  1.00 66.52           C
ATOM   1971  CD1 LEU B 265      85.379  88.553 104.396  1.00 66.52           C
ATOM   1972  CD2 LEU B 265      84.459  90.909 103.993  1.00 66.52           C
ATOM   1973  N   VAL B 266      86.470  89.958  99.146  1.00 47.77           N
ATOM   1974  CA  VAL B 266      87.519  90.083  98.172  1.00 47.77           C
ATOM   1975  C   VAL B 266      87.245  91.279  97.335  1.00 47.77           C
ATOM   1976  O   VAL B 266      88.150  92.038  96.997  1.00 47.77           O
ATOM   1977  CB  VAL B 266      87.621  88.889  97.267  1.00 47.77           C
ATOM   1978  CG1 VAL B 266      87.996  87.671  98.127  1.00 47.77           C
ATOM   1979  CG2 VAL B 266      86.302  88.725  96.491  1.00 47.77           C
ATOM   1980  N   GLN B 267      85.964  91.485  96.998  1.00101.52           N
ATOM   1981  CA  GLN B 267      85.589  92.577  96.159  1.00101.52           C
ATOM   1982  C   GLN B 267      85.966  93.848  96.838  1.00101.52           C
ATOM   1983  O   GLN B 267      86.515  94.756  96.217  1.00101.52           O
ATOM   1984  CB  GLN B 267      84.072  92.598  95.939  1.00101.52           C
ATOM   1985  CG  GLN B 267      83.579  93.732  95.052  1.00101.52           C
ATOM   1986  CD  GLN B 267      82.067  93.587  94.942  1.00101.52           C
ATOM   1987  OE1 GLN B 267      81.347  93.645  95.936  1.00101.52           O
ATOM   1988  NE2 GLN B 267      81.570  93.384  93.692  1.00101.52           N
ATOM   1989  N   GLU B 268      85.690  93.943  98.155  1.00112.35           N
ATOM   1990  CA  GLU B 268      85.946  95.152  98.873  1.00112.35           C
ATOM   1991  C   GLU B 268      87.412  95.460  98.940  1.00112.35           C
ATOM   1992  O   GLU B 268      87.816  96.577  98.626  1.00112.35           O
ATOM   1993  CB  GLU B 268      85.430  95.111 100.320  1.00112.35           C
ATOM   1994  CG  GLU B 268      83.906  95.179 100.436  1.00112.35           C
ATOM   1995  CD  GLU B 268      83.564  95.124 101.918  1.00112.35           C
ATOM   1996  OE1 GLU B 268      84.247  94.355 102.645  1.00112.35           O
ATOM   1997  OE2 GLU B 268      82.631  95.851 102.348  1.00112.35           O
ATOM   1998  N   THR B 269      88.259  94.477  99.318  1.00171.47           N
ATOM   1999  CA  THR B 269      89.666  94.738  99.488  1.00171.47           C
ATOM   2000  C   THR B 269      90.216  95.120  98.160  1.00171.47           C
ATOM   2001  O   THR B 269      91.075  95.996  98.062  1.00171.47           O
ATOM   2002  CB  THR B 269      90.445  93.555  99.987  1.00171.47           C
ATOM   2003  OG1 THR B 269      90.471  92.519  99.018  1.00171.47           O
ATOM   2004  CG2 THR B 269      89.770  93.050 101.273  1.00171.47           C
ATOM   2005  N   VAL B 270      89.729  94.464  97.093  1.00 59.03           N
ATOM   2006  CA  VAL B 270      90.207  94.771  95.782  1.00 59.03           C
ATOM   2007  C   VAL B 270      89.890  96.203  95.503  1.00 59.03           C
ATOM   2008  O   VAL B 270      90.726  96.932  94.976  1.00 59.03           O
ATOM   2009  CB  VAL B 270      89.557  93.951  94.703  1.00 59.03           C
ATOM   2010  CG1 VAL B 270      90.021  94.489  93.338  1.00 59.03           C
ATOM   2011  CG2 VAL B 270      89.907  92.470  94.933  1.00 59.03           C
ATOM   2012  N   THR B 271      88.672  96.649  95.856  1.00 54.85           N
ATOM   2013  CA  THR B 271      88.293  98.007  95.606  1.00 54.85           C
ATOM   2014  C   THR B 271      89.199  98.899  96.388  1.00 54.85           C
ATOM   2015  O   THR B 271      89.681  99.909  95.875  1.00 54.85           O
ATOM   2016  CB  THR B 271      86.888  98.315  96.030  1.00 54.85           C
ATOM   2017  OG1 THR B 271      85.971  97.485  95.332  1.00 54.85           O
ATOM   2018  CG2 THR B 271      86.601  99.797  95.733  1.00 54.85           C
ATOM   2019  N   THR B 272      89.465  98.554  97.661  1.00354.40           N
ATOM   2020  CA  THR B 272      90.240  99.449  98.450  1.00354.40           C
ATOM   2021  C   THR B 272      91.635  99.628  97.949  1.00354.40           C
ATOM   2022  O   THR B 272      92.026 100.734  97.597  1.00354.40           O
ATOM   2023  CB  THR B 272      90.277  99.091  99.916  1.00354.40           C
ATOM   2024  OG1 THR B 272      90.903 100.134 100.644  1.00354.40           O
ATOM   2025  CG2 THR B 272      91.025  97.771 100.145  1.00354.40           C
ATOM   2026  N   THR B 273      92.408  98.544  97.812  1.00309.58           N
ATOM   2027  CA  THR B 273      93.780  98.681  97.418  1.00309.58           C
ATOM   2028  C   THR B 273      93.755  99.275  96.058  1.00309.58           C
ATOM   2029  O   THR B 273      94.614 100.078  95.714  1.00309.58           O
ATOM   2030  CB  THR B 273      94.502  97.368  97.343  1.00309.58           C
ATOM   2031  OG1 THR B 273      95.884  97.581  97.103  1.00309.58           O
ATOM   2032  CG2 THR B 273      93.888  96.519  96.217  1.00309.58           C
ATOM   2033  N   SER B 274      92.733  98.916  95.262  1.00127.88           N
ATOM   2034  CA  SER B 274      92.631  99.391  93.918  1.00127.88           C
ATOM   2035  C   SER B 274      92.633 100.870  93.955  1.00127.88           C
ATOM   2036  O   SER B 274      93.292 101.507  93.141  1.00127.88           O
ATOM   2037  CB  SER B 274      91.334  98.950  93.220  1.00127.88           C
ATOM   2038  OG  SER B 274      91.299  99.462  91.893  1.00127.88           O
ATOM   2039  N   VAL B 275      91.891 101.462  94.902  1.00354.94           N
ATOM   2040  CA  VAL B 275      91.903 102.879  94.916  1.00354.94           C
ATOM   2041  C   VAL B 275      93.294 103.324  95.276  1.00354.94           C
ATOM   2042  O   VAL B 275      93.798 104.271  94.686  1.00354.94           O
ATOM   2043  CB  VAL B 275      90.927 103.507  95.877  1.00354.94           C
ATOM   2044  CG1 VAL B 275      91.440 103.391  97.324  1.00354.94           C
ATOM   2045  CG2 VAL B 275      90.685 104.955  95.418  1.00354.94           C
ATOM   2046  N   VAL B 276      93.963 102.634  96.234  1.00620.93           N
ATOM   2047  CA  VAL B 276      95.276 103.009  96.714  1.00620.93           C
ATOM   2048  C   VAL B 276      96.248 102.990  95.574  1.00620.93           C
ATOM   2049  O   VAL B 276      97.035 103.913  95.387  1.00620.93           O
ATOM   2050  CB  VAL B 276      95.786 102.070  97.775  1.00620.93           C
ATOM   2051  CG1 VAL B 276      97.185 102.532  98.218  1.00620.93           C
ATOM   2052  CG2 VAL B 276      94.758 102.005  98.919  1.00620.93           C
ATOM   2053  N   ALA B 277      96.215 101.914  94.777  1.00321.45           N
ATOM   2054  CA  ALA B 277      97.097 101.716  93.664  1.00321.45           C
ATOM   2055  C   ALA B 277      96.836 102.730  92.588  1.00321.45           C
ATOM   2056  O   ALA B 277      97.773 103.256  91.994  1.00321.45           O
ATOM   2057  CB  ALA B 277      96.940 100.323  93.029  1.00321.45           C
ATOM   2058  N   LEU B 278      95.554 103.044  92.315  1.00286.36           N
ATOM   2059  CA  LEU B 278      95.201 103.962  91.264  1.00286.36           C
ATOM   2060  C   LEU B 278      95.880 105.211  91.669  1.00286.36           C
ATOM   2061  O   LEU B 278      96.393 105.966  90.844  1.00286.36           O
ATOM   2062  CB  LEU B 278      93.679 104.210  91.197  1.00286.36           C
ATOM   2063  CG  LEU B 278      93.163 105.120  90.055  1.00286.36           C
ATOM   2064  CD1 LEU B 278      91.638 105.248  90.142  1.00286.36           C
ATOM   2065  CD2 LEU B 278      93.832 106.505  90.011  1.00286.36           C
ATOM   2066  N   MET B 279      95.893 105.437  92.992  1.00689.84           N
ATOM   2067  CA  MET B 279      96.501 106.580  93.582  1.00689.84           C
ATOM   2068  C   MET B 279      97.971 106.543  93.273  1.00689.84           C
ATOM   2069  O   MET B 279      98.535 107.517  92.778  1.00689.84           O
ATOM   2070  CB  MET B 279      96.331 106.543  95.112  1.00689.84           C
ATOM   2071  CG  MET B 279      96.493 107.869  95.841  1.00689.84           C
ATOM   2072  SD  MET B 279      95.057 108.976  95.720  1.00689.84           S
ATOM   2073  CE  MET B 279      95.227 109.220  93.933  1.00689.84           C
ATOM   2074  N   VAL B 280      98.621 105.383  93.491  1.00715.09           N
ATOM   2075  CA  VAL B 280     100.040 105.310  93.289  1.00715.09           C
ATOM   2076  C   VAL B 280     100.323 105.560  91.829  1.00715.09           C
ATOM   2077  O   VAL B 280     101.328 106.180  91.489  1.00715.09           O
ATOM   2078  CB  VAL B 280     100.673 104.006  93.701  1.00715.09           C
ATOM   2079  CG1 VAL B 280     100.409 102.921  92.645  1.00715.09           C
ATOM   2080  CG2 VAL B 280     102.165 104.269  93.963  1.00715.09           C
ATOM   2081  N   MET B 281      99.454 105.084  90.911  1.00360.05           N
ATOM   2082  CA  MET B 281      99.682 105.274  89.498  1.00360.05           C
ATOM   2083  C   MET B 281      99.694 106.736  89.184  1.00360.05           C
ATOM   2084  O   MET B 281     100.573 107.222  88.472  1.00360.05           O
ATOM   2085  CB  MET B 281      98.554 104.720  88.608  1.00360.05           C
ATOM   2086  CG  MET B 281      98.413 103.202  88.587  1.00360.05           C
ATOM   2087  SD  MET B 281      97.065 102.608  87.521  1.00360.05           S
ATOM   2088  CE  MET B 281      97.134 100.894  88.118  1.00360.05           C
ATOM   2089  N   GLY B 282      98.717 107.491  89.717  1.00201.71           N
ATOM   2090  CA  GLY B 282      98.634 108.884  89.396  1.00201.71           C
ATOM   2091  C   GLY B 282      99.884 109.534  89.892  1.00201.71           C
ATOM   2092  O   GLY B 282     100.432 110.434  89.258  1.00201.71           O
ATOM   2093  N   VAL B 283     100.350 109.089  91.066  1.00581.90           N
ATOM   2094  CA  VAL B 283     101.550 109.575  91.680  1.00581.90           C
ATOM   2095  C   VAL B 283     102.719 109.388  90.782  1.00581.90           C
ATOM   2096  O   VAL B 283     103.488 110.318  90.541  1.00581.90           O
ATOM   2097  CB  VAL B 283     101.882 108.756  92.879  1.00581.90           C
ATOM   2098  CG1 VAL B 283     103.359 108.988  93.179  1.00581.90           C
ATOM   2099  CG2 VAL B 283     100.932 109.113  94.034  1.00581.90           C
ATOM   2100  N   THR B 284     102.872 108.166  90.252  1.00436.65           N
ATOM   2101  CA  THR B 284     104.049 107.864  89.505  1.00436.65           C
ATOM   2102  C   THR B 284     104.101 108.759  88.306  1.00436.65           C
ATOM   2103  O   THR B 284     105.147 109.325  87.996  1.00436.65           O
ATOM   2104  CB  THR B 284     104.070 106.449  89.008  1.00436.65           C
ATOM   2105  OG1 THR B 284     103.974 105.541  90.096  1.00436.65           O
ATOM   2106  CG2 THR B 284     105.385 106.213  88.248  1.00436.65           C
ATOM   2107  N   VAL B 285     102.963 108.925  87.607  1.00254.59           N
ATOM   2108  CA  VAL B 285     102.973 109.713  86.406  1.00254.59           C
ATOM   2109  C   VAL B 285     103.326 111.135  86.728  1.00254.59           C
ATOM   2110  O   VAL B 285     104.168 111.733  86.063  1.00254.59           O
ATOM   2111  CB  VAL B 285     101.653 109.706  85.679  1.00254.59           C
ATOM   2112  CG1 VAL B 285     101.324 108.248  85.348  1.00254.59           C
ATOM   2113  CG2 VAL B 285     100.563 110.394  86.513  1.00254.59           C
ATOM   2114  N   PHE B 286     102.707 111.705  87.780  1.00204.75           N
ATOM   2115  CA  PHE B 286     102.905 113.084  88.126  1.00204.75           C
ATOM   2116  C   PHE B 286     104.342 113.292  88.494  1.00204.75           C
ATOM   2117  O   PHE B 286     104.988 114.236  88.038  1.00204.75           O
ATOM   2118  CB  PHE B 286     102.057 113.511  89.341  1.00204.75           C
ATOM   2119  CG  PHE B 286     102.205 114.983  89.538  1.00204.75           C
ATOM   2120  CD1 PHE B 286     101.356 115.859  88.901  1.00204.75           C
ATOM   2121  CD2 PHE B 286     103.192 115.489  90.356  1.00204.75           C
ATOM   2122  CE1 PHE B 286     101.485 117.217  89.077  1.00204.75           C
ATOM   2123  CE2 PHE B 286     103.328 116.845  90.533  1.00204.75           C
ATOM   2124  CZ  PHE B 286     102.471 117.712  89.896  1.00204.75           C
ATOM   2125  N   GLY B 287     104.884 112.385  89.329  1.00291.93           N
ATOM   2126  CA  GLY B 287     106.227 112.496  89.820  1.00291.93           C
ATOM   2127  C   GLY B 287     107.184 112.415  88.675  1.00291.93           C
ATOM   2128  O   GLY B 287     108.222 113.076  88.675  1.00291.93           O
ATOM   2129  N   TRP B 288     106.865 111.565  87.684  1.00213.85           N
ATOM   2130  CA  TRP B 288     107.697 111.384  86.533  1.00213.85           C
ATOM   2131  C   TRP B 288     107.811 112.700  85.844  1.00213.85           C
ATOM   2132  O   TRP B 288     108.919 113.123  85.516  1.00213.85           O
ATOM   2133  CB  TRP B 288     107.076 110.354  85.577  1.00213.85           C
ATOM   2134  CG  TRP B 288     107.810 110.124  84.285  1.00213.85           C
ATOM   2135  CD1 TRP B 288     108.941 109.408  84.030  1.00213.85           C
ATOM   2136  CD2 TRP B 288     107.352 110.634  83.026  1.00213.85           C
ATOM   2137  NE1 TRP B 288     109.221 109.440  82.684  1.00213.85           N
ATOM   2138  CE2 TRP B 288     108.249 110.192  82.054  1.00213.85           C
ATOM   2139  CE3 TRP B 288     106.272 111.405  82.707  1.00213.85           C
ATOM   2140  CZ2 TRP B 288     108.075 110.515  80.740  1.00213.85           C
ATOM   2141  CZ3 TRP B 288     106.102 111.734  81.382  1.00213.85           C
ATOM   2142  CH2 TRP B 288     106.988 111.297  80.419  1.00213.85           C
ATOM   2143  N   ILE B 289     106.684 113.404  85.615  1.00216.02           N
ATOM   2144  CA  ILE B 289     106.855 114.678  84.985  1.00216.02           C
ATOM   2145  C   ILE B 289     107.633 115.606  85.868  1.00216.02           C
ATOM   2146  O   ILE B 289     108.436 116.391  85.371  1.00216.02           O
ATOM   2147  CB  ILE B 289     105.643 115.392  84.424  1.00216.02           C
ATOM   2148  CG1 ILE B 289     104.500 115.614  85.415  1.00216.02           C
ATOM   2149  CG2 ILE B 289     105.221 114.637  83.159  1.00216.02           C
ATOM   2150  CD1 ILE B 289     103.630 114.377  85.589  1.00216.02           C
ATOM   2151  N   VAL B 290     107.421 115.568  87.198  1.00157.62           N
ATOM   2152  CA  VAL B 290     108.125 116.464  88.080  1.00157.62           C
ATOM   2153  C   VAL B 290     109.614 116.229  87.996  1.00157.62           C
ATOM   2154  O   VAL B 290     110.394 117.177  87.923  1.00157.62           O
ATOM   2155  CB  VAL B 290     107.708 116.296  89.513  1.00157.62           C
ATOM   2156  CG1 VAL B 290     108.575 117.214  90.392  1.00157.62           C
ATOM   2157  CG2 VAL B 290     106.199 116.578  89.619  1.00157.62           C
ATOM   2158  N   ALA B 291     110.073 114.965  88.020  1.00114.24           N
ATOM   2159  CA  ALA B 291     111.486 114.706  87.952  1.00114.24           C
ATOM   2160  C   ALA B 291     112.011 115.154  86.618  1.00114.24           C
ATOM   2161  O   ALA B 291     113.102 115.716  86.536  1.00114.24           O
ATOM   2162  CB  ALA B 291     111.829 113.214  88.107  1.00114.24           C
ATOM   2163  N   ARG B 292     111.247 114.910  85.531  1.00148.35           N
ATOM   2164  CA  ARG B 292     111.686 115.255  84.203  1.00148.35           C
ATOM   2165  C   ARG B 292     111.780 116.747  84.092  1.00148.35           C
ATOM   2166  O   ARG B 292     112.627 117.271  83.369  1.00148.35           O
ATOM   2167  CB  ARG B 292     110.775 114.722  83.072  1.00148.35           C
ATOM   2168  CG  ARG B 292     109.353 115.284  83.042  1.00148.35           C
ATOM   2169  CD  ARG B 292     108.419 114.525  82.096  1.00148.35           C
ATOM   2170  NE  ARG B 292     108.990 114.601  80.721  1.00148.35           N
ATOM   2171  CZ  ARG B 292     108.525 115.518  79.823  1.00148.35           C
ATOM   2172  NH1 ARG B 292     107.527 116.380  80.174  1.00148.35           N
ATOM   2173  NH2 ARG B 292     109.052 115.563  78.562  1.00148.35           N
ATOM   2174  N   GLU B 293     110.892 117.463  84.809  1.00110.06           N
ATOM   2175  CA  GLU B 293     110.842 118.900  84.843  1.00110.06           C
ATOM   2176  C   GLU B 293     112.118 119.352  85.476  1.00110.06           C
ATOM   2177  O   GLU B 293     112.556 120.485  85.275  1.00110.06           O
ATOM   2178  CB  GLU B 293     109.663 119.452  85.661  1.00110.06           C
ATOM   2179  CG  GLU B 293     108.292 119.113  85.071  1.00110.06           C
ATOM   2180  CD  GLU B 293     108.209 119.731  83.684  1.00110.06           C
ATOM   2181  OE1 GLU B 293     108.349 120.978  83.579  1.00110.06           O
ATOM   2182  OE2 GLU B 293     108.007 118.960  82.710  1.00110.06           O
ATOM   2183  N   GLN B 294     112.747 118.444  86.248  1.00176.17           N
ATOM   2184  CA  GLN B 294     113.950 118.696  86.987  1.00176.17           C
ATOM   2185  C   GLN B 294     113.724 119.767  87.985  1.00176.17           C
ATOM   2186  O   GLN B 294     114.483 120.731  88.080  1.00176.17           O
ATOM   2187  CB  GLN B 294     115.176 119.049  86.136  1.00176.17           C
ATOM   2188  CG  GLN B 294     115.730 117.844  85.380  1.00176.17           C
ATOM   2189  CD  GLN B 294     117.114 118.223  84.887  1.00176.17           C
ATOM   2190  OE1 GLN B 294     117.951 118.692  85.656  1.00176.17           O
ATOM   2191  NE2 GLN B 294     117.364 118.018  83.569  1.00176.17           N
ATOM   2192  N   LEU B 295     112.631 119.607  88.753  1.00266.68           N
ATOM   2193  CA  LEU B 295     112.339 120.505  89.821  1.00266.68           C
ATOM   2194  C   LEU B 295     113.415 120.413  90.859  1.00266.68           C
ATOM   2195  O   LEU B 295     113.939 121.444  91.265  1.00266.68           O
ATOM   2196  CB  LEU B 295     111.025 120.211  90.574  1.00266.68           C
ATOM   2197  CG  LEU B 295     109.732 120.567  89.822  1.00266.68           C
ATOM   2198  CD1 LEU B 295     109.666 122.070  89.514  1.00266.68           C
ATOM   2199  CD2 LEU B 295     109.513 119.682  88.594  1.00266.68           C
ATOM   2200  N   PRO B 296     113.845 119.248  91.274  1.00226.97           N
ATOM   2201  CA  PRO B 296     114.738 119.193  92.397  1.00226.97           C
ATOM   2202  C   PRO B 296     116.025 119.955  92.253  1.00226.97           C
ATOM   2203  O   PRO B 296     116.546 120.420  93.269  1.00226.97           O
ATOM   2204  CB  PRO B 296     114.913 117.708  92.705  1.00226.97           C
ATOM   2205  CG  PRO B 296     113.571 117.094  92.263  1.00226.97           C
ATOM   2206  CD  PRO B 296     113.065 118.026  91.146  1.00226.97           C
ATOM   2207  N   GLN B 297     116.561 120.086  91.024  1.00202.87           N
ATOM   2208  CA  GLN B 297     117.804 120.760  90.796  1.00202.87           C
ATOM   2209  C   GLN B 297     117.589 122.198  91.139  1.00202.87           C
ATOM   2210  O   GLN B 297     118.421 122.843  91.779  1.00202.87           O
ATOM   2211  CB  GLN B 297     118.195 120.755  89.305  1.00202.87           C
ATOM   2212  CG  GLN B 297     117.977 119.426  88.568  1.00202.87           C
ATOM   2213  CD  GLN B 297     118.730 118.294  89.248  1.00202.87           C
ATOM   2214  OE1 GLN B 297     119.129 118.395  90.406  1.00202.87           O
ATOM   2215  NE2 GLN B 297     118.917 117.168  88.507  1.00202.87           N
ATOM   2216  N   GLN B 298     116.421 122.712  90.716  1.00128.95           N
ATOM   2217  CA  GLN B 298     116.053 124.082  90.905  1.00128.95           C
ATOM   2218  C   GLN B 298     116.015 124.303  92.373  1.00128.95           C
ATOM   2219  O   GLN B 298     116.451 125.335  92.877  1.00128.95           O
ATOM   2220  CB  GLN B 298     114.629 124.371  90.406  1.00128.95           C
ATOM   2221  CG  GLN B 298     114.416 124.097  88.919  1.00128.95           C
ATOM   2222  CD  GLN B 298     112.931 124.266  88.647  1.00128.95           C
ATOM   2223  OE1 GLN B 298     112.176 124.705  89.514  1.00128.95           O
ATOM   2224  NE2 GLN B 298     112.493 123.898  87.413  1.00128.95           N
ATOM   2225  N   LEU B 299     115.501 123.298  93.093  1.00255.36           N
ATOM   2226  CA  LEU B 299     115.334 123.343  94.511  1.00255.36           C
ATOM   2227  C   LEU B 299     116.661 123.563  95.160  1.00255.36           C
ATOM   2228  O   LEU B 299     116.795 124.390  96.057  1.00255.36           O
ATOM   2229  CB  LEU B 299     114.810 121.993  95.014  1.00255.36           C
ATOM   2230  CG  LEU B 299     113.292 121.792  94.883  1.00255.36           C
ATOM   2231  CD1 LEU B 299     112.703 122.244  93.550  1.00255.36           C
ATOM   2232  CD2 LEU B 299     112.935 120.333  95.195  1.00255.36           C
ATOM   2233  N   ALA B 300     117.694 122.823  94.742  1.00109.27           N
ATOM   2234  CA  ALA B 300     118.939 123.008  95.414  1.00109.27           C
ATOM   2235  C   ALA B 300     119.434 124.393  95.167  1.00109.27           C
ATOM   2236  O   ALA B 300     119.824 125.103  96.092  1.00109.27           O
ATOM   2237  CB  ALA B 300     120.028 122.035  94.927  1.00109.27           C
ATOM   2238  N   GLU B 301     119.397 124.823  93.894  1.00119.22           N
ATOM   2239  CA  GLU B 301     119.967 126.085  93.538  1.00119.22           C
ATOM   2240  C   GLU B 301     119.208 127.221  94.141  1.00119.22           C
ATOM   2241  O   GLU B 301     119.783 128.063  94.825  1.00119.22           O
ATOM   2242  CB  GLU B 301     119.995 126.280  92.009  1.00119.22           C
ATOM   2243  CG  GLU B 301     120.742 127.528  91.530  1.00119.22           C
ATOM   2244  CD  GLU B 301     119.764 128.691  91.491  1.00119.22           C
ATOM   2245  OE1 GLU B 301     118.953 128.750  90.526  1.00119.22           O
ATOM   2246  OE2 GLU B 301     119.812 129.536  92.423  1.00119.22           O
ATOM   2247  N   LEU B 302     117.882 127.261  93.929  1.00191.07           N
ATOM   2248  CA  LEU B 302     117.121 128.405  94.341  1.00191.07           C
ATOM   2249  C   LEU B 302     117.017 128.560  95.821  1.00191.07           C
ATOM   2250  O   LEU B 302     117.342 129.613  96.364  1.00191.07           O
ATOM   2251  CB  LEU B 302     115.682 128.390  93.802  1.00191.07           C
ATOM   2252  CG  LEU B 302     115.556 128.691  92.295  1.00191.07           C
ATOM   2253  CD1 LEU B 302     116.301 127.662  91.434  1.00191.07           C
ATOM   2254  CD2 LEU B 302     114.081 128.837  91.898  1.00191.07           C
ATOM   2255  N   PHE B 303     116.568 127.501  96.515  1.00200.19           N
ATOM   2256  CA  PHE B 303     116.276 127.608  97.913  1.00200.19           C
ATOM   2257  C   PHE B 303     117.527 127.864  98.671  1.00200.19           C
ATOM   2258  O   PHE B 303     117.624 128.814  99.450  1.00200.19           O
ATOM   2259  CB  PHE B 303     115.647 126.312  98.464  1.00200.19           C
ATOM   2260  CG  PHE B 303     114.348 126.083  97.756  1.00200.19           C
ATOM   2261  CD1 PHE B 303     114.323 125.496  96.511  1.00200.19           C
ATOM   2262  CD2 PHE B 303     113.152 126.445  98.334  1.00200.19           C
ATOM   2263  CE1 PHE B 303     113.137 125.278  95.854  1.00200.19           C
ATOM   2264  CE2 PHE B 303     111.962 126.231  97.682  1.00200.19           C
ATOM   2265  CZ  PHE B 303     111.951 125.646  96.439  1.00200.19           C
ATOM   2266  N   LEU B 304     118.549 127.030  98.434  1.00333.53           N
ATOM   2267  CA  LEU B 304     119.714 127.236  99.217  1.00333.53           C
ATOM   2268  C   LEU B 304     120.605 128.084  98.363  1.00333.53           C
ATOM   2269  O   LEU B 304     121.418 127.546  97.617  1.00333.53           O
ATOM   2270  CB  LEU B 304     120.467 125.929  99.503  1.00333.53           C
ATOM   2271  CG  LEU B 304     119.538 124.800  99.996  1.00333.53           C
ATOM   2272  CD1 LEU B 304     120.333 123.621 100.579  1.00333.53           C
ATOM   2273  CD2 LEU B 304     118.423 125.326 100.914  1.00333.53           C
ATOM   2274  N   SER B 305     120.464 129.427  98.421  1.00353.14           N
ATOM   2275  CA  SER B 305     121.322 130.268  97.618  1.00353.14           C
ATOM   2276  C   SER B 305     120.973 131.704  97.889  1.00353.14           C
ATOM   2277  O   SER B 305     121.723 132.655  97.619  1.00353.14           O
ATOM   2278  CB  SER B 305     121.164 130.064  96.097  1.00353.14           C
ATOM   2279  OG  SER B 305     119.889 130.512  95.658  1.00353.14           O
ATOM   2280  N   ILE B 306     119.713 131.879  98.294  1.00358.73           N
ATOM   2281  CA  ILE B 306     119.253 133.122  98.810  1.00358.73           C
ATOM   2282  C   ILE B 306     119.884 133.203 100.159  1.00358.73           C
ATOM   2283  O   ILE B 306     120.351 134.253 100.597  1.00358.73           O
ATOM   2284  CB  ILE B 306     117.772 133.118  99.011  1.00358.73           C
ATOM   2285  CG1 ILE B 306     117.056 132.875  97.675  1.00358.73           C
ATOM   2286  CG2 ILE B 306     117.387 134.435  99.694  1.00358.73           C
ATOM   2287  CD1 ILE B 306     115.573 132.545  97.834  1.00358.73           C
ATOM   2288  N   SER B 307     119.908 132.042 100.847  1.00175.19           N
ATOM   2289  CA  SER B 307     120.389 131.996 102.194  1.00175.19           C
ATOM   2290  C   SER B 307     121.472 130.967 102.314  1.00175.19           C
ATOM   2291  O   SER B 307     121.599 130.068 101.478  1.00175.19           O
ATOM   2292  CB  SER B 307     119.279 131.644 103.199  1.00175.19           C
ATOM   2293  OG  SER B 307     119.755 131.794 104.528  1.00175.19           O
ATOM   2294  N   ASP B 308     122.282 131.114 103.391  1.00339.25           N
ATOM   2295  CA  ASP B 308     123.444 130.308 103.662  1.00339.25           C
ATOM   2296  C   ASP B 308     123.193 129.411 104.839  1.00339.25           C
ATOM   2297  O   ASP B 308     123.638 128.262 104.852  1.00339.25           O
ATOM   2298  CB  ASP B 308     124.637 131.165 104.110  1.00339.25           C
ATOM   2299  CG  ASP B 308     124.968 132.145 103.002  1.00339.25           C
ATOM   2300  OD1 ASP B 308     124.444 131.940 101.876  1.00339.25           O
ATOM   2301  OD2 ASP B 308     125.735 133.110 103.263  1.00339.25           O
ATOM   2302  N   ASN B 309     122.465 129.912 105.857  1.00202.83           N
ATOM   2303  CA  ASN B 309     122.285 129.209 107.097  1.00202.83           C
ATOM   2304  C   ASN B 309     121.631 127.889 106.836  1.00202.83           C
ATOM   2305  O   ASN B 309     120.680 127.788 106.062  1.00202.83           O
ATOM   2306  CB  ASN B 309     121.411 129.992 108.094  1.00202.83           C
ATOM   2307  CG  ASN B 309     121.704 129.498 109.504  1.00202.83           C
ATOM   2308  OD1 ASN B 309     122.471 128.559 109.702  1.00202.83           O
ATOM   2309  ND2 ASN B 309     121.077 130.157 110.515  1.00202.83           N
ATOM   2310  N   PRO B 310     122.163 126.864 107.461  1.00260.04           N
ATOM   2311  CA  PRO B 310     121.629 125.536 107.314  1.00260.04           C
ATOM   2312  C   PRO B 310     120.266 125.347 107.896  1.00260.04           C
ATOM   2313  O   PRO B 310     119.527 124.507 107.390  1.00260.04           O
ATOM   2314  CB  PRO B 310     122.673 124.597 107.914  1.00260.04           C
ATOM   2315  CG  PRO B 310     123.994 125.353 107.701  1.00260.04           C
ATOM   2316  CD  PRO B 310     123.592 126.837 107.729  1.00260.04           C
ATOM   2317  N   LEU B 311     119.910 126.087 108.963  1.00189.57           N
ATOM   2318  CA  LEU B 311     118.621 125.901 109.564  1.00189.57           C
ATOM   2319  C   LEU B 311     117.596 126.318 108.571  1.00189.57           C
ATOM   2320  O   LEU B 311     116.550 125.687 108.417  1.00189.57           O
ATOM   2321  CB  LEU B 311     118.400 126.756 110.819  1.00189.57           C
ATOM   2322  CG  LEU B 311     117.011 126.534 111.442  1.00189.57           C
ATOM   2323  CD1 LEU B 311     116.879 125.105 111.997  1.00189.57           C
ATOM   2324  CD2 LEU B 311     116.668 127.618 112.475  1.00189.57           C
ATOM   2325  N   ILE B 312     117.894 127.413 107.855  1.00202.89           N
ATOM   2326  CA  ILE B 312     116.977 127.927 106.890  1.00202.89           C
ATOM   2327  C   ILE B 312     116.798 126.850 105.868  1.00202.89           C
ATOM   2328  O   ILE B 312     115.680 126.558 105.445  1.00202.89           O
ATOM   2329  CB  ILE B 312     117.532 129.123 106.169  1.00202.89           C
ATOM   2330  CG1 ILE B 312     117.882 130.248 107.155  1.00202.89           C
ATOM   2331  CG2 ILE B 312     116.507 129.553 105.108  1.00202.89           C
ATOM   2332  CD1 ILE B 312     116.669 130.822 107.883  1.00202.89           C
ATOM   2333  N   LEU B 313     117.917 126.207 105.475  1.00271.20           N
ATOM   2334  CA  LEU B 313     117.905 125.233 104.421  1.00271.20           C
ATOM   2335  C   LEU B 313     117.032 124.088 104.816  1.00271.20           C
ATOM   2336  O   LEU B 313     116.225 123.606 104.021  1.00271.20           O
ATOM   2337  CB  LEU B 313     119.278 124.598 104.149  1.00271.20           C
ATOM   2338  CG  LEU B 313     120.410 125.594 103.856  1.00271.20           C
ATOM   2339  CD1 LEU B 313     121.642 124.863 103.309  1.00271.20           C
ATOM   2340  CD2 LEU B 313     119.954 126.760 102.972  1.00271.20           C
ATOM   2341  N   LEU B 314     117.171 123.613 106.068  1.00327.40           N
ATOM   2342  CA  LEU B 314     116.385 122.493 106.485  1.00327.40           C
ATOM   2343  C   LEU B 314     114.938 122.849 106.460  1.00327.40           C
ATOM   2344  O   LEU B 314     114.103 122.026 106.091  1.00327.40           O
ATOM   2345  CB  LEU B 314     116.686 121.967 107.901  1.00327.40           C
ATOM   2346  CG  LEU B 314     117.924 121.057 108.002  1.00327.40           C
ATOM   2347  CD1 LEU B 314     117.728 119.761 107.200  1.00327.40           C
ATOM   2348  CD2 LEU B 314     119.207 121.793 107.619  1.00327.40           C
ATOM   2349  N   LEU B 315     114.594 124.083 106.863  1.00289.87           N
ATOM   2350  CA  LEU B 315     113.212 124.462 106.892  1.00289.87           C
ATOM   2351  C   LEU B 315     112.665 124.418 105.505  1.00289.87           C
ATOM   2352  O   LEU B 315     111.558 123.936 105.277  1.00289.87           O
ATOM   2353  CB  LEU B 315     112.983 125.879 107.438  1.00289.87           C
ATOM   2354  CG  LEU B 315     113.317 126.008 108.935  1.00289.87           C
ATOM   2355  CD1 LEU B 315     113.067 127.435 109.444  1.00289.87           C
ATOM   2356  CD2 LEU B 315     112.581 124.937 109.757  1.00289.87           C
ATOM   2357  N   LEU B 316     113.442 124.916 104.533  1.00189.74           N
ATOM   2358  CA  LEU B 316     112.985 124.979 103.179  1.00189.74           C
ATOM   2359  C   LEU B 316     112.751 123.586 102.681  1.00189.74           C
ATOM   2360  O   LEU B 316     111.719 123.308 102.074  1.00189.74           O
ATOM   2361  CB  LEU B 316     114.032 125.597 102.240  1.00189.74           C
ATOM   2362  CG  LEU B 316     114.422 127.041 102.610  1.00189.74           C
ATOM   2363  CD1 LEU B 316     115.465 127.606 101.633  1.00189.74           C
ATOM   2364  CD2 LEU B 316     113.178 127.930 102.749  1.00189.74           C
ATOM   2365  N   ILE B 317     113.707 122.669 102.941  1.00201.82           N
ATOM   2366  CA  ILE B 317     113.620 121.325 102.440  1.00201.82           C
ATOM   2367  C   ILE B 317     112.443 120.626 103.040  1.00201.82           C
ATOM   2368  O   ILE B 317     111.703 119.929 102.346  1.00201.82           O
ATOM   2369  CB  ILE B 317     114.828 120.486 102.760  1.00201.82           C
ATOM   2370  CG1 ILE B 317     116.092 121.065 102.096  1.00201.82           C
ATOM   2371  CG2 ILE B 317     114.519 119.035 102.341  1.00201.82           C
ATOM   2372  CD1 ILE B 317     117.388 120.419 102.584  1.00201.82           C
ATOM   2373  N   ASN B 318     112.236 120.785 104.355  1.00374.14           N
ATOM   2374  CA  ASN B 318     111.154 120.096 104.989  1.00374.14           C
ATOM   2375  C   ASN B 318     109.867 120.577 104.409  1.00374.14           C
ATOM   2376  O   ASN B 318     108.953 119.788 104.179  1.00374.14           O
ATOM   2377  CB  ASN B 318     111.107 120.316 106.510  1.00374.14           C
ATOM   2378  CG  ASN B 318     112.230 119.490 107.120  1.00374.14           C
ATOM   2379  OD1 ASN B 318     112.685 118.514 106.527  1.00374.14           O
ATOM   2380  ND2 ASN B 318     112.683 119.877 108.342  1.00374.14           N
ATOM   2381  N   LEU B 319     109.777 121.894 104.152  1.00364.13           N
ATOM   2382  CA  LEU B 319     108.567 122.481 103.662  1.00364.13           C
ATOM   2383  C   LEU B 319     108.268 121.899 102.321  1.00364.13           C
ATOM   2384  O   LEU B 319     107.143 121.503 102.025  1.00364.13           O
ATOM   2385  CB  LEU B 319     108.699 124.013 103.535  1.00364.13           C
ATOM   2386  CG  LEU B 319     107.390 124.774 103.244  1.00364.13           C
ATOM   2387  CD1 LEU B 319     106.811 124.423 101.865  1.00364.13           C
ATOM   2388  CD2 LEU B 319     106.379 124.600 104.390  1.00364.13           C
ATOM   2389  N   LEU B 320     109.300 121.814 101.474  1.00218.75           N
ATOM   2390  CA  LEU B 320     109.159 121.347 100.136  1.00218.75           C
ATOM   2391  C   LEU B 320     108.817 119.879 100.143  1.00218.75           C
ATOM   2392  O   LEU B 320     107.987 119.413  99.363  1.00218.75           O
ATOM   2393  CB  LEU B 320     110.464 121.612  99.400  1.00218.75           C
ATOM   2394  CG  LEU B 320     110.402 121.465  97.890  1.00218.75           C
ATOM   2395  CD1 LEU B 320     111.734 121.951  97.341  1.00218.75           C
ATOM   2396  CD2 LEU B 320     110.032 120.040  97.443  1.00218.75           C
ATOM   2397  N   LEU B 321     109.444 119.116 101.053  1.00313.19           N
ATOM   2398  CA  LEU B 321     109.290 117.691 101.148  1.00313.19           C
ATOM   2399  C   LEU B 321     107.873 117.406 101.530  1.00313.19           C
ATOM   2400  O   LEU B 321     107.242 116.474 101.030  1.00313.19           O
ATOM   2401  CB  LEU B 321     110.218 117.134 102.247  1.00313.19           C
ATOM   2402  CG  LEU B 321     110.458 115.613 102.241  1.00313.19           C
ATOM   2403  CD1 LEU B 321     109.155 114.819 102.365  1.00313.19           C
ATOM   2404  CD2 LEU B 321     111.327 115.182 101.054  1.00313.19           C
ATOM   2405  N   LEU B 322     107.341 118.220 102.453  1.00511.02           N
ATOM   2406  CA  LEU B 322     105.999 118.037 102.884  1.00511.02           C
ATOM   2407  C   LEU B 322     105.106 118.302 101.717  1.00511.02           C
ATOM   2408  O   LEU B 322     104.125 117.594 101.494  1.00511.02           O
ATOM   2409  CB  LEU B 322     105.602 118.973 104.037  1.00511.02           C
ATOM   2410  CG  LEU B 322     106.442 118.726 105.303  1.00511.02           C
ATOM   2411  CD1 LEU B 322     105.902 119.509 106.508  1.00511.02           C
ATOM   2412  CD2 LEU B 322     106.601 117.223 105.577  1.00511.02           C
ATOM   2413  N   PHE B 323     105.451 119.333 100.927  1.00331.08           N
ATOM   2414  CA  PHE B 323     104.669 119.725  99.801  1.00331.08           C
ATOM   2415  C   PHE B 323     104.602 118.622  98.789  1.00331.08           C
ATOM   2416  O   PHE B 323     103.526 118.308  98.280  1.00331.08           O
ATOM   2417  CB  PHE B 323     105.252 120.965  99.097  1.00331.08           C
ATOM   2418  CG  PHE B 323     104.623 121.074  97.754  1.00331.08           C
ATOM   2419  CD1 PHE B 323     103.361 121.601  97.592  1.00331.08           C
ATOM   2420  CD2 PHE B 323     105.315 120.650  96.642  1.00331.08           C
ATOM   2421  CE1 PHE B 323     102.806 121.688  96.338  1.00331.08           C
ATOM   2422  CE2 PHE B 323     104.766 120.737  95.387  1.00331.08           C
ATOM   2423  CZ  PHE B 323     103.504 121.256  95.235  1.00331.08           C
ATOM   2424  N   LEU B 324     105.749 117.986  98.488  1.00264.67           N
ATOM   2425  CA  LEU B 324     105.833 117.009  97.451  1.00264.67           C
ATOM   2426  C   LEU B 324     105.012 115.794  97.742  1.00264.67           C
ATOM   2427  O   LEU B 324     104.435 115.201  96.835  1.00264.67           O
ATOM   2428  CB  LEU B 324     107.260 116.531  97.150  1.00264.67           C
ATOM   2429  CG  LEU B 324     108.095 117.549  96.355  1.00264.67           C
ATOM   2430  CD1 LEU B 324     109.508 117.006  96.096  1.00264.67           C
ATOM   2431  CD2 LEU B 324     107.377 117.965  95.057  1.00264.67           C
ATOM   2432  N   GLY B 325     104.907 115.416  99.019  1.00191.67           N
ATOM   2433  CA  GLY B 325     104.320 114.174  99.428  1.00191.67           C
ATOM   2434  C   GLY B 325     102.911 114.013  98.958  1.00191.67           C
ATOM   2435  O   GLY B 325     102.470 112.887  98.732  1.00191.67           O
ATOM   2436  N   THR B 326     102.153 115.110  98.820  1.00297.25           N
ATOM   2437  CA  THR B 326     100.761 115.004  98.494  1.00297.25           C
ATOM   2438  C   THR B 326     100.574 114.263  97.204  1.00297.25           C
ATOM   2439  O   THR B 326      99.618 113.500  97.046  1.00297.25           O
ATOM   2440  CB  THR B 326     100.124 116.357  98.369  1.00297.25           C
ATOM   2441  OG1 THR B 326      98.748 116.236  98.045  1.00297.25           O
ATOM   2442  CG2 THR B 326     100.878 117.155  97.297  1.00297.25           C
ATOM   2443  N   PHE B 327     101.480 114.514  96.246  1.00313.19           N
ATOM   2444  CA  PHE B 327     101.466 113.989  94.920  1.00313.19           C
ATOM   2445  C   PHE B 327     101.787 112.561  94.849  1.00313.19           C
ATOM   2446  O   PHE B 327     101.252 111.836  94.010  1.00313.19           O
ATOM   2447  CB  PHE B 327     102.509 114.654  94.010  1.00313.19           C
ATOM   2448  CG  PHE B 327     102.182 116.095  93.858  1.00313.19           C
ATOM   2449  CD1 PHE B 327     102.612 117.010  94.783  1.00313.19           C
ATOM   2450  CD2 PHE B 327     101.452 116.543  92.788  1.00313.19           C
ATOM   2451  CE1 PHE B 327     102.319 118.345  94.647  1.00313.19           C
ATOM   2452  CE2 PHE B 327     101.158 117.877  92.645  1.00313.19           C
ATOM   2453  CZ  PHE B 327     101.590 118.787  93.577  1.00313.19           C
ATOM   2454  N   ILE B 328     102.692 112.128  95.723  1.00364.58           N
ATOM   2455  CA  ILE B 328     103.303 110.897  95.399  1.00364.58           C
ATOM   2456  C   ILE B 328     103.131 109.872  96.446  1.00364.58           C
ATOM   2457  O   ILE B 328     102.983 110.166  97.629  1.00364.58           O
ATOM   2458  CB  ILE B 328     104.773 111.178  95.184  1.00364.58           C
ATOM   2459  CG1 ILE B 328     104.895 112.229  94.070  1.00364.58           C
ATOM   2460  CG2 ILE B 328     105.567 109.901  94.880  1.00364.58           C
ATOM   2461  CD1 ILE B 328     106.265 112.893  93.997  1.00364.58           C
ATOM   2462  N   GLU B 329     103.092 108.613  95.967  1.00652.37           N
ATOM   2463  CA  GLU B 329     103.143 107.486  96.821  1.00652.37           C
ATOM   2464  C   GLU B 329     104.499 107.612  97.468  1.00652.37           C
ATOM   2465  O   GLU B 329     105.492 108.060  96.890  1.00652.37           O
ATOM   2466  CB  GLU B 329     103.092 106.143  96.060  1.00652.37           C
ATOM   2467  CG  GLU B 329     103.385 104.902  96.913  1.00652.37           C
ATOM   2468  CD  GLU B 329     102.178 104.580  97.779  1.00652.37           C
ATOM   2469  OE1 GLU B 329     101.562 105.535  98.322  1.00652.37           O
ATOM   2470  OE2 GLU B 329     101.853 103.371  97.911  1.00652.37           O
ATOM   2471  N   SER B 330     104.584 107.172  98.719  1.00321.34           N
ATOM   2472  CA  SER B 330     105.714 107.467  99.545  1.00321.34           C
ATOM   2473  C   SER B 330     107.052 107.069  98.988  1.00321.34           C
ATOM   2474  O   SER B 330     107.977 107.885  98.962  1.00321.34           O
ATOM   2475  CB  SER B 330     105.592 106.775 100.911  1.00321.34           C
ATOM   2476  OG  SER B 330     105.597 105.365 100.751  1.00321.34           O
ATOM   2477  N   LEU B 331     107.217 105.813  98.539  1.00554.76           N
ATOM   2478  CA  LEU B 331     108.528 105.376  98.133  1.00554.76           C
ATOM   2479  C   LEU B 331     109.036 106.135  96.959  1.00554.76           C
ATOM   2480  O   LEU B 331     110.219 106.459  96.883  1.00554.76           O
ATOM   2481  CB  LEU B 331     108.612 103.876  97.797  1.00554.76           C
ATOM   2482  CG  LEU B 331     108.625 102.970  99.041  1.00554.76           C
ATOM   2483  CD1 LEU B 331     109.928 103.153  99.832  1.00554.76           C
ATOM   2484  CD2 LEU B 331     107.380 103.181  99.913  1.00554.76           C
ATOM   2485  N   ALA B 332     108.157 106.445  96.000  1.00469.74           N
ATOM   2486  CA  ALA B 332     108.622 107.126  94.829  1.00469.74           C
ATOM   2487  C   ALA B 332     109.208 108.432  95.262  1.00469.74           C
ATOM   2488  O   ALA B 332     110.218 108.866  94.713  1.00469.74           O
ATOM   2489  CB  ALA B 332     107.502 107.419  93.821  1.00469.74           C
ATOM   2490  N   LEU B 333     108.586 109.094  96.257  1.00326.44           N
ATOM   2491  CA  LEU B 333     109.059 110.371  96.718  1.00326.44           C
ATOM   2492  C   LEU B 333     110.428 110.217  97.315  1.00326.44           C
ATOM   2493  O   LEU B 333     111.302 111.039  97.050  1.00326.44           O
ATOM   2494  CB  LEU B 333     108.123 111.004  97.768  1.00326.44           C
ATOM   2495  CG  LEU B 333     108.514 112.418  98.245  1.00326.44           C
ATOM   2496  CD1 LEU B 333     109.747 112.408  99.159  1.00326.44           C
ATOM   2497  CD2 LEU B 333     108.677 113.375  97.055  1.00326.44           C
ATOM   2498  N   LEU B 334     110.668 109.158  98.126  1.00436.58           N
ATOM   2499  CA  LEU B 334     111.945 108.972  98.762  1.00436.58           C
ATOM   2500  C   LEU B 334     112.983 108.779  97.730  1.00436.58           C
ATOM   2501  O   LEU B 334     114.104 109.264  97.864  1.00436.58           O
ATOM   2502  CB  LEU B 334     112.050 107.692  99.605  1.00436.58           C
ATOM   2503  CG  LEU B 334     111.353 107.727 100.966  1.00436.58           C
ATOM   2504  CD1 LEU B 334     111.534 106.388 101.692  1.00436.58           C
ATOM   2505  CD2 LEU B 334     111.869 108.897 101.811  1.00436.58           C
ATOM   2506  N   LEU B 335     112.658 107.982  96.707  1.00790.66           N
ATOM   2507  CA  LEU B 335     113.593 107.730  95.659  1.00790.66           C
ATOM   2508  C   LEU B 335     113.809 108.951  94.810  1.00790.66           C
ATOM   2509  O   LEU B 335     114.932 109.211  94.392  1.00790.66           O
ATOM   2510  CB  LEU B 335     113.177 106.518  94.815  1.00790.66           C
ATOM   2511  CG  LEU B 335     113.217 105.230  95.665  1.00790.66           C
ATOM   2512  CD1 LEU B 335     112.812 103.986  94.868  1.00790.66           C
ATOM   2513  CD2 LEU B 335     114.588 105.069  96.341  1.00790.66           C
ATOM   2514  N   LEU B 336     112.744 109.712  94.478  1.00662.81           N
ATOM   2515  CA  LEU B 336     112.940 110.859  93.633  1.00662.81           C
ATOM   2516  C   LEU B 336     113.693 111.945  94.335  1.00662.81           C
ATOM   2517  O   LEU B 336     114.728 112.414  93.859  1.00662.81           O
ATOM   2518  CB  LEU B 336     111.619 111.484  93.158  1.00662.81           C
ATOM   2519  CG  LEU B 336     110.799 110.589  92.210  1.00662.81           C
ATOM   2520  CD1 LEU B 336     109.499 111.288  91.788  1.00662.81           C
ATOM   2521  CD2 LEU B 336     111.635 110.129  91.005  1.00662.81           C
ATOM   2522  N   LEU B 337     113.161 112.386  95.487  1.00464.69           N
ATOM   2523  CA  LEU B 337     113.700 113.543  96.128  1.00464.69           C
ATOM   2524  C   LEU B 337     114.995 113.357  96.901  1.00464.69           C
ATOM   2525  O   LEU B 337     115.992 114.015  96.617  1.00464.69           O
ATOM   2526  CB  LEU B 337     112.657 114.199  97.034  1.00464.69           C
ATOM   2527  CG  LEU B 337     113.070 115.603  97.477  1.00464.69           C
ATOM   2528  CD1 LEU B 337     113.357 116.502  96.263  1.00464.69           C
ATOM   2529  CD2 LEU B 337     111.991 116.203  98.377  1.00464.69           C
ATOM   2530  N   VAL B 338     115.058 112.394  97.847  1.00296.66           N
ATOM   2531  CA  VAL B 338     116.144 112.396  98.802  1.00296.66           C
ATOM   2532  C   VAL B 338     117.508 112.249  98.192  1.00296.66           C
ATOM   2533  O   VAL B 338     118.380 113.013  98.595  1.00296.66           O
ATOM   2534  CB  VAL B 338     116.014 111.364  99.892  1.00296.66           C
ATOM   2535  CG1 VAL B 338     114.649 111.543 100.579  1.00296.66           C
ATOM   2536  CG2 VAL B 338     116.297 109.963  99.335  1.00296.66           C
ATOM   2537  N   PRO B 339     117.820 111.347  97.297  1.00512.60           N
ATOM   2538  CA  PRO B 339     119.161 111.269  96.788  1.00512.60           C
ATOM   2539  C   PRO B 339     119.672 112.556  96.180  1.00512.60           C
ATOM   2540  O   PRO B 339     120.841 112.864  96.398  1.00512.60           O
ATOM   2541  CB  PRO B 339     119.141 110.143  95.755  1.00512.60           C
ATOM   2542  CG  PRO B 339     117.697 110.183  95.226  1.00512.60           C
ATOM   2543  CD  PRO B 339     116.872 110.646  96.439  1.00512.60           C
ATOM   2544  N   PHE B 340     118.855 113.326  95.417  1.00559.66           N
ATOM   2545  CA  PHE B 340     119.371 114.535  94.813  1.00559.66           C
ATOM   2546  C   PHE B 340     119.773 115.452  95.916  1.00559.66           C
ATOM   2547  O   PHE B 340     120.834 116.075  95.909  1.00559.66           O
ATOM   2548  CB  PHE B 340     118.349 115.300  93.953  1.00559.66           C
ATOM   2549  CG  PHE B 340     118.166 114.595  92.653  1.00559.66           C
ATOM   2550  CD1 PHE B 340     117.214 113.615  92.502  1.00559.66           C
ATOM   2551  CD2 PHE B 340     118.959 114.926  91.577  1.00559.66           C
ATOM   2552  CE1 PHE B 340     117.054 112.976  91.296  1.00559.66           C
ATOM   2553  CE2 PHE B 340     118.803 114.290  90.367  1.00559.66           C
ATOM   2554  CZ  PHE B 340     117.848 113.313  90.225  1.00559.66           C
ATOM   2555  N   LEU B 341     118.892 115.523  96.915  1.00344.15           N
ATOM   2556  CA  LEU B 341     119.019 116.375  98.051  1.00344.15           C
ATOM   2557  C   LEU B 341     120.161 115.998  98.937  1.00344.15           C
ATOM   2558  O   LEU B 341     120.679 116.858  99.644  1.00344.15           O
ATOM   2559  CB  LEU B 341     117.756 116.402  98.935  1.00344.15           C
ATOM   2560  CG  LEU B 341     116.532 117.047  98.257  1.00344.15           C
ATOM   2561  CD1 LEU B 341     115.313 117.055  99.196  1.00344.15           C
ATOM   2562  CD2 LEU B 341     116.876 118.442  97.708  1.00344.15           C
ATOM   2563  N   VAL B 342     120.558 114.715  98.982  1.00304.08           N
ATOM   2564  CA  VAL B 342     121.597 114.318  99.893  1.00304.08           C
ATOM   2565  C   VAL B 342     122.829 115.116  99.616  1.00304.08           C
ATOM   2566  O   VAL B 342     123.439 115.609 100.559  1.00304.08           O
ATOM   2567  CB  VAL B 342     121.940 112.859  99.808  1.00304.08           C
ATOM   2568  CG1 VAL B 342     123.127 112.591 100.745  1.00304.08           C
ATOM   2569  CG2 VAL B 342     120.690 112.029 100.139  1.00304.08           C
ATOM   2570  N   PRO B 343     123.246 115.283  98.389  1.00368.19           N
ATOM   2571  CA  PRO B 343     124.431 116.060  98.182  1.00368.19           C
ATOM   2572  C   PRO B 343     124.238 117.497  98.543  1.00368.19           C
ATOM   2573  O   PRO B 343     125.177 118.126  99.027  1.00368.19           O
ATOM   2574  CB  PRO B 343     124.854 115.804  96.739  1.00368.19           C
ATOM   2575  CG  PRO B 343     124.331 114.382  96.467  1.00368.19           C
ATOM   2576  CD  PRO B 343     123.103 114.243  97.384  1.00368.19           C
ATOM   2577  N   VAL B 344     123.040 118.052  98.315  1.00249.50           N
ATOM   2578  CA  VAL B 344     122.833 119.431  98.654  1.00249.50           C
ATOM   2579  C   VAL B 344     122.893 119.581 100.153  1.00249.50           C
ATOM   2580  O   VAL B 344     123.422 120.558 100.683  1.00249.50           O
ATOM   2581  CB  VAL B 344     121.491 119.942  98.218  1.00249.50           C
ATOM   2582  CG1 VAL B 344     121.312 121.364  98.772  1.00249.50           C
ATOM   2583  CG2 VAL B 344     121.404 119.853  96.684  1.00249.50           C
ATOM   2584  N   ALA B 345     122.301 118.623 100.882  1.00172.53           N
ATOM   2585  CA  ALA B 345     122.254 118.674 102.316  1.00172.53           C
ATOM   2586  C   ALA B 345     123.630 118.536 102.880  1.00172.53           C
ATOM   2587  O   ALA B 345     123.972 119.186 103.867  1.00172.53           O
ATOM   2588  CB  ALA B 345     121.391 117.552 102.922  1.00172.53           C
ATOM   2589  N   THR B 346     124.448 117.657 102.275  1.00292.14           N
ATOM   2590  CA  THR B 346     125.774 117.429 102.758  1.00292.14           C
ATOM   2591  C   THR B 346     126.575 118.680 102.573  1.00292.14           C
ATOM   2592  O   THR B 346     127.464 118.968 103.373  1.00292.14           O
ATOM   2593  CB  THR B 346     126.456 116.279 102.073  1.00292.14           C
ATOM   2594  OG1 THR B 346     127.623 115.927 102.789  1.00292.14           O
ATOM   2595  CG2 THR B 346     126.832 116.655 100.635  1.00292.14           C
ATOM   2596  N   SER B 347     126.292 119.450 101.500  1.00207.39           N
ATOM   2597  CA  SER B 347     127.028 120.664 101.270  1.00207.39           C
ATOM   2598  C   SER B 347     126.714 121.603 102.396  1.00207.39           C
ATOM   2599  O   SER B 347     127.525 122.456 102.750  1.00207.39           O
ATOM   2600  CB  SER B 347     126.704 121.371  99.938  1.00207.39           C
ATOM   2601  OG  SER B 347     125.436 122.005  99.988  1.00207.39           O
ATOM   2602  N   VAL B 348     125.513 121.441 102.982  1.00210.28           N
ATOM   2603  CA  VAL B 348     125.013 122.219 104.085  1.00210.28           C
ATOM   2604  C   VAL B 348     125.856 121.988 105.328  1.00210.28           C
ATOM   2605  O   VAL B 348     126.020 122.906 106.133  1.00210.28           O
ATOM   2606  CB  VAL B 348     123.612 121.839 104.446  1.00210.28           C
ATOM   2607  CG1 VAL B 348     123.221 122.580 105.726  1.00210.28           C
ATOM   2608  CG2 VAL B 348     122.698 122.115 103.247  1.00210.28           C
ATOM   2609  N   GLY B 349     126.431 120.776 105.532  1.00255.16           N
ATOM   2610  CA  GLY B 349     127.147 120.498 106.760  1.00255.16           C
ATOM   2611  C   GLY B 349     126.269 119.668 107.642  1.00255.16           C
ATOM   2612  O   GLY B 349     126.357 119.704 108.870  1.00255.16           O
ATOM   2613  N   ILE B 350     125.378 118.890 107.008  1.00289.14           N
ATOM   2614  CA  ILE B 350     124.480 118.045 107.730  1.00289.14           C
ATOM   2615  C   ILE B 350     124.895 116.649 107.444  1.00289.14           C
ATOM   2616  O   ILE B 350     125.191 116.297 106.303  1.00289.14           O
ATOM   2617  CB  ILE B 350     123.058 118.165 107.259  1.00289.14           C
ATOM   2618  CG1 ILE B 350     122.543 119.601 107.445  1.00289.14           C
ATOM   2619  CG2 ILE B 350     122.216 117.109 107.993  1.00289.14           C
ATOM   2620  CD1 ILE B 350     121.248 119.875 106.683  1.00289.14           C
ATOM   2621  N   ASP B 351     124.961 115.833 108.507  1.00228.20           N
ATOM   2622  CA  ASP B 351     125.308 114.455 108.383  1.00228.20           C
ATOM   2623  C   ASP B 351     124.145 113.753 107.756  1.00228.20           C
ATOM   2624  O   ASP B 351     123.007 114.210 107.824  1.00228.20           O
ATOM   2625  CB  ASP B 351     125.622 113.798 109.739  1.00228.20           C
ATOM   2626  CG  ASP B 351     124.406 113.918 110.652  1.00228.20           C
ATOM   2627  OD1 ASP B 351     123.462 114.684 110.317  1.00228.20           O
ATOM   2628  OD2 ASP B 351     124.414 113.248 111.716  1.00228.20           O
ATOM   2629  N   PRO B 352     124.418 112.657 107.108  1.00306.67           N
ATOM   2630  CA  PRO B 352     123.360 111.935 106.459  1.00306.67           C
ATOM   2631  C   PRO B 352     122.322 111.343 107.368  1.00306.67           C
ATOM   2632  O   PRO B 352     121.179 111.235 106.930  1.00306.67           O
ATOM   2633  CB  PRO B 352     124.048 110.912 105.558  1.00306.67           C
ATOM   2634  CG  PRO B 352     125.377 111.600 105.199  1.00306.67           C
ATOM   2635  CD  PRO B 352     125.681 112.505 106.408  1.00306.67           C
ATOM   2636  N   VAL B 353     122.667 110.951 108.612  1.00290.57           N
ATOM   2637  CA  VAL B 353     121.706 110.289 109.459  1.00290.57           C
ATOM   2638  C   VAL B 353     120.576 111.206 109.793  1.00290.57           C
ATOM   2639  O   VAL B 353     119.410 110.817 109.737  1.00290.57           O
ATOM   2640  CB  VAL B 353     122.286 109.805 110.762  1.00290.57           C
ATOM   2641  CG1 VAL B 353     123.331 108.729 110.454  1.00290.57           C
ATOM   2642  CG2 VAL B 353     122.862 110.994 111.545  1.00290.57           C
ATOM   2643  N   HIS B 354     120.895 112.458 110.150  1.00218.53           N
ATOM   2644  CA  HIS B 354     119.887 113.392 110.546  1.00218.53           C
ATOM   2645  C   HIS B 354     118.990 113.651 109.379  1.00218.53           C
ATOM   2646  O   HIS B 354     117.770 113.688 109.519  1.00218.53           O
ATOM   2647  CB  HIS B 354     120.492 114.729 111.014  1.00218.53           C
ATOM   2648  CG  HIS B 354     119.493 115.679 111.599  1.00218.53           C
ATOM   2649  ND1 HIS B 354     118.827 116.643 110.874  1.00218.53           N
ATOM   2650  CD2 HIS B 354     119.056 115.811 112.883  1.00218.53           C
ATOM   2651  CE1 HIS B 354     118.027 117.305 111.748  1.00218.53           C
ATOM   2652  NE2 HIS B 354     118.132 116.836 112.978  1.00218.53           N
ATOM   2653  N   PHE B 355     119.575 113.824 108.182  1.00223.61           N
ATOM   2654  CA  PHE B 355     118.780 114.128 107.029  1.00223.61           C
ATOM   2655  C   PHE B 355     117.888 112.965 106.707  1.00223.61           C
ATOM   2656  O   PHE B 355     116.719 113.150 106.369  1.00223.61           O
ATOM   2657  CB  PHE B 355     119.626 114.450 105.784  1.00223.61           C
ATOM   2658  CG  PHE B 355     118.694 114.966 104.743  1.00223.61           C
ATOM   2659  CD1 PHE B 355     118.238 116.265 104.810  1.00223.61           C
ATOM   2660  CD2 PHE B 355     118.285 114.167 103.701  1.00223.61           C
ATOM   2661  CE1 PHE B 355     117.378 116.758 103.857  1.00223.61           C
ATOM   2662  CE2 PHE B 355     117.425 114.655 102.743  1.00223.61           C
ATOM   2663  CZ  PHE B 355     116.970 115.950 102.821  1.00223.61           C
ATOM   2664  N   GLY B 356     118.425 111.731 106.794  1.00244.53           N
ATOM   2665  CA  GLY B 356     117.668 110.558 106.449  1.00244.53           C
ATOM   2666  C   GLY B 356     116.500 110.403 107.366  1.00244.53           C
ATOM   2667  O   GLY B 356     115.406 110.058 106.924  1.00244.53           O
ATOM   2668  N   VAL B 357     116.717 110.624 108.677  1.00204.23           N
ATOM   2669  CA  VAL B 357     115.663 110.495 109.642  1.00204.23           C
ATOM   2670  C   VAL B 357     114.659 111.568 109.361  1.00204.23           C
ATOM   2671  O   VAL B 357     113.453 111.329 109.440  1.00204.23           O
ATOM   2672  CB  VAL B 357     116.153 110.681 111.050  1.00204.23           C
ATOM   2673  CG1 VAL B 357     114.948 110.614 112.004  1.00204.23           C
ATOM   2674  CG2 VAL B 357     117.240 109.627 111.331  1.00204.23           C
ATOM   2675  N   MET B 358     115.131 112.783 109.012  1.00318.72           N
ATOM   2676  CA  MET B 358     114.215 113.860 108.763  1.00318.72           C
ATOM   2677  C   MET B 358     113.317 113.484 107.636  1.00318.72           C
ATOM   2678  O   MET B 358     112.104 113.665 107.725  1.00318.72           O
ATOM   2679  CB  MET B 358     114.856 115.167 108.271  1.00318.72           C
ATOM   2680  CG  MET B 358     115.391 116.123 109.327  1.00318.72           C
ATOM   2681  SD  MET B 358     115.871 117.713 108.593  1.00318.72           S
ATOM   2682  CE  MET B 358     115.845 118.653 110.142  1.00318.72           C
ATOM   2683  N   ALA B 359     113.898 112.958 106.542  1.00225.79           N
ATOM   2684  CA  ALA B 359     113.137 112.630 105.374  1.00225.79           C
ATOM   2685  C   ALA B 359     112.162 111.534 105.664  1.00225.79           C
ATOM   2686  O   ALA B 359     111.017 111.592 105.224  1.00225.79           O
ATOM   2687  CB  ALA B 359     114.011 112.176 104.193  1.00225.79           C
ATOM   2688  N   ILE B 360     112.584 110.503 106.418  1.00292.04           N
ATOM   2689  CA  ILE B 360     111.720 109.380 106.667  1.00292.04           C
ATOM   2690  C   ILE B 360     110.534 109.843 107.461  1.00292.04           C
ATOM   2691  O   ILE B 360     109.398 109.483 107.155  1.00292.04           O
ATOM   2692  CB  ILE B 360     112.411 108.279 107.415  1.00292.04           C
ATOM   2693  CG1 ILE B 360     113.560 107.712 106.564  1.00292.04           C
ATOM   2694  CG2 ILE B 360     111.359 107.229 107.805  1.00292.04           C
ATOM   2695  CD1 ILE B 360     114.439 106.714 107.312  1.00292.04           C
ATOM   2696  N   LEU B 361     110.766 110.663 108.505  1.00313.29           N
ATOM   2697  CA  LEU B 361     109.704 111.150 109.341  1.00313.29           C
ATOM   2698  C   LEU B 361     108.805 112.037 108.537  1.00313.29           C
ATOM   2699  O   LEU B 361     107.587 111.979 108.685  1.00313.29           O
ATOM   2700  CB  LEU B 361     110.213 111.953 110.551  1.00313.29           C
ATOM   2701  CG  LEU B 361     109.093 112.485 111.471  1.00313.29           C
ATOM   2702  CD1 LEU B 361     108.297 111.349 112.132  1.00313.29           C
ATOM   2703  CD2 LEU B 361     109.651 113.485 112.493  1.00313.29           C
ATOM   2704  N   ASN B 362     109.382 112.885 107.668  1.00275.50           N
ATOM   2705  CA  ASN B 362     108.579 113.774 106.876  1.00275.50           C
ATOM   2706  C   ASN B 362     107.693 112.963 105.997  1.00275.50           C
ATOM   2707  O   ASN B 362     106.524 113.294 105.834  1.00275.50           O
ATOM   2708  CB  ASN B 362     109.388 114.702 105.951  1.00275.50           C
ATOM   2709  CG  ASN B 362     109.804 115.932 106.735  1.00275.50           C
ATOM   2710  OD1 ASN B 362     109.009 116.492 107.488  1.00275.50           O
ATOM   2711  ND2 ASN B 362     111.076 116.375 106.550  1.00275.50           N
ATOM   2712  N   LEU B 363     108.227 111.887 105.398  1.00433.87           N
ATOM   2713  CA  LEU B 363     107.468 111.079 104.491  1.00433.87           C
ATOM   2714  C   LEU B 363     106.375 110.394 105.272  1.00433.87           C
ATOM   2715  O   LEU B 363     105.239 110.293 104.815  1.00433.87           O
ATOM   2716  CB  LEU B 363     108.359 110.013 103.827  1.00433.87           C
ATOM   2717  CG  LEU B 363     107.795 109.374 102.542  1.00433.87           C
ATOM   2718  CD1 LEU B 363     108.664 108.189 102.097  1.00433.87           C
ATOM   2719  CD2 LEU B 363     106.304 109.038 102.644  1.00433.87           C
ATOM   2720  N   MET B 364     106.680 109.905 106.489  1.00390.35           N
ATOM   2721  CA  MET B 364     105.701 109.206 107.286  1.00390.35           C
ATOM   2722  C   MET B 364     104.610 110.156 107.664  1.00390.35           C
ATOM   2723  O   MET B 364     103.452 109.760 107.763  1.00390.35           O
ATOM   2724  CB  MET B 364     106.276 108.633 108.592  1.00390.35           C
ATOM   2725  CG  MET B 364     107.228 107.453 108.384  1.00390.35           C
ATOM   2726  SD  MET B 364     106.438 105.949 107.734  1.00390.35           S
ATOM   2727  CE  MET B 364     106.270 106.550 106.029  1.00390.35           C
ATOM   2728  N   ILE B 365     104.970 111.421 107.959  1.00357.61           N
ATOM   2729  CA  ILE B 365     103.993 112.422 108.256  1.00357.61           C
ATOM   2730  C   ILE B 365     103.219 112.701 107.010  1.00357.61           C
ATOM   2731  O   ILE B 365     102.005 112.872 107.057  1.00357.61           O
ATOM   2732  CB  ILE B 365     104.592 113.724 108.713  1.00357.61           C
ATOM   2733  CG1 ILE B 365     105.251 113.568 110.094  1.00357.61           C
ATOM   2734  CG2 ILE B 365     103.502 114.804 108.658  1.00357.61           C
ATOM   2735  CD1 ILE B 365     106.058 114.791 110.530  1.00357.61           C
ATOM   2736  N   GLY B 366     103.923 112.742 105.862  1.00303.15           N
ATOM   2737  CA  GLY B 366     103.395 113.067 104.571  1.00303.15           C
ATOM   2738  C   GLY B 366     102.349 112.087 104.154  1.00303.15           C
ATOM   2739  O   GLY B 366     101.400 112.475 103.500  1.00303.15           O
ATOM   2740  N   ILE B 367     102.470 110.794 104.482  1.00567.48           N
ATOM   2741  CA  ILE B 367     101.528 109.804 104.021  1.00567.48           C
ATOM   2742  C   ILE B 367     100.155 110.099 104.554  1.00567.48           C
ATOM   2743  O   ILE B 367      99.147 109.725 103.962  1.00567.48           O
ATOM   2744  CB  ILE B 367     101.913 108.410 104.427  1.00567.48           C
ATOM   2745  CG1 ILE B 367     101.843 108.216 105.947  1.00567.48           C
ATOM   2746  CG2 ILE B 367     103.319 108.149 103.855  1.00567.48           C
ATOM   2747  CD1 ILE B 367     101.918 106.747 106.368  1.00567.48           C
ATOM   2748  N   LEU B 368     100.069 110.653 105.767  1.00523.26           N
ATOM   2749  CA  LEU B 368      98.811 111.020 106.357  1.00523.26           C
ATOM   2750  C   LEU B 368      98.246 112.275 105.755  1.00523.26           C
ATOM   2751  O   LEU B 368      97.033 112.483 105.748  1.00523.26           O
ATOM   2752  CB  LEU B 368      98.904 111.245 107.874  1.00523.26           C
ATOM   2753  CG  LEU B 368      99.096 109.950 108.684  1.00523.26           C
ATOM   2754  CD1 LEU B 368     100.435 109.260 108.379  1.00523.26           C
ATOM   2755  CD2 LEU B 368      98.887 110.212 110.184  1.00523.26           C
ATOM   2756  N   THR B 369      99.126 113.155 105.253  1.00468.12           N
ATOM   2757  CA  THR B 369      98.834 114.502 104.837  1.00468.12           C
ATOM   2758  C   THR B 369      97.960 114.628 103.661  1.00468.12           C
ATOM   2759  O   THR B 369      97.524 115.747 103.408  1.00468.12           O
ATOM   2760  CB  THR B 369     100.038 115.348 104.513  1.00468.12           C
ATOM   2761  OG1 THR B 369     100.643 114.926 103.300  1.00468.12           O
ATOM   2762  CG2 THR B 369     101.039 115.249 105.674  1.00468.12           C
ATOM   2763  N   PRO B 370      97.743 113.664 102.840  1.00602.21           N
ATOM   2764  CA  PRO B 370      97.128 114.228 101.718  1.00602.21           C
ATOM   2765  C   PRO B 370      96.013 113.501 101.148  1.00602.21           C
ATOM   2766  O   PRO B 370      95.339 112.666 101.762  1.00602.21           O
ATOM   2767  CB  PRO B 370      98.275 114.388 100.708  1.00602.21           C
ATOM   2768  CG  PRO B 370      99.102 113.128 100.929  1.00602.21           C
ATOM   2769  CD  PRO B 370      98.870 112.852 102.409  1.00602.21           C
ATOM   2770  N   PRO B 371      95.891 113.867  99.900  1.00904.50           N
ATOM   2771  CA  PRO B 371      95.113 112.950  99.178  1.00904.50           C
ATOM   2772  C   PRO B 371      95.683 111.566  99.077  1.00904.50           C
ATOM   2773  O   PRO B 371      94.941 110.648  99.391  1.00904.50           O
ATOM   2774  CB  PRO B 371      94.790 113.625  97.847  1.00904.50           C
ATOM   2775  CG  PRO B 371      94.690 115.110  98.237  1.00904.50           C
ATOM   2776  CD  PRO B 371      95.599 115.239  99.472  1.00904.50           C
ATOM   2777  N   MET B 372      96.971 111.359  98.720  1.00669.16           N
ATOM   2778  CA  MET B 372      97.454 110.001  98.573  1.00669.16           C
ATOM   2779  C   MET B 372      97.860 109.563  99.885  1.00669.16           C
ATOM   2780  O   MET B 372      99.002 109.133 100.059  1.00669.16           O
ATOM   2781  CB  MET B 372      98.701 109.896  97.681  1.00669.16           C
ATOM   2782  CG  MET B 372      98.427 110.051  96.188  1.00669.16           C
ATOM   2783  SD  MET B 372      97.898 111.695  95.643  1.00669.16           S
ATOM   2784  CE  MET B 372      97.733 111.152  93.919  1.00669.16           C
ATOM   2785  N   GLY B 373      96.885 109.626 100.805  1.00585.32           N
ATOM   2786  CA  GLY B 373      97.185 109.227 102.123  1.00585.32           C
ATOM   2787  C   GLY B 373      96.846 107.788 102.152  1.00585.32           C
ATOM   2788  O   GLY B 373      95.676 107.394 102.150  1.00585.32           O
ATOM   2789  N   MET B 374      97.916 106.982 102.188  1.00481.05           N
ATOM   2790  CA  MET B 374      97.771 105.583 101.988  1.00481.05           C
ATOM   2791  C   MET B 374      96.986 104.904 103.012  1.00481.05           C
ATOM   2792  O   MET B 374      95.986 104.229 102.778  1.00481.05           O
ATOM   2793  CB  MET B 374      99.106 104.829 101.903  1.00481.05           C
ATOM   2794  CG  MET B 374      99.961 105.241 100.709  1.00481.05           C
ATOM   2795  SD  MET B 374     100.699 106.883 100.908  1.00481.05           S
ATOM   2796  CE  MET B 374     101.552 106.301 102.396  1.00481.05           C
ATOM   2797  N   ALA B 375      97.428 105.063 104.229  1.00580.26           N
ATOM   2798  CA  ALA B 375      96.650 104.396 105.188  1.00580.26           C
ATOM   2799  C   ALA B 375      95.300 105.068 105.271  1.00580.26           C
ATOM   2800  O   ALA B 375      94.336 104.379 105.578  1.00580.26           O
ATOM   2801  CB  ALA B 375      97.291 104.422 106.584  1.00580.26           C
ATOM   2802  N   LEU B 376      95.187 106.402 105.006  1.00785.40           N
ATOM   2803  CA  LEU B 376      93.956 107.176 105.147  1.00785.40           C
ATOM   2804  C   LEU B 376      92.862 106.622 104.324  1.00785.40           C
ATOM   2805  O   LEU B 376      91.747 106.389 104.790  1.00785.40           O
ATOM   2806  CB  LEU B 376      94.056 108.638 104.660  1.00785.40           C
ATOM   2807  CG  LEU B 376      94.883 109.605 105.524  1.00785.40           C
ATOM   2808  CD1 LEU B 376      94.884 111.012 104.899  1.00785.40           C
ATOM   2809  CD2 LEU B 376      94.395 109.615 106.981  1.00785.40           C
ATOM   2810  N   TYR B 377      93.136 106.414 103.045  1.00778.46           N
ATOM   2811  CA  TYR B 377      92.073 105.843 102.301  1.00778.46           C
ATOM   2812  C   TYR B 377      91.835 104.493 102.826  1.00778.46           C
ATOM   2813  O   TYR B 377      90.690 104.049 102.944  1.00778.46           O
ATOM   2814  CB  TYR B 377      92.427 105.564 100.828  1.00778.46           C
ATOM   2815  CG  TYR B 377      92.269 106.747  99.946  1.00778.46           C
ATOM   2816  CD1 TYR B 377      93.021 107.881 100.094  1.00778.46           C
ATOM   2817  CD2 TYR B 377      91.363 106.677  98.913  1.00778.46           C
ATOM   2818  CE1 TYR B 377      92.835 108.934  99.232  1.00778.46           C
ATOM   2819  CE2 TYR B 377      91.182 107.729  98.048  1.00778.46           C
ATOM   2820  CZ  TYR B 377      91.923 108.868  98.213  1.00778.46           C
ATOM   2821  OH  TYR B 377      91.747 109.959  97.337  1.00778.46           O
ATOM   2822  N   VAL B 378      92.948 103.823 103.160  1.00510.09           N
ATOM   2823  CA  VAL B 378      92.782 102.447 103.371  1.00510.09           C
ATOM   2824  C   VAL B 378      91.924 102.207 104.504  1.00510.09           C
ATOM   2825  O   VAL B 378      91.070 101.328 104.528  1.00510.09           O
ATOM   2826  CB  VAL B 378      94.031 101.585 103.389  1.00510.09           C
ATOM   2827  CG1 VAL B 378      94.670 101.669 101.995  1.00510.09           C
ATOM   2828  CG2 VAL B 378      94.986 101.958 104.523  1.00510.09           C
ATOM   2829  N   VAL B 379      92.139 103.035 105.484  1.00515.04           N
ATOM   2830  CA  VAL B 379      91.315 102.933 106.595  1.00515.04           C
ATOM   2831  C   VAL B 379      89.932 103.442 106.310  1.00515.04           C
ATOM   2832  O   VAL B 379      88.959 102.885 106.797  1.00515.04           O
ATOM   2833  CB  VAL B 379      91.818 103.754 107.746  1.00515.04           C
ATOM   2834  CG1 VAL B 379      90.821 103.628 108.905  1.00515.04           C
ATOM   2835  CG2 VAL B 379      93.249 103.315 108.093  1.00515.04           C
ATOM   2836  N   SER B 380      89.783 104.527 105.528  1.00437.95           N
ATOM   2837  CA  SER B 380      88.463 105.090 105.360  1.00437.95           C
ATOM   2838  C   SER B 380      87.564 104.060 104.776  1.00437.95           C
ATOM   2839  O   SER B 380      86.369 104.009 105.058  1.00437.95           O
ATOM   2840  CB  SER B 380      88.447 106.331 104.443  1.00437.95           C
ATOM   2841  OG  SER B 380      88.831 105.983 103.120  1.00437.95           O
ATOM   2842  N   LYS B 381      88.111 103.203 103.913  1.00757.71           N
ATOM   2843  CA  LYS B 381      87.268 102.199 103.361  1.00757.71           C
ATOM   2844  C   LYS B 381      86.957 101.170 104.407  1.00757.71           C
ATOM   2845  O   LYS B 381      85.829 100.689 104.514  1.00757.71           O
ATOM   2846  CB  LYS B 381      87.937 101.448 102.197  1.00757.71           C
ATOM   2847  CG  LYS B 381      86.940 100.783 101.254  1.00757.71           C
ATOM   2848  CD  LYS B 381      86.138 101.820 100.467  1.00757.71           C
ATOM   2849  CE  LYS B 381      85.294 101.244  99.332  1.00757.71           C
ATOM   2850  NZ  LYS B 381      84.525 102.331  98.689  1.00757.71           N
ATOM   2851  N   VAL B 382      87.972 100.795 105.210  1.00422.48           N
ATOM   2852  CA  VAL B 382      87.752  99.764 106.163  1.00422.48           C
ATOM   2853  C   VAL B 382      86.694 100.228 107.089  1.00422.48           C
ATOM   2854  O   VAL B 382      85.744  99.513 107.405  1.00422.48           O
ATOM   2855  CB  VAL B 382      88.981  99.472 106.967  1.00422.48           C
ATOM   2856  CG1 VAL B 382      88.648  98.388 108.006  1.00422.48           C
ATOM   2857  CG2 VAL B 382      90.116  99.105 105.991  1.00422.48           C
ATOM   2858  N   GLY B 383      86.887 101.474 107.524  1.00222.08           N
ATOM   2859  CA  GLY B 383      86.124 102.258 108.439  1.00222.08           C
ATOM   2860  C   GLY B 383      84.783 102.733 107.946  1.00222.08           C
ATOM   2861  O   GLY B 383      83.890 103.009 108.748  1.00222.08           O
ATOM   2862  N   ASN B 384      84.609 102.893 106.627  1.00434.42           N
ATOM   2863  CA  ASN B 384      83.412 103.501 106.110  1.00434.42           C
ATOM   2864  C   ASN B 384      83.366 104.960 106.506  1.00434.42           C
ATOM   2865  O   ASN B 384      82.364 105.454 107.017  1.00434.42           O
ATOM   2866  CB  ASN B 384      82.132 102.815 106.610  1.00434.42           C
ATOM   2867  CG  ASN B 384      80.982 103.217 105.697  1.00434.42           C
ATOM   2868  OD1 ASN B 384      80.808 104.382 105.345  1.00434.42           O
ATOM   2869  ND2 ASN B 384      80.167 102.218 105.279  1.00434.42           N
ATOM   2870  N   ILE B 385      84.475 105.705 106.300  1.00519.45           N
ATOM   2871  CA  ILE B 385      84.460 107.117 106.607  1.00519.45           C
ATOM   2872  C   ILE B 385      84.645 107.896 105.339  1.00519.45           C
ATOM   2873  O   ILE B 385      85.349 107.472 104.424  1.00519.45           O
ATOM   2874  CB  ILE B 385      85.546 107.585 107.541  1.00519.45           C
ATOM   2875  CG1 ILE B 385      85.402 106.940 108.933  1.00519.45           C
ATOM   2876  CG2 ILE B 385      85.502 109.119 107.577  1.00519.45           C
ATOM   2877  CD1 ILE B 385      84.098 107.293 109.649  1.00519.45           C
ATOM   2878  N   PRO B 386      83.973 109.021 105.239  1.00400.13           N
ATOM   2879  CA  PRO B 386      84.142 109.894 104.109  1.00400.13           C
ATOM   2880  C   PRO B 386      85.478 110.534 104.333  1.00400.13           C
ATOM   2881  O   PRO B 386      85.781 110.923 105.460  1.00400.13           O
ATOM   2882  CB  PRO B 386      82.945 110.845 104.109  1.00400.13           C
ATOM   2883  CG  PRO B 386      82.330 110.677 105.513  1.00400.13           C
ATOM   2884  CD  PRO B 386      82.715 109.246 105.924  1.00400.13           C
ATOM   2885  N   PHE B 387      86.248 110.699 103.244  1.00316.65           N
ATOM   2886  CA  PHE B 387      87.597 111.163 103.150  1.00316.65           C
ATOM   2887  C   PHE B 387      87.661 112.567 103.638  1.00316.65           C
ATOM   2888  O   PHE B 387      88.693 112.987 104.165  1.00316.65           O
ATOM   2889  CB  PHE B 387      88.076 111.061 101.693  1.00316.65           C
ATOM   2890  CG  PHE B 387      89.555 111.143 101.672  1.00316.65           C
ATOM   2891  CD1 PHE B 387      90.323 110.035 101.951  1.00316.65           C
ATOM   2892  CD2 PHE B 387      90.172 112.333 101.389  1.00316.65           C
ATOM   2893  CE1 PHE B 387      91.694 110.121 101.938  1.00316.65           C
ATOM   2894  CE2 PHE B 387      91.540 112.420 101.374  1.00316.65           C
ATOM   2895  CZ  PHE B 387      92.304 111.314 101.646  1.00316.65           C
ATOM   2896  N   HIS B 388      86.604 113.366 103.423  1.00200.28           N
ATOM   2897  CA  HIS B 388      86.671 114.711 103.924  1.00200.28           C
ATOM   2898  C   HIS B 388      86.673 114.748 105.425  1.00200.28           C
ATOM   2899  O   HIS B 388      87.458 115.484 106.014  1.00200.28           O
ATOM   2900  CB  HIS B 388      85.519 115.629 103.490  1.00200.28           C
ATOM   2901  CG  HIS B 388      85.671 117.017 104.069  1.00200.28           C
ATOM   2902  ND1 HIS B 388      86.653 117.901 103.679  1.00200.28           N
ATOM   2903  CD2 HIS B 388      84.953 117.663 105.029  1.00200.28           C
ATOM   2904  CE1 HIS B 388      86.481 119.028 104.418  1.00200.28           C
ATOM   2905  NE2 HIS B 388      85.461 118.933 105.251  1.00200.28           N
ATOM   2906  N   VAL B 389      85.790 113.977 106.095  1.00431.43           N
ATOM   2907  CA  VAL B 389      85.737 114.095 107.529  1.00431.43           C
ATOM   2908  C   VAL B 389      87.003 113.557 108.111  1.00431.43           C
ATOM   2909  O   VAL B 389      87.435 113.978 109.182  1.00431.43           O
ATOM   2910  CB  VAL B 389      84.565 113.407 108.183  1.00431.43           C
ATOM   2911  CG1 VAL B 389      83.288 113.888 107.488  1.00431.43           C
ATOM   2912  CG2 VAL B 389      84.742 111.893 108.196  1.00431.43           C
ATOM   2913  N   LEU B 390      87.614 112.572 107.429  1.00439.24           N
ATOM   2914  CA  LEU B 390      88.790 111.942 107.955  1.00439.24           C
ATOM   2915  C   LEU B 390      89.875 112.962 108.010  1.00439.24           C
ATOM   2916  O   LEU B 390      90.604 113.045 109.003  1.00439.24           O
ATOM   2917  CB  LEU B 390      89.293 110.788 107.065  1.00439.24           C
ATOM   2918  CG  LEU B 390      90.272 109.808 107.748  1.00439.24           C
ATOM   2919  CD1 LEU B 390      91.512 110.496 108.340  1.00439.24           C
ATOM   2920  CD2 LEU B 390      89.531 108.922 108.756  1.00439.24           C
ATOM   2921  N   THR B 391      89.974 113.786 106.940  1.00300.70           N
ATOM   2922  CA  THR B 391      91.007 114.780 106.830  1.00300.70           C
ATOM   2923  C   THR B 391      90.868 115.720 108.007  1.00300.70           C
ATOM   2924  O   THR B 391      91.861 116.092 108.627  1.00300.70           O
ATOM   2925  CB  THR B 391      90.976 115.591 105.556  1.00300.70           C
ATOM   2926  OG1 THR B 391      89.808 116.396 105.468  1.00300.70           O
ATOM   2927  CG2 THR B 391      91.052 114.623 104.365  1.00300.70           C
ATOM   2928  N   ARG B 392      89.632 116.133 108.374  1.00353.25           N
ATOM   2929  CA  ARG B 392      89.472 117.085 109.451  1.00353.25           C
ATOM   2930  C   ARG B 392      89.895 116.532 110.780  1.00353.25           C
ATOM   2931  O   ARG B 392      90.586 117.206 111.543  1.00353.25           O
ATOM   2932  CB  ARG B 392      88.029 117.568 109.623  1.00353.25           C
ATOM   2933  CG  ARG B 392      87.478 118.279 108.390  1.00353.25           C
ATOM   2934  CD  ARG B 392      86.466 119.373 108.726  1.00353.25           C
ATOM   2935  NE  ARG B 392      85.525 118.837 109.749  1.00353.25           N
ATOM   2936  CZ  ARG B 392      84.738 119.711 110.444  1.00353.25           C
ATOM   2937  NH1 ARG B 392      84.784 121.041 110.143  1.00353.25           N
ATOM   2938  NH2 ARG B 392      83.912 119.265 111.435  1.00353.25           N
ATOM   2939  N   GLY B 393      89.486 115.289 111.094  1.00512.41           N
ATOM   2940  CA  GLY B 393      89.752 114.687 112.367  1.00512.41           C
ATOM   2941  C   GLY B 393      91.222 114.508 112.586  1.00512.41           C
ATOM   2942  O   GLY B 393      91.688 114.578 113.722  1.00512.41           O
ATOM   2943  N   VAL B 394      91.968 114.181 111.515  1.00505.40           N
ATOM   2944  CA  VAL B 394      93.387 113.933 111.544  1.00505.40           C
ATOM   2945  C   VAL B 394      94.202 115.181 111.737  1.00505.40           C
ATOM   2946  O   VAL B 394      95.315 115.124 112.258  1.00505.40           O
ATOM   2947  CB  VAL B 394      93.920 113.222 110.329  1.00505.40           C
ATOM   2948  CG1 VAL B 394      93.634 114.057 109.076  1.00505.40           C
ATOM   2949  CG2 VAL B 394      95.422 112.966 110.553  1.00505.40           C
ATOM   2950  N   LEU B 395      93.703 116.340 111.285  1.00268.50           N
ATOM   2951  CA  LEU B 395      94.504 117.528 111.310  1.00268.50           C
ATOM   2952  C   LEU B 395      94.898 117.918 112.706  1.00268.50           C
ATOM   2953  O   LEU B 395      96.064 118.241 112.938  1.00268.50           O
ATOM   2954  CB  LEU B 395      93.781 118.728 110.681  1.00268.50           C
ATOM   2955  CG  LEU B 395      94.625 120.007 110.697  1.00268.50           C
ATOM   2956  CD1 LEU B 395      95.895 119.841 109.841  1.00268.50           C
ATOM   2957  CD2 LEU B 395      93.791 121.234 110.300  1.00268.50           C
ATOM   2958  N   PRO B 396      94.006 117.902 113.663  1.00509.63           N
ATOM   2959  CA  PRO B 396      94.339 118.320 114.998  1.00509.63           C
ATOM   2960  C   PRO B 396      95.378 117.433 115.615  1.00509.63           C
ATOM   2961  O   PRO B 396      96.085 117.884 116.513  1.00509.63           O
ATOM   2962  CB  PRO B 396      93.016 118.338 115.759  1.00509.63           C
ATOM   2963  CG  PRO B 396      91.971 118.616 114.659  1.00509.63           C
ATOM   2964  CD  PRO B 396      92.587 118.031 113.379  1.00509.63           C
ATOM   2965  N   LEU B 397      95.432 116.156 115.198  1.00936.45           N
ATOM   2966  CA  LEU B 397      96.376 115.178 115.652  1.00936.45           C
ATOM   2967  C   LEU B 397      97.739 115.414 115.084  1.00936.45           C
ATOM   2968  O   LEU B 397      98.707 114.813 115.544  1.00936.45           O
ATOM   2969  CB  LEU B 397      95.972 113.711 115.423  1.00936.45           C
ATOM   2970  CG  LEU B 397      94.836 113.268 116.372  1.00936.45           C
ATOM   2971  CD1 LEU B 397      93.458 113.755 115.903  1.00936.45           C
ATOM   2972  CD2 LEU B 397      94.900 111.771 116.695  1.00936.45           C
ATOM   2973  N   LEU B 398      97.827 116.189 113.987  1.00300.76           N
ATOM   2974  CA  LEU B 398      99.053 116.490 113.309  1.00300.76           C
ATOM   2975  C   LEU B 398      99.953 117.363 114.126  1.00300.76           C
ATOM   2976  O   LEU B 398     101.172 117.255 114.014  1.00300.76           O
ATOM   2977  CB  LEU B 398      98.830 117.160 111.942  1.00300.76           C
ATOM   2978  CG  LEU B 398      98.236 116.183 110.910  1.00300.76           C
ATOM   2979  CD1 LEU B 398      98.042 116.844 109.536  1.00300.76           C
ATOM   2980  CD2 LEU B 398      99.082 114.903 110.836  1.00300.76           C
ATOM   2981  N   VAL B 399      99.393 118.245 114.971  1.00318.74           N
ATOM   2982  CA  VAL B 399     100.190 119.217 115.665  1.00318.74           C
ATOM   2983  C   VAL B 399     101.277 118.550 116.446  1.00318.74           C
ATOM   2984  O   VAL B 399     102.410 119.020 116.381  1.00318.74           O
ATOM   2985  CB  VAL B 399      99.399 120.004 116.663  1.00318.74           C
ATOM   2986  CG1 VAL B 399     100.338 121.009 117.351  1.00318.74           C
ATOM   2987  CG2 VAL B 399      98.195 120.636 115.949  1.00318.74           C
ATOM   2988  N   PRO B 400     101.050 117.509 117.196  1.00543.43           N
ATOM   2989  CA  PRO B 400     102.122 116.916 117.941  1.00543.43           C
ATOM   2990  C   PRO B 400     103.180 116.358 117.045  1.00543.43           C
ATOM   2991  O   PRO B 400     104.350 116.415 117.418  1.00543.43           O
ATOM   2992  CB  PRO B 400     101.473 115.896 118.886  1.00543.43           C
ATOM   2993  CG  PRO B 400     100.004 115.817 118.426  1.00543.43           C
ATOM   2994  CD  PRO B 400      99.749 117.172 117.746  1.00543.43           C
ATOM   2995  N   LEU B 401     102.803 115.807 115.875  1.00550.41           N
ATOM   2996  CA  LEU B 401     103.780 115.269 114.976  1.00550.41           C
ATOM   2997  C   LEU B 401     104.601 116.392 114.430  1.00550.41           C
ATOM   2998  O   LEU B 401     105.813 116.271 114.276  1.00550.41           O
ATOM   2999  CB  LEU B 401     103.168 114.476 113.809  1.00550.41           C
ATOM   3000  CG  LEU B 401     102.379 113.238 114.280  1.00550.41           C
ATOM   3001  CD1 LEU B 401     102.038 112.309 113.107  1.00550.41           C
ATOM   3002  CD2 LEU B 401     103.099 112.508 115.426  1.00550.41           C
ATOM   3003  N   PHE B 402     103.957 117.526 114.111  1.00295.07           N
ATOM   3004  CA  PHE B 402     104.673 118.662 113.608  1.00295.07           C
ATOM   3005  C   PHE B 402     105.568 119.166 114.683  1.00295.07           C
ATOM   3006  O   PHE B 402     106.679 119.616 114.413  1.00295.07           O
ATOM   3007  CB  PHE B 402     103.777 119.812 113.116  1.00295.07           C
ATOM   3008  CG  PHE B 402     103.307 119.438 111.751  1.00295.07           C
ATOM   3009  CD1 PHE B 402     104.150 119.602 110.675  1.00295.07           C
ATOM   3010  CD2 PHE B 402     102.045 118.934 111.533  1.00295.07           C
ATOM   3011  CE1 PHE B 402     103.750 119.270 109.404  1.00295.07           C
ATOM   3012  CE2 PHE B 402     101.638 118.600 110.262  1.00295.07           C
ATOM   3013  CZ  PHE B 402     102.489 118.763 109.195  1.00295.07           C
ATOM   3014  N   ILE B 403     105.095 119.122 115.941  1.00385.06           N
ATOM   3015  CA  ILE B 403     105.888 119.604 117.030  1.00385.06           C
ATOM   3016  C   ILE B 403     107.114 118.756 117.146  1.00385.06           C
ATOM   3017  O   ILE B 403     108.220 119.280 117.260  1.00385.06           O
ATOM   3018  CB  ILE B 403     105.161 119.525 118.338  1.00385.06           C
ATOM   3019  CG1 ILE B 403     103.968 120.495 118.349  1.00385.06           C
ATOM   3020  CG2 ILE B 403     106.184 119.757 119.460  1.00385.06           C
ATOM   3021  CD1 ILE B 403     103.003 120.263 119.509  1.00385.06           C
ATOM   3022  N   VAL B 404     106.955 117.414 117.109  1.00407.19           N
ATOM   3023  CA  VAL B 404     108.094 116.559 117.245  1.00407.19           C
ATOM   3024  C   VAL B 404     108.984 116.770 116.060  1.00407.19           C
ATOM   3025  O   VAL B 404     110.205 116.756 116.189  1.00407.19           O
ATOM   3026  CB  VAL B 404     107.800 115.082 117.285  1.00407.19           C
ATOM   3027  CG1 VAL B 404     106.904 114.786 118.486  1.00407.19           C
ATOM   3028  CG2 VAL B 404     107.225 114.616 115.941  1.00407.19           C
ATOM   3029  N   LEU B 405     108.399 116.949 114.862  1.00234.58           N
ATOM   3030  CA  LEU B 405     109.203 117.132 113.686  1.00234.58           C
ATOM   3031  C   LEU B 405     110.012 118.378 113.841  1.00234.58           C
ATOM   3032  O   LEU B 405     111.211 118.393 113.567  1.00234.58           O
ATOM   3033  CB  LEU B 405     108.375 117.312 112.401  1.00234.58           C
ATOM   3034  CG  LEU B 405     109.248 117.508 111.145  1.00234.58           C
ATOM   3035  CD1 LEU B 405     110.068 116.249 110.823  1.00234.58           C
ATOM   3036  CD2 LEU B 405     108.414 118.010 109.958  1.00234.58           C
ATOM   3037  N   GLY B 406     109.364 119.465 114.293  1.00137.10           N
ATOM   3038  CA  GLY B 406     110.020 120.732 114.454  1.00137.10           C
ATOM   3039  C   GLY B 406     111.064 120.598 115.512  1.00137.10           C
ATOM   3040  O   GLY B 406     112.142 121.182 115.411  1.00137.10           O
ATOM   3041  N   LEU B 407     110.745 119.834 116.574  1.00300.82           N
ATOM   3042  CA  LEU B 407     111.644 119.668 117.675  1.00300.82           C
ATOM   3043  C   LEU B 407     112.857 118.956 117.165  1.00300.82           C
ATOM   3044  O   LEU B 407     113.984 119.301 117.517  1.00300.82           O
ATOM   3045  CB  LEU B 407     111.007 118.850 118.811  1.00300.82           C
ATOM   3046  CG  LEU B 407     111.918 118.644 120.032  1.00300.82           C
ATOM   3047  CD1 LEU B 407     112.297 119.985 120.684  1.00300.82           C
ATOM   3048  CD2 LEU B 407     111.272 117.670 121.031  1.00300.82           C
ATOM   3049  N   ILE B 408     112.654 117.944 116.303  1.00267.57           N
ATOM   3050  CA  ILE B 408     113.754 117.203 115.760  1.00267.57           C
ATOM   3051  C   ILE B 408     114.581 118.138 114.929  1.00267.57           C
ATOM   3052  O   ILE B 408     115.810 118.088 114.950  1.00267.57           O
ATOM   3053  CB  ILE B 408     113.288 116.066 114.895  1.00267.57           C
ATOM   3054  CG1 ILE B 408     112.419 115.107 115.727  1.00267.57           C
ATOM   3055  CG2 ILE B 408     114.518 115.387 114.274  1.00267.57           C
ATOM   3056  CD1 ILE B 408     111.656 114.082 114.890  1.00267.57           C
ATOM   3057  N   ILE B 409     113.925 119.028 114.166  1.00279.01           N
ATOM   3058  CA  ILE B 409     114.646 119.911 113.290  1.00279.01           C
ATOM   3059  C   ILE B 409     115.515 120.850 114.066  1.00279.01           C
ATOM   3060  O   ILE B 409     116.689 121.036 113.744  1.00279.01           O
ATOM   3061  CB  ILE B 409     113.735 120.762 112.462  1.00279.01           C
ATOM   3062  CG1 ILE B 409     112.830 119.871 111.600  1.00279.01           C
ATOM   3063  CG2 ILE B 409     114.605 121.731 111.647  1.00279.01           C
ATOM   3064  CD1 ILE B 409     111.691 120.629 110.927  1.00279.01           C
ATOM   3065  N   VAL B 410     114.956 121.485 115.109  1.00383.92           N
ATOM   3066  CA  VAL B 410     115.705 122.450 115.857  1.00383.92           C
ATOM   3067  C   VAL B 410     116.832 121.794 116.599  1.00383.92           C
ATOM   3068  O   VAL B 410     117.957 122.293 116.573  1.00383.92           O
ATOM   3069  CB  VAL B 410     114.829 123.212 116.810  1.00383.92           C
ATOM   3070  CG1 VAL B 410     114.132 122.217 117.749  1.00383.92           C
ATOM   3071  CG2 VAL B 410     115.687 124.270 117.521  1.00383.92           C
ATOM   3072  N   PHE B 411     116.569 120.649 117.273  1.00680.51           N
ATOM   3073  CA  PHE B 411     117.599 119.991 118.034  1.00680.51           C
ATOM   3074  C   PHE B 411     118.032 118.762 117.284  1.00680.51           C
ATOM   3075  O   PHE B 411     117.320 117.759 117.242  1.00680.51           O
ATOM   3076  CB  PHE B 411     117.102 119.538 119.423  1.00680.51           C
ATOM   3077  CG  PHE B 411     116.881 120.734 120.293  1.00680.51           C
ATOM   3078  CD1 PHE B 411     115.835 121.599 120.067  1.00680.51           C
ATOM   3079  CD2 PHE B 411     117.708 120.973 121.366  1.00680.51           C
ATOM   3080  CE1 PHE B 411     115.633 122.694 120.875  1.00680.51           C
ATOM   3081  CE2 PHE B 411     117.513 122.064 122.181  1.00680.51           C
ATOM   3082  CZ  PHE B 411     116.475 122.931 121.936  1.00680.51           C
ATOM   3083  N   PRO B 412     119.183 118.819 116.673  1.00385.77           N
ATOM   3084  CA  PRO B 412     119.710 117.683 115.957  1.00385.77           C
ATOM   3085  C   PRO B 412     120.231 116.610 116.863  1.00385.77           C
ATOM   3086  O   PRO B 412     120.438 115.484 116.416  1.00385.77           O
ATOM   3087  CB  PRO B 412     120.772 118.241 115.004  1.00385.77           C
ATOM   3088  CG  PRO B 412     121.051 119.665 115.513  1.00385.77           C
ATOM   3089  CD  PRO B 412     119.734 120.072 116.190  1.00385.77           C
ATOM   3090  N   GLN B 413     120.477 116.959 118.134  1.00188.09           N
ATOM   3091  CA  GLN B 413     121.067 116.100 119.116  1.00188.09           C
ATOM   3092  C   GLN B 413     120.172 114.961 119.499  1.00188.09           C
ATOM   3093  O   GLN B 413     120.656 113.866 119.760  1.00188.09           O
ATOM   3094  CB  GLN B 413     121.416 116.874 120.401  1.00188.09           C
ATOM   3095  CG  GLN B 413     122.051 116.014 121.491  1.00188.09           C
ATOM   3096  CD  GLN B 413     122.338 116.912 122.688  1.00188.09           C
ATOM   3097  OE1 GLN B 413     122.977 116.497 123.653  1.00188.09           O
ATOM   3098  NE2 GLN B 413     121.851 118.180 122.628  1.00188.09           N
ATOM   3099  N   ILE B 414     118.850 115.173 119.561  1.00163.73           N
ATOM   3100  CA  ILE B 414     117.959 114.149 120.037  1.00163.73           C
ATOM   3101  C   ILE B 414     117.994 112.927 119.158  1.00163.73           C
ATOM   3102  O   ILE B 414     117.923 111.801 119.654  1.00163.73           O
ATOM   3103  CB  ILE B 414     116.533 114.608 120.127  1.00163.73           C
ATOM   3104  CG1 ILE B 414     115.995 114.984 118.736  1.00163.73           C
ATOM   3105  CG2 ILE B 414     116.471 115.755 121.151  1.00163.73           C
ATOM   3106  CD1 ILE B 414     114.478 115.155 118.690  1.00163.73           C
ATOM   3107  N   THR B 415     118.031 113.105 117.824  1.00354.73           N
ATOM   3108  CA  THR B 415     118.048 111.988 116.915  1.00354.73           C
ATOM   3109  C   THR B 415     119.399 111.344 116.926  1.00354.73           C
ATOM   3110  O   THR B 415     119.521 110.167 116.603  1.00354.73           O
ATOM   3111  CB  THR B 415     117.752 112.365 115.489  1.00354.73           C
ATOM   3112  OG1 THR B 415     118.830 113.080 114.911  1.00354.73           O
ATOM   3113  CG2 THR B 415     116.501 113.256 115.485  1.00354.73           C
ATOM   3114  N   LEU B 416     120.451 112.160 117.139  1.00382.39           N
ATOM   3115  CA  LEU B 416     121.845 111.785 117.199  1.00382.39           C
ATOM   3116  C   LEU B 416     122.311 111.168 118.494  1.00382.39           C
ATOM   3117  O   LEU B 416     123.313 110.457 118.506  1.00382.39           O
ATOM   3118  CB  LEU B 416     122.811 112.934 116.855  1.00382.39           C
ATOM   3119  CG  LEU B 416     122.934 113.217 115.345  1.00382.39           C
ATOM   3120  CD1 LEU B 416     121.583 113.572 114.707  1.00382.39           C
ATOM   3121  CD2 LEU B 416     124.012 114.278 115.081  1.00382.39           C
ATOM   3122  N   PHE B 417     121.663 111.463 119.632  1.00413.89           N
ATOM   3123  CA  PHE B 417     122.150 111.061 120.930  1.00413.89           C
ATOM   3124  C   PHE B 417     122.295 109.571 121.044  1.00413.89           C
ATOM   3125  O   PHE B 417     123.345 109.075 121.447  1.00413.89           O
ATOM   3126  CB  PHE B 417     121.195 111.522 122.045  1.00413.89           C
ATOM   3127  CG  PHE B 417     121.654 110.934 123.331  1.00413.89           C
ATOM   3128  CD1 PHE B 417     122.747 111.451 123.985  1.00413.89           C
ATOM   3129  CD2 PHE B 417     120.978 109.872 123.892  1.00413.89           C
ATOM   3130  CE1 PHE B 417     123.168 110.908 125.176  1.00413.89           C
ATOM   3131  CE2 PHE B 417     121.394 109.328 125.082  1.00413.89           C
ATOM   3132  CZ  PHE B 417     122.493 109.845 125.723  1.00413.89           C
ATOM   3133  N   LEU B 418     121.252 108.813 120.675  1.00417.48           N
ATOM   3134  CA  LEU B 418     121.276 107.386 120.838  1.00417.48           C
ATOM   3135  C   LEU B 418     122.350 106.766 120.006  1.00417.48           C
ATOM   3136  O   LEU B 418     123.004 105.832 120.469  1.00417.48           O
ATOM   3137  CB  LEU B 418     119.962 106.706 120.433  1.00417.48           C
ATOM   3138  CG  LEU B 418     120.011 105.178 120.606  1.00417.48           C
ATOM   3139  CD1 LEU B 418     120.241 104.795 122.074  1.00417.48           C
ATOM   3140  CD2 LEU B 418     118.763 104.513 120.001  1.00417.48           C
ATOM   3141  N   PRO B 419     122.569 107.209 118.800  1.00298.45           N
ATOM   3142  CA  PRO B 419     123.605 106.604 118.013  1.00298.45           C
ATOM   3143  C   PRO B 419     124.942 106.770 118.658  1.00298.45           C
ATOM   3144  O   PRO B 419     125.818 105.935 118.432  1.00298.45           O
ATOM   3145  CB  PRO B 419     123.471 107.228 116.627  1.00298.45           C
ATOM   3146  CG  PRO B 419     121.964 107.540 116.522  1.00298.45           C
ATOM   3147  CD  PRO B 419     121.513 107.775 117.974  1.00298.45           C
ATOM   3148  N   GLN B 420     125.125 107.835 119.454  1.00183.30           N
ATOM   3149  CA  GLN B 420     126.374 108.088 120.107  1.00183.30           C
ATOM   3150  C   GLN B 420     126.378 107.355 121.409  1.00183.30           C
ATOM   3151  O   GLN B 420     125.351 106.845 121.851  1.00183.30           O
ATOM   3152  CB  GLN B 420     126.596 109.583 120.379  1.00183.30           C
ATOM   3153  CG  GLN B 420     126.663 110.392 119.084  1.00183.30           C
ATOM   3154  CD  GLN B 420     126.572 111.869 119.430  1.00183.30           C
ATOM   3155  OE1 GLN B 420     127.584 112.542 119.610  1.00183.30           O
ATOM   3156  NE2 GLN B 420     125.318 112.387 119.526  1.00183.30           N
ATOM   3157  N   LEU B 421     127.573 107.244 122.026  1.00319.74           N
ATOM   3158  CA  LEU B 421     127.740 106.599 123.299  1.00319.74           C
ATOM   3159  C   LEU B 421     127.392 105.165 123.131  1.00319.74           C
ATOM   3160  O   LEU B 421     127.221 104.423 124.097  1.00319.74           O
ATOM   3161  CB  LEU B 421     126.849 107.189 124.405  1.00319.74           C
ATOM   3162  CG  LEU B 421     127.183 108.654 124.721  1.00319.74           C
ATOM   3163  CD1 LEU B 421     128.664 108.790 125.093  1.00319.74           C
ATOM   3164  CD2 LEU B 421     126.738 109.613 123.602  1.00319.74           C
ATOM   3165  N   VAL B 422     127.323 104.737 121.865  1.00444.02           N
ATOM   3166  CA  VAL B 422     126.992 103.395 121.528  1.00444.02           C
ATOM   3167  C   VAL B 422     127.952 103.032 120.450  1.00444.02           C
ATOM   3168  O   VAL B 422     129.034 102.508 120.705  1.00444.02           O
ATOM   3169  CB  VAL B 422     125.605 103.252 120.971  1.00444.02           C
ATOM   3170  CG1 VAL B 422     125.429 101.808 120.484  1.00444.02           C
ATOM   3171  CG2 VAL B 422     124.591 103.656 122.055  1.00444.02           C
ATOM   3172  N   LEU B 423     127.539 103.287 119.199  1.00346.06           N
ATOM   3173  CA  LEU B 423     128.326 102.998 118.040  1.00346.06           C
ATOM   3174  C   LEU B 423     129.539 103.864 117.994  1.00346.06           C
ATOM   3175  O   LEU B 423     130.569 103.438 117.482  1.00346.06           O
ATOM   3176  CB  LEU B 423     127.548 103.191 116.732  1.00346.06           C
ATOM   3177  CG  LEU B 423     126.373 102.206 116.607  1.00346.06           C
ATOM   3178  CD1 LEU B 423     125.678 102.333 115.244  1.00346.06           C
ATOM   3179  CD2 LEU B 423     126.822 100.771 116.924  1.00346.06           C
ATOM   3180  N   GLY B 424     129.457 105.109 118.508  1.00176.50           N
ATOM   3181  CA  GLY B 424     130.601 105.971 118.446  1.00176.50           C
ATOM   3182  C   GLY B 424     130.485 106.790 117.202  1.00176.50           C
ATOM   3183  O   GLY B 424     131.455 107.379 116.732  1.00176.50           O
ATOM   3184  N   TYR B 425     129.264 106.839 116.642  1.00104.36           N
ATOM   3185  CA  TYR B 425     128.992 107.572 115.445  1.00104.36           C
ATOM   3186  C   TYR B 425     129.135 109.033 115.732  1.00104.36           C
ATOM   3187  O   TYR B 425     128.548 109.556 116.676  1.00104.36           O
ATOM   3188  CB  TYR B 425     127.544 107.341 114.965  1.00104.36           C
ATOM   3189  CG  TYR B 425     127.217 108.209 113.799  1.00104.36           C
ATOM   3190  CD1 TYR B 425     127.536 107.811 112.523  1.00104.36           C
ATOM   3191  CD2 TYR B 425     126.576 109.414 113.984  1.00104.36           C
ATOM   3192  CE1 TYR B 425     127.227 108.607 111.447  1.00104.36           C
ATOM   3193  CE2 TYR B 425     126.265 110.216 112.909  1.00104.36           C
ATOM   3194  CZ  TYR B 425     126.593 109.812 111.638  1.00104.36           C
ATOM   3195  OH  TYR B 425     126.278 110.624 110.527  1.00104.36           O
ATOM   3196  N   GLY B 426     129.965 109.719 114.920  1.00 35.43           N
ATOM   3197  CA  GLY B 426     130.117 111.143 115.000  1.00 35.43           C
ATOM   3198  C   GLY B 426     131.131 111.503 116.032  1.00 35.43           C
ATOM   3199  O   GLY B 426     131.587 112.646 116.079  1.00 35.43           O
ATOM   3200  N   LEU B 427     131.528 110.541 116.883  1.00 62.73           N
ATOM   3201  CA  LEU B 427     132.473 110.875 117.905  1.00 62.73           C
ATOM   3202  C   LEU B 427     133.786 110.170 117.592  1.00 62.73           C
ATOM   3203  O   LEU B 427     134.399 110.490 116.535  1.00 62.73           O
ATOM   3204  CB  LEU B 427     132.024 110.438 119.312  1.00 62.73           C
ATOM   3205  CG  LEU B 427     130.739 111.156 119.776  1.00 62.73           C
ATOM   3206  CD1 LEU B 427     130.414 110.839 121.246  1.00 62.73           C
ATOM   3207  CD2 LEU B 427     130.808 112.664 119.487  1.00 62.73           C
ATOM   3208  OXT LEU B 427     134.199 109.308 118.407  1.00 62.73           O
TER
ATOM   3209  N   LEU A   0      64.548  89.774  84.276  1.00  0.00           N
ATOM   3210  CA  LEU A   0      64.670  90.411  85.582  1.00  0.00           C
ATOM   3211  C   LEU A   0      66.023  90.120  86.215  1.00  0.00           C
ATOM   3212  O   LEU A   0      66.901  90.981  86.250  1.00  0.00           O
ATOM   3213  CB  LEU A   0      63.550  89.929  86.513  1.00  0.00           C
ATOM   3214  CG  LEU A   0      63.579  90.498  87.937  1.00  0.00           C
ATOM   3215  CD1 LEU A   0      63.418  92.011  87.884  1.00  0.00           C
ATOM   3216  CD2 LEU A   0      62.471  89.859  88.762  1.00  0.00           C
ATOM   3217 1H   LEU A   0      63.651  89.982  83.885  1.00  0.00           H
ATOM   3218 2H   LEU A   0      65.264  90.118  83.668  1.00  0.00           H
ATOM   3219 3H   LEU A   0      64.645  88.784  84.377  1.00  0.00           H
ATOM   3220 1HB  LEU A   0      62.592  90.195  86.070  1.00  0.00           H
ATOM   3221 2HB  LEU A   0      63.604  88.843  86.589  1.00  0.00           H
ATOM   3222 1HD1 LEU A   0      63.438  92.415  88.896  1.00  0.00           H
ATOM   3223 2HD1 LEU A   0      64.234  92.444  87.305  1.00  0.00           H
ATOM   3224 3HD1 LEU A   0      62.467  92.259  87.414  1.00  0.00           H
ATOM   3225 1HD2 LEU A   0      62.492  90.263  89.774  1.00  0.00           H
ATOM   3226 2HD2 LEU A   0      61.506  90.076  88.304  1.00  0.00           H
ATOM   3227 3HD2 LEU A   0      62.621  88.780  88.798  1.00  0.00           H
ATOM   3228  HA  LEU A   0      64.587  91.489  85.450  1.00  0.00           H
ATOM   3229  HG  LEU A   0      64.544  90.282  88.397  1.00  0.00           H
ATOM   3230  N   MET A   1      66.180  88.895  86.723  1.00  0.00           N
ATOM   3231  CA  MET A   1      67.345  88.578  87.541  1.00  0.00           C
ATOM   3232  C   MET A   1      68.621  88.587  86.711  1.00  0.00           C
ATOM   3233  O   MET A   1      69.721  88.729  87.254  1.00  0.00           O
ATOM   3234  CB  MET A   1      67.161  87.221  88.218  1.00  0.00           C
ATOM   3235  CG  MET A   1      66.050  87.183  89.259  1.00  0.00           C
ATOM   3236  SD  MET A   1      66.251  88.439  90.537  1.00  0.00           S
ATOM   3237  CE  MET A   1      67.752  87.875  91.333  1.00  0.00           C
ATOM   3238 1HB  MET A   1      66.939  86.466  87.465  1.00  0.00           H
ATOM   3239 2HB  MET A   1      68.090  86.931  88.710  1.00  0.00           H
ATOM   3240 1HG  MET A   1      65.089  87.338  88.770  1.00  0.00           H
ATOM   3241 2HG  MET A   1      66.034  86.204  89.738  1.00  0.00           H
ATOM   3242 1HE  MET A   1      68.008  88.552  92.149  1.00  0.00           H
ATOM   3243 2HE  MET A   1      67.599  86.870  91.729  1.00  0.00           H
ATOM   3244 3HE  MET A   1      68.565  87.859  90.607  1.00  0.00           H
ATOM   3245  H   MET A   1      65.492  88.177  86.546  1.00  0.00           H
ATOM   3246  HA  MET A   1      67.448  89.344  88.309  1.00  0.00           H
ATOM   3247  N   PHE A   2      68.489  88.442  85.391  1.00  0.00           N
ATOM   3248  CA  PHE A   2      69.646  88.548  84.510  1.00  0.00           C
ATOM   3249  C   PHE A   2      70.381  89.864  84.724  1.00  0.00           C
ATOM   3250  O   PHE A   2      71.596  89.946  84.516  1.00  0.00           O
ATOM   3251  CB  PHE A   2      69.216  88.430  83.046  1.00  0.00           C
ATOM   3252  CG  PHE A   2      70.364  88.391  82.079  1.00  0.00           C
ATOM   3253  CD1 PHE A   2      71.143  87.251  81.951  1.00  0.00           C
ATOM   3254  CD2 PHE A   2      70.668  89.494  81.295  1.00  0.00           C
ATOM   3255  CE1 PHE A   2      72.200  87.214  81.061  1.00  0.00           C
ATOM   3256  CE2 PHE A   2      71.723  89.459  80.404  1.00  0.00           C
ATOM   3257  CZ  PHE A   2      72.490  88.317  80.287  1.00  0.00           C
ATOM   3258 1HB  PHE A   2      68.627  87.524  82.912  1.00  0.00           H
ATOM   3259 2HB  PHE A   2      68.580  89.275  82.785  1.00  0.00           H
ATOM   3260  H   PHE A   2      67.581  88.257  84.990  1.00  0.00           H
ATOM   3261  HA  PHE A   2      70.339  87.741  84.750  1.00  0.00           H
ATOM   3262  HD1 PHE A   2      70.914  86.378  82.562  1.00  0.00           H
ATOM   3263  HD2 PHE A   2      70.062  90.396  81.387  1.00  0.00           H
ATOM   3264  HE1 PHE A   2      72.804  86.311  80.971  1.00  0.00           H
ATOM   3265  HE2 PHE A   2      71.951  90.333  79.793  1.00  0.00           H
ATOM   3266  HZ  PHE A   2      73.323  88.289  79.586  1.00  0.00           H
ATOM   3267  N   ARG A   3      69.658  90.905  85.143  1.00  0.00           N
ATOM   3268  CA  ARG A   3      70.298  92.188  85.404  1.00  0.00           C
ATOM   3269  C   ARG A   3      71.422  92.043  86.420  1.00  0.00           C
ATOM   3270  O   ARG A   3      72.420  92.771  86.363  1.00  0.00           O
ATOM   3271  CB  ARG A   3      69.283  93.200  85.916  1.00  0.00           C
ATOM   3272  CG  ARG A   3      69.849  94.578  86.217  1.00  0.00           C
ATOM   3273  CD  ARG A   3      68.781  95.542  86.586  1.00  0.00           C
ATOM   3274  NE  ARG A   3      69.328  96.813  87.033  1.00  0.00           N
ATOM   3275  CZ  ARG A   3      68.596  97.915  87.284  1.00  0.00           C
ATOM   3276  NH1 ARG A   3      67.290  97.887  87.130  1.00  0.00           N
ATOM   3277  NH2 ARG A   3      69.189  99.026  87.687  1.00  0.00           N
ATOM   3278 1HB  ARG A   3      68.490  93.323  85.181  1.00  0.00           H
ATOM   3279 2HB  ARG A   3      68.825  92.824  86.832  1.00  0.00           H
ATOM   3280 1HG  ARG A   3      70.551  94.510  87.049  1.00  0.00           H
ATOM   3281 2HG  ARG A   3      70.366  94.960  85.336  1.00  0.00           H
ATOM   3282 1HD  ARG A   3      68.146  95.729  85.721  1.00  0.00           H
ATOM   3283 2HD  ARG A   3      68.180  95.127  87.395  1.00  0.00           H
ATOM   3284 1HH1 ARG A   3      66.837  97.038  86.822  1.00  0.00           H
ATOM   3285 2HH1 ARG A   3      66.741  98.713  87.318  1.00  0.00           H
ATOM   3286 1HH2 ARG A   3      70.192  99.048  87.806  1.00  0.00           H
ATOM   3287 2HH2 ARG A   3      68.640  99.851  87.876  1.00  0.00           H
ATOM   3288  H   ARG A   3      68.662  90.814  85.283  1.00  0.00           H
ATOM   3289  HA  ARG A   3      70.735  92.553  84.474  1.00  0.00           H
ATOM   3290  HE  ARG A   3      70.329  96.874  87.163  1.00  0.00           H
ATOM   3291  N   LYS A   4      71.279  91.101  87.354  1.00  0.00           N
ATOM   3292  CA  LYS A   4      72.291  90.933  88.391  1.00  0.00           C
ATOM   3293  C   LYS A   4      73.614  90.484  87.794  1.00  0.00           C
ATOM   3294  O   LYS A   4      74.677  90.688  88.391  1.00  0.00           O
ATOM   3295  CB  LYS A   4      71.821  89.928  89.444  1.00  0.00           C
ATOM   3296  CG  LYS A   4      70.566  90.347  90.198  1.00  0.00           C
ATOM   3297  CD  LYS A   4      70.810  91.603  91.022  1.00  0.00           C
ATOM   3298  CE  LYS A   4      69.584  91.973  91.843  1.00  0.00           C
ATOM   3299  NZ  LYS A   4      69.798  93.217  92.632  1.00  0.00           N
ATOM   3300 1HB  LYS A   4      71.620  88.968  88.967  1.00  0.00           H
ATOM   3301 2HB  LYS A   4      72.614  89.770  90.175  1.00  0.00           H
ATOM   3302 1HG  LYS A   4      69.762  90.539  89.487  1.00  0.00           H
ATOM   3303 2HG  LYS A   4      70.255  89.542  90.863  1.00  0.00           H
ATOM   3304 1HD  LYS A   4      71.653  91.439  91.695  1.00  0.00           H
ATOM   3305 2HD  LYS A   4      71.054  92.432  90.358  1.00  0.00           H
ATOM   3306 1HE  LYS A   4      68.733  92.120  91.180  1.00  0.00           H
ATOM   3307 2HE  LYS A   4      69.347  91.160  92.529  1.00  0.00           H
ATOM   3308 1HZ  LYS A   4      68.964  93.428  93.162  1.00  0.00           H
ATOM   3309 2HZ  LYS A   4      70.575  93.087  93.264  1.00  0.00           H
ATOM   3310 3HZ  LYS A   4      70.000  93.983  92.005  1.00  0.00           H
ATOM   3311  H   LYS A   4      70.471  90.495  87.353  1.00  0.00           H
ATOM   3312  HA  LYS A   4      72.453  91.896  88.876  1.00  0.00           H
ATOM   3313  N   ILE A   5      73.570  89.866  86.615  1.00  0.00           N
ATOM   3314  CA  ILE A   5      74.802  89.530  85.914  1.00  0.00           C
ATOM   3315  C   ILE A   5      75.381  90.763  85.236  1.00  0.00           C
ATOM   3316  O   ILE A   5      76.571  91.068  85.376  1.00  0.00           O
ATOM   3317  CB  ILE A   5      74.560  88.427  84.867  1.00  0.00           C
ATOM   3318  CG1 ILE A   5      74.148  87.121  85.551  1.00  0.00           C
ATOM   3319  CG2 ILE A   5      75.806  88.217  84.019  1.00  0.00           C
ATOM   3320  CD1 ILE A   5      73.609  86.077  84.600  1.00  0.00           C
ATOM   3321 1HG1 ILE A   5      75.005  86.698  86.074  1.00  0.00           H
ATOM   3322 2HG1 ILE A   5      73.381  87.329  86.298  1.00  0.00           H
ATOM   3323 1HG2 ILE A   5      75.618  87.434  83.285  1.00  0.00           H
ATOM   3324 2HG2 ILE A   5      76.056  89.144  83.505  1.00  0.00           H
ATOM   3325 3HG2 ILE A   5      76.637  87.921  84.660  1.00  0.00           H
ATOM   3326 1HD1 ILE A   5      73.338  85.181  85.160  1.00  0.00           H
ATOM   3327 2HD1 ILE A   5      72.727  86.468  84.092  1.00  0.00           H
ATOM   3328 3HD1 ILE A   5      74.372  85.827  83.865  1.00  0.00           H
ATOM   3329  H   ILE A   5      72.683  89.625  86.195  1.00  0.00           H
ATOM   3330  HA  ILE A   5      75.533  89.187  86.645  1.00  0.00           H
ATOM   3331  HB  ILE A   5      73.735  88.717  84.217  1.00  0.00           H
ATOM   3332  N   ILE A   6      74.549  91.498  84.499  1.00  0.00           N
ATOM   3333  CA  ILE A   6      75.060  92.622  83.721  1.00  0.00           C
ATOM   3334  C   ILE A   6      75.591  93.716  84.639  1.00  0.00           C
ATOM   3335  O   ILE A   6      76.644  94.304  84.375  1.00  0.00           O
ATOM   3336  CB  ILE A   6      73.967  93.202  82.804  1.00  0.00           C
ATOM   3337  CG1 ILE A   6      73.501  92.148  81.796  1.00  0.00           C
ATOM   3338  CG2 ILE A   6      74.479  94.441  82.085  1.00  0.00           C
ATOM   3339  CD1 ILE A   6      74.608  91.610  80.919  1.00  0.00           C
ATOM   3340 1HG1 ILE A   6      73.050  91.311  82.328  1.00  0.00           H
ATOM   3341 2HG1 ILE A   6      72.733  92.576  81.151  1.00  0.00           H
ATOM   3342 1HG2 ILE A   6      73.694  94.838  81.441  1.00  0.00           H
ATOM   3343 2HG2 ILE A   6      74.762  95.195  82.818  1.00  0.00           H
ATOM   3344 3HG2 ILE A   6      75.347  94.178  81.480  1.00  0.00           H
ATOM   3345 1HD1 ILE A   6      74.200  90.869  80.231  1.00  0.00           H
ATOM   3346 2HD1 ILE A   6      75.051  92.428  80.350  1.00  0.00           H
ATOM   3347 3HD1 ILE A   6      75.371  91.145  81.541  1.00  0.00           H
ATOM   3348  H   ILE A   6      73.561  91.288  84.470  1.00  0.00           H
ATOM   3349  HA  ILE A   6      75.914  92.279  83.138  1.00  0.00           H
ATOM   3350  HB  ILE A   6      73.097  93.473  83.401  1.00  0.00           H
ATOM   3351  N   ASP A   7      74.874  94.017  85.725  1.00  0.00           N
ATOM   3352  CA  ASP A   7      75.357  95.087  86.592  1.00  0.00           C
ATOM   3353  C   ASP A   7      76.658  94.729  87.300  1.00  0.00           C
ATOM   3354  O   ASP A   7      77.317  95.625  87.838  1.00  0.00           O
ATOM   3355  CB  ASP A   7      74.293  95.438  87.636  1.00  0.00           C
ATOM   3356  CG  ASP A   7      73.130  96.229  87.053  1.00  0.00           C
ATOM   3357  OD1 ASP A   7      73.247  96.689  85.942  1.00  0.00           O
ATOM   3358  OD2 ASP A   7      72.135  96.366  87.725  1.00  0.00           O
ATOM   3359 1HB  ASP A   7      73.904  94.523  88.082  1.00  0.00           H
ATOM   3360 2HB  ASP A   7      74.748  96.024  88.435  1.00  0.00           H
ATOM   3361  H   ASP A   7      74.019  93.536  85.967  1.00  0.00           H
ATOM   3362  HA  ASP A   7      75.582  95.957  85.975  1.00  0.00           H
ATOM   3363  N   ASN A   8      77.046  93.457  87.318  1.00  0.00           N
ATOM   3364  CA  ASN A   8      78.208  93.000  88.072  1.00  0.00           C
ATOM   3365  C   ASN A   8      79.258  92.355  87.175  1.00  0.00           C
ATOM   3366  O   ASN A   8      80.085  91.567  87.634  1.00  0.00           O
ATOM   3367  CB  ASN A   8      77.781  92.034  89.163  1.00  0.00           C
ATOM   3368  CG  ASN A   8      77.002  92.708  90.258  1.00  0.00           C
ATOM   3369  OD1 ASN A   8      77.561  93.468  91.057  1.00  0.00           O
ATOM   3370  ND2 ASN A   8      75.721  92.444  90.311  1.00  0.00           N
ATOM   3371 1HB  ASN A   8      77.167  91.244  88.730  1.00  0.00           H
ATOM   3372 2HB  ASN A   8      78.663  91.563  89.597  1.00  0.00           H
ATOM   3373 1HD2 ASN A   8      75.153  92.864  91.019  1.00  0.00           H
ATOM   3374 2HD2 ASN A   8      75.311  91.823  89.644  1.00  0.00           H
ATOM   3375  H   ASN A   8      76.510  92.787  86.785  1.00  0.00           H
ATOM   3376  HA  ASN A   8      78.678  93.865  88.543  1.00  0.00           H
ATOM   3377  N   ILE A   9      79.243  92.688  85.886  1.00  0.00           N
ATOM   3378  CA  ILE A   9      80.224  92.113  84.972  1.00  0.00           C
ATOM   3379  C   ILE A   9      81.650  92.371  85.451  1.00  0.00           C
ATOM   3380  O   ILE A   9      82.476  91.449  85.475  1.00  0.00           O
ATOM   3381  CB  ILE A   9      80.048  92.681  83.552  1.00  0.00           C
ATOM   3382  CG1 ILE A   9      78.758  92.150  82.921  1.00  0.00           C
ATOM   3383  CG2 ILE A   9      81.250  92.335  82.688  1.00  0.00           C
ATOM   3384  CD1 ILE A   9      78.342  92.888  81.669  1.00  0.00           C
ATOM   3385 1HG1 ILE A   9      78.883  91.097  82.670  1.00  0.00           H
ATOM   3386 2HG1 ILE A   9      77.944  92.218  83.643  1.00  0.00           H
ATOM   3387 1HG2 ILE A   9      81.109  92.743  81.688  1.00  0.00           H
ATOM   3388 2HG2 ILE A   9      82.150  92.760  83.130  1.00  0.00           H
ATOM   3389 3HG2 ILE A   9      81.353  91.251  82.626  1.00  0.00           H
ATOM   3390 1HD1 ILE A   9      77.420  92.455  81.280  1.00  0.00           H
ATOM   3391 2HD1 ILE A   9      78.177  93.940  81.905  1.00  0.00           H
ATOM   3392 3HD1 ILE A   9      79.127  92.803  80.919  1.00  0.00           H
ATOM   3393  H   ILE A   9      78.557  93.337  85.526  1.00  0.00           H
ATOM   3394  HA  ILE A   9      80.100  91.030  84.969  1.00  0.00           H
ATOM   3395  HB  ILE A   9      79.949  93.765  83.604  1.00  0.00           H
ATOM   3396  N   GLU A  10      81.964  93.604  85.851  1.00  0.00           N
ATOM   3397  CA  GLU A  10      83.327  93.919  86.266  1.00  0.00           C
ATOM   3398  C   GLU A  10      83.713  93.163  87.533  1.00  0.00           C
ATOM   3399  O   GLU A  10      84.865  92.749  87.692  1.00  0.00           O
ATOM   3400  CB  GLU A  10      83.478  95.424  86.495  1.00  0.00           C
ATOM   3401  CG  GLU A  10      83.370  96.266  85.232  1.00  0.00           C
ATOM   3402  CD  GLU A  10      81.947  96.499  84.805  1.00  0.00           C
ATOM   3403  OE1 GLU A  10      81.115  96.691  85.658  1.00  0.00           O
ATOM   3404  OE2 GLU A  10      81.693  96.485  83.623  1.00  0.00           O
ATOM   3405 1HB  GLU A  10      82.712  95.765  87.191  1.00  0.00           H
ATOM   3406 2HB  GLU A  10      84.448  95.627  86.950  1.00  0.00           H
ATOM   3407 1HG  GLU A  10      83.847  97.230  85.408  1.00  0.00           H
ATOM   3408 2HG  GLU A  10      83.908  95.767  84.428  1.00  0.00           H
ATOM   3409  H   GLU A  10      81.263  94.331  85.871  1.00  0.00           H
ATOM   3410  HA  GLU A  10      84.011  93.598  85.480  1.00  0.00           H
ATOM   3411  N   GLU A  11      82.765  92.982  88.454  1.00  0.00           N
ATOM   3412  CA  GLU A  11      83.059  92.207  89.657  1.00  0.00           C
ATOM   3413  C   GLU A  11      83.221  90.728  89.332  1.00  0.00           C
ATOM   3414  O   GLU A  11      84.084  90.045  89.903  1.00  0.00           O
ATOM   3415  CB  GLU A  11      81.950  92.391  90.696  1.00  0.00           C
ATOM   3416  CG  GLU A  11      81.872  93.789  91.292  1.00  0.00           C
ATOM   3417  CD  GLU A  11      80.801  93.921  92.338  1.00  0.00           C
ATOM   3418  OE1 GLU A  11      80.677  93.035  93.149  1.00  0.00           O
ATOM   3419  OE2 GLU A  11      80.105  94.909  92.327  1.00  0.00           O
ATOM   3420 1HB  GLU A  11      80.985  92.166  90.242  1.00  0.00           H
ATOM   3421 2HB  GLU A  11      82.099  91.686  91.515  1.00  0.00           H
ATOM   3422 1HG  GLU A  11      82.834  94.036  91.740  1.00  0.00           H
ATOM   3423 2HG  GLU A  11      81.682  94.503  90.492  1.00  0.00           H
ATOM   3424  H   GLU A  11      81.841  93.373  88.334  1.00  0.00           H
ATOM   3425  HA  GLU A  11      84.002  92.561  90.075  1.00  0.00           H
ATOM   3426  N   ILE A  12      82.395  90.218  88.416  1.00  0.00           N
ATOM   3427  CA  ILE A  12      82.528  88.838  87.967  1.00  0.00           C
ATOM   3428  C   ILE A  12      83.871  88.624  87.293  1.00  0.00           C
ATOM   3429  O   ILE A  12      84.516  87.592  87.498  1.00  0.00           O
ATOM   3430  CB  ILE A  12      81.396  88.459  86.995  1.00  0.00           C
ATOM   3431  CG1 ILE A  12      80.056  88.401  87.733  1.00  0.00           C
ATOM   3432  CG2 ILE A  12      81.696  87.128  86.323  1.00  0.00           C
ATOM   3433  CD1 ILE A  12      78.855  88.360  86.815  1.00  0.00           C
ATOM   3434 1HG1 ILE A  12      80.029  87.517  88.369  1.00  0.00           H
ATOM   3435 2HG1 ILE A  12      79.959  89.272  88.381  1.00  0.00           H
ATOM   3436 1HG2 ILE A  12      80.885  86.874  85.640  1.00  0.00           H
ATOM   3437 2HG2 ILE A  12      82.629  87.203  85.767  1.00  0.00           H
ATOM   3438 3HG2 ILE A  12      81.787  86.350  87.082  1.00  0.00           H
ATOM   3439 1HD1 ILE A  12      77.943  88.321  87.411  1.00  0.00           H
ATOM   3440 2HD1 ILE A  12      78.843  89.255  86.192  1.00  0.00           H
ATOM   3441 3HD1 ILE A  12      78.912  87.477  86.181  1.00  0.00           H
ATOM   3442  H   ILE A  12      81.664  90.795  88.024  1.00  0.00           H
ATOM   3443  HA  ILE A  12      82.500  88.187  88.840  1.00  0.00           H
ATOM   3444  HB  ILE A  12      81.301  89.228  86.229  1.00  0.00           H
ATOM   3445  N   ILE A  13      84.317  89.576  86.483  1.00  0.00           N
ATOM   3446  CA  ILE A  13      85.637  89.440  85.882  1.00  0.00           C
ATOM   3447  C   ILE A  13      86.760  89.654  86.897  1.00  0.00           C
ATOM   3448  O   ILE A  13      87.726  88.889  86.915  1.00  0.00           O
ATOM   3449  CB  ILE A  13      85.806  90.435  84.719  1.00  0.00           C
ATOM   3450  CG1 ILE A  13      84.853  90.082  83.573  1.00  0.00           C
ATOM   3451  CG2 ILE A  13      87.247  90.446  84.233  1.00  0.00           C
ATOM   3452  CD1 ILE A  13      84.752  91.154  82.512  1.00  0.00           C
ATOM   3453 1HG1 ILE A  13      85.183  89.160  83.097  1.00  0.00           H
ATOM   3454 2HG1 ILE A  13      83.855  89.904  83.972  1.00  0.00           H
ATOM   3455 1HG2 ILE A  13      87.348  91.154  83.411  1.00  0.00           H
ATOM   3456 2HG2 ILE A  13      87.904  90.743  85.050  1.00  0.00           H
ATOM   3457 3HG2 ILE A  13      87.523  89.449  83.890  1.00  0.00           H
ATOM   3458 1HD1 ILE A  13      84.059  90.832  81.734  1.00  0.00           H
ATOM   3459 2HD1 ILE A  13      84.389  92.079  82.961  1.00  0.00           H
ATOM   3460 3HD1 ILE A  13      85.734  91.325  82.073  1.00  0.00           H
ATOM   3461  H   ILE A  13      83.763  90.394  86.274  1.00  0.00           H
ATOM   3462  HA  ILE A  13      85.751  88.417  85.525  1.00  0.00           H
ATOM   3463  HB  ILE A  13      85.538  91.436  85.055  1.00  0.00           H
ATOM   3464  N   THR A  14      86.650  90.669  87.757  1.00  0.00           N
ATOM   3465  CA  THR A  14      87.795  91.089  88.559  1.00  0.00           C
ATOM   3466  C   THR A  14      88.015  90.241  89.807  1.00  0.00           C
ATOM   3467  O   THR A  14      89.164  89.930  90.129  1.00  0.00           O
ATOM   3468  CB  THR A  14      87.645  92.564  88.976  1.00  0.00           C
ATOM   3469  OG1 THR A  14      87.406  93.370  87.815  1.00  0.00           O
ATOM   3470  CG2 THR A  14      88.905  93.051  89.675  1.00  0.00           C
ATOM   3471 1HG2 THR A  14      88.781  94.095  89.963  1.00  0.00           H
ATOM   3472 2HG2 THR A  14      89.084  92.448  90.565  1.00  0.00           H
ATOM   3473 3HG2 THR A  14      89.755  92.960  88.999  1.00  0.00           H
ATOM   3474  H   THR A  14      85.771  91.156  87.860  1.00  0.00           H
ATOM   3475  HA  THR A  14      88.697  90.983  87.956  1.00  0.00           H
ATOM   3476  HB  THR A  14      86.798  92.666  89.654  1.00  0.00           H
ATOM   3477  HG1 THR A  14      86.497  93.253  87.528  1.00  0.00           H
ATOM   3478  N   VAL A  15      86.955  89.876  90.534  1.00  0.00           N
ATOM   3479  CA  VAL A  15      87.145  89.149  91.795  1.00  0.00           C
ATOM   3480  C   VAL A  15      87.904  87.837  91.608  1.00  0.00           C
ATOM   3481  O   VAL A  15      88.822  87.559  92.402  1.00  0.00           O
ATOM   3482  CB  VAL A  15      85.779  88.849  92.441  1.00  0.00           C
ATOM   3483  CG1 VAL A  15      85.937  87.858  93.584  1.00  0.00           C
ATOM   3484  CG2 VAL A  15      85.142  90.140  92.930  1.00  0.00           C
ATOM   3485 1HG1 VAL A  15      84.962  87.656  94.029  1.00  0.00           H
ATOM   3486 2HG1 VAL A  15      86.360  86.928  93.204  1.00  0.00           H
ATOM   3487 3HG1 VAL A  15      86.599  88.277  94.341  1.00  0.00           H
ATOM   3488 1HG2 VAL A  15      84.176  89.920  93.385  1.00  0.00           H
ATOM   3489 2HG2 VAL A  15      85.792  90.610  93.668  1.00  0.00           H
ATOM   3490 3HG2 VAL A  15      85.001  90.818  92.088  1.00  0.00           H
ATOM   3491  H   VAL A  15      86.017  90.093  90.227  1.00  0.00           H
ATOM   3492  HA  VAL A  15      87.800  89.738  92.439  1.00  0.00           H
ATOM   3493  HB  VAL A  15      85.131  88.382  91.698  1.00  0.00           H
ATOM   3494  N   PRO A  16      87.598  87.002  90.609  1.00  0.00           N
ATOM   3495  CA  PRO A  16      88.456  85.833  90.372  1.00  0.00           C
ATOM   3496  C   PRO A  16      89.929  86.179  90.301  1.00  0.00           C
ATOM   3497  O   PRO A  16      90.760  85.350  90.683  1.00  0.00           O
ATOM   3498  CB  PRO A  16      87.949  85.309  89.025  1.00  0.00           C
ATOM   3499  CG  PRO A  16      86.514  85.713  88.992  1.00  0.00           C
ATOM   3500  CD  PRO A  16      86.498  87.086  89.610  1.00  0.00           C
ATOM   3501 1HB  PRO A  16      88.535  85.748  88.205  1.00  0.00           H
ATOM   3502 2HB  PRO A  16      88.086  84.219  88.970  1.00  0.00           H
ATOM   3503 1HG  PRO A  16      86.143  85.710  87.956  1.00  0.00           H
ATOM   3504 2HG  PRO A  16      85.903  84.989  89.550  1.00  0.00           H
ATOM   3505 1HD  PRO A  16      86.706  87.839  88.836  1.00  0.00           H
ATOM   3506 2HD  PRO A  16      85.518  87.267  90.075  1.00  0.00           H
ATOM   3507  HA  PRO A  16      88.310  85.107  91.185  1.00  0.00           H
ATOM   3508  N   LEU A  17      90.284  87.377  89.833  1.00  0.00           N
ATOM   3509  CA  LEU A  17      91.697  87.733  89.764  1.00  0.00           C
ATOM   3510  C   LEU A  17      92.290  87.882  91.158  1.00  0.00           C
ATOM   3511  O   LEU A  17      93.440  87.495  91.393  1.00  0.00           O
ATOM   3512  CB  LEU A  17      91.878  89.039  88.981  1.00  0.00           C
ATOM   3513  CG  LEU A  17      91.344  89.033  87.543  1.00  0.00           C
ATOM   3514  CD1 LEU A  17      91.487  90.424  86.941  1.00  0.00           C
ATOM   3515  CD2 LEU A  17      92.105  88.001  86.723  1.00  0.00           C
ATOM   3516 1HB  LEU A  17      91.373  89.840  89.519  1.00  0.00           H
ATOM   3517 2HB  LEU A  17      92.942  89.274  88.938  1.00  0.00           H
ATOM   3518 1HD1 LEU A  17      91.107  90.419  85.920  1.00  0.00           H
ATOM   3519 2HD1 LEU A  17      90.917  91.138  87.536  1.00  0.00           H
ATOM   3520 3HD1 LEU A  17      92.538  90.712  86.936  1.00  0.00           H
ATOM   3521 1HD2 LEU A  17      91.725  87.996  85.701  1.00  0.00           H
ATOM   3522 2HD2 LEU A  17      93.166  88.254  86.715  1.00  0.00           H
ATOM   3523 3HD2 LEU A  17      91.971  87.014  87.165  1.00  0.00           H
ATOM   3524  H   LEU A  17      89.593  88.045  89.523  1.00  0.00           H
ATOM   3525  HA  LEU A  17      92.232  86.929  89.260  1.00  0.00           H
ATOM   3526  HG  LEU A  17      90.284  88.780  87.550  1.00  0.00           H
ATOM   3527  N   MET A  18      91.516  88.430  92.097  1.00  0.00           N
ATOM   3528  CA  MET A  18      91.991  88.539  93.471  1.00  0.00           C
ATOM   3529  C   MET A  18      92.177  87.164  94.097  1.00  0.00           C
ATOM   3530  O   MET A  18      93.139  86.936  94.845  1.00  0.00           O
ATOM   3531  CB  MET A  18      91.020  89.376  94.301  1.00  0.00           C
ATOM   3532  CG  MET A  18      91.518  89.719  95.698  1.00  0.00           C
ATOM   3533  SD  MET A  18      92.995  90.754  95.674  1.00  0.00           S
ATOM   3534  CE  MET A  18      92.283  92.351  95.290  1.00  0.00           C
ATOM   3535 1HB  MET A  18      90.811  90.311  93.783  1.00  0.00           H
ATOM   3536 2HB  MET A  18      90.075  88.841  94.405  1.00  0.00           H
ATOM   3537 1HG  MET A  18      90.737  90.246  96.244  1.00  0.00           H
ATOM   3538 2HG  MET A  18      91.750  88.800  96.237  1.00  0.00           H
ATOM   3539 1HE  MET A  18      93.074  93.100  95.240  1.00  0.00           H
ATOM   3540 2HE  MET A  18      91.771  92.299  94.328  1.00  0.00           H
ATOM   3541 3HE  MET A  18      91.569  92.628  96.066  1.00  0.00           H
ATOM   3542  H   MET A  18      90.596  88.774  91.866  1.00  0.00           H
ATOM   3543  HA  MET A  18      92.960  89.038  93.464  1.00  0.00           H
ATOM   3544  N   ILE A  19      91.272  86.231  93.797  1.00  0.00           N
ATOM   3545  CA  ILE A  19      91.438  84.867  94.293  1.00  0.00           C
ATOM   3546  C   ILE A  19      92.686  84.226  93.692  1.00  0.00           C
ATOM   3547  O   ILE A  19      93.466  83.563  94.389  1.00  0.00           O
ATOM   3548  CB  ILE A  19      90.205  84.005  93.966  1.00  0.00           C
ATOM   3549  CG1 ILE A  19      88.987  84.495  94.752  1.00  0.00           C
ATOM   3550  CG2 ILE A  19      90.484  82.541  94.269  1.00  0.00           C
ATOM   3551  CD1 ILE A  19      87.677  83.911  94.276  1.00  0.00           C
ATOM   3552 1HG1 ILE A  19      89.110  84.245  95.806  1.00  0.00           H
ATOM   3553 2HG1 ILE A  19      88.921  85.581  94.681  1.00  0.00           H
ATOM   3554 1HG2 ILE A  19      89.602  81.946  94.032  1.00  0.00           H
ATOM   3555 2HG2 ILE A  19      91.324  82.198  93.666  1.00  0.00           H
ATOM   3556 3HG2 ILE A  19      90.726  82.427  95.325  1.00  0.00           H
ATOM   3557 1HD1 ILE A  19      86.860  84.306  94.882  1.00  0.00           H
ATOM   3558 2HD1 ILE A  19      87.516  84.180  93.232  1.00  0.00           H
ATOM   3559 3HD1 ILE A  19      87.706  82.826  94.372  1.00  0.00           H
ATOM   3560  H   ILE A  19      90.467  86.453  93.229  1.00  0.00           H
ATOM   3561  HA  ILE A  19      91.587  84.906  95.371  1.00  0.00           H
ATOM   3562  HB  ILE A  19      89.960  84.107  92.909  1.00  0.00           H
ATOM   3563  N   ALA A  20      92.895  84.417  92.389  1.00  0.00           N
ATOM   3564  CA  ALA A  20      94.096  83.901  91.743  1.00  0.00           C
ATOM   3565  C   ALA A  20      95.349  84.496  92.365  1.00  0.00           C
ATOM   3566  O   ALA A  20      96.358  83.804  92.537  1.00  0.00           O
ATOM   3567  CB  ALA A  20      94.047  84.188  90.244  1.00  0.00           C
ATOM   3568 1HB  ALA A  20      94.948  83.798  89.769  1.00  0.00           H
ATOM   3569 2HB  ALA A  20      93.171  83.706  89.809  1.00  0.00           H
ATOM   3570 3HB  ALA A  20      93.987  85.262  90.081  1.00  0.00           H
ATOM   3571  H   ALA A  20      92.218  84.924  91.837  1.00  0.00           H
ATOM   3572  HA  ALA A  20      94.127  82.822  91.898  1.00  0.00           H
ATOM   3573  N   LEU A  21      95.311  85.787  92.693  1.00  0.00           N
ATOM   3574  CA  LEU A  21      96.460  86.425  93.323  1.00  0.00           C
ATOM   3575  C   LEU A  21      96.806  85.737  94.635  1.00  0.00           C
ATOM   3576  O   LEU A  21      97.969  85.390  94.892  1.00  0.00           O
ATOM   3577  CB  LEU A  21      96.175  87.911  93.575  1.00  0.00           C
ATOM   3578  CG  LEU A  21      97.305  88.700  94.249  1.00  0.00           C
ATOM   3579  CD1 LEU A  21      98.519  88.733  93.331  1.00  0.00           C
ATOM   3580  CD2 LEU A  21      96.821  90.108  94.567  1.00  0.00           C
ATOM   3581 1HB  LEU A  21      95.959  88.390  92.622  1.00  0.00           H
ATOM   3582 2HB  LEU A  21      95.291  87.993  94.208  1.00  0.00           H
ATOM   3583 1HD1 LEU A  21      99.322  89.294  93.810  1.00  0.00           H
ATOM   3584 2HD1 LEU A  21      98.855  87.715  93.136  1.00  0.00           H
ATOM   3585 3HD1 LEU A  21      98.251  89.214  92.391  1.00  0.00           H
ATOM   3586 1HD2 LEU A  21      97.624  90.669  95.046  1.00  0.00           H
ATOM   3587 2HD2 LEU A  21      96.529  90.609  93.644  1.00  0.00           H
ATOM   3588 3HD2 LEU A  21      95.964  90.055  95.238  1.00  0.00           H
ATOM   3589  H   LEU A  21      94.484  86.337  92.507  1.00  0.00           H
ATOM   3590  HA  LEU A  21      97.316  86.332  92.656  1.00  0.00           H
ATOM   3591  HG  LEU A  21      97.598  88.200  95.172  1.00  0.00           H
ATOM   3592  N   LEU A  22      95.792  85.517  95.474  1.00  0.00           N
ATOM   3593  CA  LEU A  22      96.009  84.791  96.719  1.00  0.00           C
ATOM   3594  C   LEU A  22      96.566  83.400  96.449  1.00  0.00           C
ATOM   3595  O   LEU A  22      97.576  82.996  97.040  1.00  0.00           O
ATOM   3596  CB  LEU A  22      94.697  84.680  97.506  1.00  0.00           C
ATOM   3597  CG  LEU A  22      94.761  83.845  98.792  1.00  0.00           C
ATOM   3598  CD1 LEU A  22      95.717  84.503  99.778  1.00  0.00           C
ATOM   3599  CD2 LEU A  22      93.365  83.718  99.385  1.00  0.00           C
ATOM   3600 1HB  LEU A  22      94.369  85.682  97.778  1.00  0.00           H
ATOM   3601 2HB  LEU A  22      93.940  84.235  96.860  1.00  0.00           H
ATOM   3602 1HD1 LEU A  22      95.762  83.910 100.691  1.00  0.00           H
ATOM   3603 2HD1 LEU A  22      96.711  84.563  99.336  1.00  0.00           H
ATOM   3604 3HD1 LEU A  22      95.362  85.505 100.014  1.00  0.00           H
ATOM   3605 1HD2 LEU A  22      93.411  83.124 100.298  1.00  0.00           H
ATOM   3606 2HD2 LEU A  22      92.976  84.710  99.616  1.00  0.00           H
ATOM   3607 3HD2 LEU A  22      92.708  83.229  98.666  1.00  0.00           H
ATOM   3608  H   LEU A  22      94.864  85.851  95.254  1.00  0.00           H
ATOM   3609  HA  LEU A  22      96.743  85.334  97.313  1.00  0.00           H
ATOM   3610  HG  LEU A  22      95.149  82.853  98.562  1.00  0.00           H
ATOM   3611  N   CYS A  23      95.928  82.658  95.542  1.00  0.00           N
ATOM   3612  CA  CYS A  23      96.306  81.262  95.340  1.00  0.00           C
ATOM   3613  C   CYS A  23      97.726  81.140  94.796  1.00  0.00           C
ATOM   3614  O   CYS A  23      98.515  80.314  95.275  1.00  0.00           O
ATOM   3615  CB  CYS A  23      95.337  80.579  94.374  1.00  0.00           C
ATOM   3616  SG  CYS A  23      93.654  80.407  95.014  1.00  0.00           S
ATOM   3617 1HB  CYS A  23      95.289  81.147  93.445  1.00  0.00           H
ATOM   3618 2HB  CYS A  23      95.709  79.584  94.130  1.00  0.00           H
ATOM   3619  H   CYS A  23      95.180  83.051  94.988  1.00  0.00           H
ATOM   3620  HA  CYS A  23      96.286  80.755  96.305  1.00  0.00           H
ATOM   3621  HG  CYS A  23      93.339  81.695  94.922  1.00  0.00           H
ATOM   3622  N   ILE A  24      98.071  81.955  93.798  1.00  0.00           N
ATOM   3623  CA  ILE A  24      99.375  81.833  93.152  1.00  0.00           C
ATOM   3624  C   ILE A  24     100.489  82.212  94.118  1.00  0.00           C
ATOM   3625  O   ILE A  24     101.509  81.519  94.223  1.00  0.00           O
ATOM   3626  CB  ILE A  24      99.457  82.719  91.896  1.00  0.00           C
ATOM   3627  CG1 ILE A  24      98.534  82.180  90.800  1.00  0.00           C
ATOM   3628  CG2 ILE A  24     100.891  82.801  91.395  1.00  0.00           C
ATOM   3629  CD1 ILE A  24      98.360  83.121  89.630  1.00  0.00           C
ATOM   3630 1HG1 ILE A  24      98.930  81.237  90.423  1.00  0.00           H
ATOM   3631 2HG1 ILE A  24      97.550  81.975  91.222  1.00  0.00           H
ATOM   3632 1HG2 ILE A  24     100.931  83.431  90.507  1.00  0.00           H
ATOM   3633 2HG2 ILE A  24     101.523  83.230  92.172  1.00  0.00           H
ATOM   3634 3HG2 ILE A  24     101.248  81.802  91.148  1.00  0.00           H
ATOM   3635 1HD1 ILE A  24      97.692  82.669  88.896  1.00  0.00           H
ATOM   3636 2HD1 ILE A  24      97.931  84.061  89.980  1.00  0.00           H
ATOM   3637 3HD1 ILE A  24      99.328  83.312  89.170  1.00  0.00           H
ATOM   3638  H   ILE A  24      97.429  82.666  93.479  1.00  0.00           H
ATOM   3639  HA  ILE A  24      99.530  80.790  92.880  1.00  0.00           H
ATOM   3640  HB  ILE A  24      99.108  83.723  92.135  1.00  0.00           H
ATOM   3641  N   LEU A  25     100.314  83.321  94.840  1.00  0.00           N
ATOM   3642  CA  LEU A  25     101.341  83.692  95.810  1.00  0.00           C
ATOM   3643  C   LEU A  25     101.387  82.715  96.979  1.00  0.00           C
ATOM   3644  O   LEU A  25     102.463  82.485  97.553  1.00  0.00           O
ATOM   3645  CB  LEU A  25     101.083  85.110  96.334  1.00  0.00           C
ATOM   3646  CG  LEU A  25     101.310  86.243  95.325  1.00  0.00           C
ATOM   3647  CD1 LEU A  25     100.827  87.558  95.920  1.00  0.00           C
ATOM   3648  CD2 LEU A  25     102.787  86.315  94.965  1.00  0.00           C
ATOM   3649 1HB  LEU A  25     100.051  85.172  96.675  1.00  0.00           H
ATOM   3650 2HB  LEU A  25     101.738  85.290  97.186  1.00  0.00           H
ATOM   3651 1HD1 LEU A  25     100.988  88.364  95.203  1.00  0.00           H
ATOM   3652 2HD1 LEU A  25      99.763  87.485  96.149  1.00  0.00           H
ATOM   3653 3HD1 LEU A  25     101.382  87.770  96.833  1.00  0.00           H
ATOM   3654 1HD2 LEU A  25     102.948  87.120  94.248  1.00  0.00           H
ATOM   3655 2HD2 LEU A  25     103.371  86.509  95.865  1.00  0.00           H
ATOM   3656 3HD2 LEU A  25     103.101  85.369  94.526  1.00  0.00           H
ATOM   3657  H   LEU A  25      99.499  83.908  94.738  1.00  0.00           H
ATOM   3658  HA  LEU A  25     102.313  83.637  95.322  1.00  0.00           H
ATOM   3659  HG  LEU A  25     100.726  86.051  94.424  1.00  0.00           H
ATOM   3660  N   THR A  26     100.245  82.126  97.342  1.00  0.00           N
ATOM   3661  CA  THR A  26     100.260  81.048  98.324  1.00  0.00           C
ATOM   3662  C   THR A  26     101.092  79.872  97.834  1.00  0.00           C
ATOM   3663  O   THR A  26     101.869  79.289  98.601  1.00  0.00           O
ATOM   3664  CB  THR A  26      98.832  80.571  98.648  1.00  0.00           C
ATOM   3665  OG1 THR A  26      98.086  81.650  99.227  1.00  0.00           O
ATOM   3666  CG2 THR A  26      98.868  79.404  99.623  1.00  0.00           C
ATOM   3667 1HG2 THR A  26      97.851  79.081  99.841  1.00  0.00           H
ATOM   3668 2HG2 THR A  26      99.426  78.578  99.182  1.00  0.00           H
ATOM   3669 3HG2 THR A  26      99.354  79.717 100.547  1.00  0.00           H
ATOM   3670  H   THR A  26      99.363  82.416  96.944  1.00  0.00           H
ATOM   3671  HA  THR A  26     100.717  81.422  99.241  1.00  0.00           H
ATOM   3672  HB  THR A  26      98.337  80.255  97.731  1.00  0.00           H
ATOM   3673  HG1 THR A  26      97.989  82.353  98.580  1.00  0.00           H
ATOM   3674  N   TRP A  27     100.946  79.513  96.557  1.00  0.00           N
ATOM   3675  CA  TRP A  27     101.802  78.467  96.007  1.00  0.00           C
ATOM   3676  C   TRP A  27     103.265  78.873  96.053  1.00  0.00           C
ATOM   3677  O   TRP A  27     104.133  78.041  96.337  1.00  0.00           O
ATOM   3678  CB  TRP A  27     101.402  78.154  94.563  1.00  0.00           C
ATOM   3679  CG  TRP A  27      99.995  77.658  94.426  1.00  0.00           C
ATOM   3680  CD1 TRP A  27      99.267  76.999  95.371  1.00  0.00           C
ATOM   3681  CD2 TRP A  27      99.133  77.780  93.269  1.00  0.00           C
ATOM   3682  NE1 TRP A  27      98.018  76.703  94.884  1.00  0.00           N
ATOM   3683  CE2 TRP A  27      97.918  77.175  93.599  1.00  0.00           C
ATOM   3684  CE3 TRP A  27      99.293  78.347  91.998  1.00  0.00           C
ATOM   3685  CZ2 TRP A  27      96.861  77.115  92.705  1.00  0.00           C
ATOM   3686  CZ3 TRP A  27      98.232  78.288  91.102  1.00  0.00           C
ATOM   3687  CH2 TRP A  27      97.048  77.688  91.447  1.00  0.00           C
ATOM   3688 1HB  TRP A  27     101.511  79.051  93.953  1.00  0.00           H
ATOM   3689 2HB  TRP A  27     102.073  77.398  94.156  1.00  0.00           H
ATOM   3690  H   TRP A  27     100.257  79.948  95.962  1.00  0.00           H
ATOM   3691  HA  TRP A  27     101.687  77.570  96.615  1.00  0.00           H
ATOM   3692  HD1 TRP A  27      99.624  76.745  96.367  1.00  0.00           H
ATOM   3693  HE1 TRP A  27      97.290  76.216  95.388  1.00  0.00           H
ATOM   3694  HE3 TRP A  27     100.230  78.827  91.719  1.00  0.00           H
ATOM   3695  HZ2 TRP A  27      95.912  76.642  92.961  1.00  0.00           H
ATOM   3696  HZ3 TRP A  27      98.365  78.731  90.114  1.00  0.00           H
ATOM   3697  HH2 TRP A  27      96.236  77.660  90.720  1.00  0.00           H
ATOM   3698  N   GLN A  28     103.559  80.144  95.772  1.00  0.00           N
ATOM   3699  CA  GLN A  28     104.937  80.613  95.890  1.00  0.00           C
ATOM   3700  C   GLN A  28     105.467  80.409  97.300  1.00  0.00           C
ATOM   3701  O   GLN A  28     106.598  79.947  97.485  1.00  0.00           O
ATOM   3702  CB  GLN A  28     105.038  82.091  95.504  1.00  0.00           C
ATOM   3703  CG  GLN A  28     106.444  82.660  95.583  1.00  0.00           C
ATOM   3704  CD  GLN A  28     106.504  84.116  95.159  1.00  0.00           C
ATOM   3705  OE1 GLN A  28     105.640  84.598  94.421  1.00  0.00           O
ATOM   3706  NE2 GLN A  28     107.525  84.825  95.624  1.00  0.00           N
ATOM   3707 1HB  GLN A  28     104.676  82.226  94.485  1.00  0.00           H
ATOM   3708 2HB  GLN A  28     104.399  82.682  96.160  1.00  0.00           H
ATOM   3709 1HG  GLN A  28     106.797  82.589  96.611  1.00  0.00           H
ATOM   3710 2HG  GLN A  28     107.095  82.085  94.924  1.00  0.00           H
ATOM   3711 1HE2 GLN A  28     107.618  85.791  95.379  1.00  0.00           H
ATOM   3712 2HE2 GLN A  28     108.203  84.395  96.220  1.00  0.00           H
ATOM   3713  H   GLN A  28     102.843  80.792  95.476  1.00  0.00           H
ATOM   3714  HA  GLN A  28     105.559  80.034  95.207  1.00  0.00           H
ATOM   3715  N   ILE A  29     104.666  80.748  98.309  1.00  0.00           N
ATOM   3716  CA  ILE A  29     105.124  80.613  99.690  1.00  0.00           C
ATOM   3717  C   ILE A  29     105.458  79.160 100.003  1.00  0.00           C
ATOM   3718  O   ILE A  29     106.543  78.846 100.513  1.00  0.00           O
ATOM   3719  CB  ILE A  29     104.060  81.125 100.678  1.00  0.00           C
ATOM   3720  CG1 ILE A  29     103.898  82.642 100.551  1.00  0.00           C
ATOM   3721  CG2 ILE A  29     104.431  80.743 102.103  1.00  0.00           C
ATOM   3722  CD1 ILE A  29     102.687  83.189 101.271  1.00  0.00           C
ATOM   3723 1HG1 ILE A  29     104.784  83.136 100.948  1.00  0.00           H
ATOM   3724 2HG1 ILE A  29     103.818  82.912  99.498  1.00  0.00           H
ATOM   3725 1HG2 ILE A  29     103.669  81.113 102.789  1.00  0.00           H
ATOM   3726 2HG2 ILE A  29     104.497  79.659 102.184  1.00  0.00           H
ATOM   3727 3HG2 ILE A  29     105.394  81.185 102.359  1.00  0.00           H
ATOM   3728 1HD1 ILE A  29     102.640  84.270 101.135  1.00  0.00           H
ATOM   3729 2HD1 ILE A  29     101.784  82.732 100.864  1.00  0.00           H
ATOM   3730 3HD1 ILE A  29     102.762  82.961 102.334  1.00  0.00           H
ATOM   3731  H   ILE A  29     103.736  81.100  98.131  1.00  0.00           H
ATOM   3732  HA  ILE A  29     106.041  81.188  99.807  1.00  0.00           H
ATOM   3733  HB  ILE A  29     103.094  80.683 100.434  1.00  0.00           H
ATOM   3734  N   SER A  30     104.532  78.250  99.696  1.00  0.00           N
ATOM   3735  CA  SER A  30     104.763  76.839  99.983  1.00  0.00           C
ATOM   3736  C   SER A  30     105.911  76.285  99.153  1.00  0.00           C
ATOM   3737  O   SER A  30     106.729  75.504  99.649  1.00  0.00           O
ATOM   3738  CB  SER A  30     103.504  76.039  99.715  1.00  0.00           C
ATOM   3739  OG  SER A  30     102.487  76.388 100.613  1.00  0.00           O
ATOM   3740 1HB  SER A  30     103.169  76.219  98.694  1.00  0.00           H
ATOM   3741 2HB  SER A  30     103.723  74.976  99.805  1.00  0.00           H
ATOM   3742  H   SER A  30     103.663  78.528  99.263  1.00  0.00           H
ATOM   3743  HA  SER A  30     105.041  76.741 101.033  1.00  0.00           H
ATOM   3744  HG  SER A  30     102.019  77.124 100.211  1.00  0.00           H
ATOM   3745  N   SER A  31     105.979  76.664  97.877  1.00  0.00           N
ATOM   3746  CA  SER A  31     106.994  76.087  97.006  1.00  0.00           C
ATOM   3747  C   SER A  31     108.394  76.372  97.525  1.00  0.00           C
ATOM   3748  O   SER A  31     109.268  75.499  97.489  1.00  0.00           O
ATOM   3749  CB  SER A  31     106.846  76.633  95.600  1.00  0.00           C
ATOM   3750  OG  SER A  31     105.619  76.253  95.040  1.00  0.00           O
ATOM   3751 1HB  SER A  31     106.918  77.720  95.622  1.00  0.00           H
ATOM   3752 2HB  SER A  31     107.661  76.263  94.979  1.00  0.00           H
ATOM   3753  H   SER A  31     105.338  77.347  97.500  1.00  0.00           H
ATOM   3754  HA  SER A  31     106.857  75.005  96.986  1.00  0.00           H
ATOM   3755  HG  SER A  31     104.959  76.830  95.433  1.00  0.00           H
ATOM   3756  N   ARG A  32     108.627  77.590  98.017  1.00  0.00           N
ATOM   3757  CA  ARG A  32     109.935  77.912  98.575  1.00  0.00           C
ATOM   3758  C   ARG A  32     110.041  77.486 100.032  1.00  0.00           C
ATOM   3759  O   ARG A  32     111.052  76.903 100.438  1.00  0.00           O
ATOM   3760  CB  ARG A  32     110.207  79.405  98.467  1.00  0.00           C
ATOM   3761  CG  ARG A  32     111.518  79.863  99.087  1.00  0.00           C
ATOM   3762  CD  ARG A  32     111.827  81.273  98.740  1.00  0.00           C
ATOM   3763  NE  ARG A  32     110.815  82.189  99.242  1.00  0.00           N
ATOM   3764  CZ  ARG A  32     110.797  82.699 100.489  1.00  0.00           C
ATOM   3765  NH1 ARG A  32     111.739  82.373 101.347  1.00  0.00           N
ATOM   3766  NH2 ARG A  32     109.831  83.526 100.851  1.00  0.00           N
ATOM   3767 1HB  ARG A  32     110.218  79.698  97.418  1.00  0.00           H
ATOM   3768 2HB  ARG A  32     109.402  79.958  98.953  1.00  0.00           H
ATOM   3769 1HG  ARG A  32     111.455  79.782 100.172  1.00  0.00           H
ATOM   3770 2HG  ARG A  32     112.331  79.234  98.723  1.00  0.00           H
ATOM   3771 1HD  ARG A  32     112.786  81.553  99.174  1.00  0.00           H
ATOM   3772 2HD  ARG A  32     111.874  81.379  97.657  1.00  0.00           H
ATOM   3773 1HH1 ARG A  32     112.477  81.741 101.070  1.00  0.00           H
ATOM   3774 2HH1 ARG A  32     111.725  82.755 102.281  1.00  0.00           H
ATOM   3775 1HH2 ARG A  32     109.107  83.776 100.191  1.00  0.00           H
ATOM   3776 2HH2 ARG A  32     109.817  83.908 101.785  1.00  0.00           H
ATOM   3777  H   ARG A  32     107.907  78.298  98.010  1.00  0.00           H
ATOM   3778  HA  ARG A  32     110.694  77.363  98.017  1.00  0.00           H
ATOM   3779  HE  ARG A  32     110.074  82.463  98.611  1.00  0.00           H
ATOM   3780  N   TRP A  33     109.015  77.772 100.836  1.00  0.00           N
ATOM   3781  CA  TRP A  33     109.137  77.513 102.266  1.00  0.00           C
ATOM   3782  C   TRP A  33     109.185  76.020 102.563  1.00  0.00           C
ATOM   3783  O   TRP A  33     109.987  75.575 103.390  1.00  0.00           O
ATOM   3784  CB  TRP A  33     107.968  78.147 103.022  1.00  0.00           C
ATOM   3785  CG  TRP A  33     108.031  77.940 104.505  1.00  0.00           C
ATOM   3786  CD1 TRP A  33     107.124  77.275 105.274  1.00  0.00           C
ATOM   3787  CD2 TRP A  33     109.063  78.402 105.410  1.00  0.00           C
ATOM   3788  NE1 TRP A  33     107.517  77.292 106.590  1.00  0.00           N
ATOM   3789  CE2 TRP A  33     108.702  77.976 106.691  1.00  0.00           C
ATOM   3790  CE3 TRP A  33     110.246  79.131 105.238  1.00  0.00           C
ATOM   3791  CZ2 TRP A  33     109.480  78.255 107.803  1.00  0.00           C
ATOM   3792  CZ3 TRP A  33     111.027  79.410 106.354  1.00  0.00           C
ATOM   3793  CH2 TRP A  33     110.653  78.982 107.603  1.00  0.00           C
ATOM   3794 1HB  TRP A  33     107.946  79.220 102.826  1.00  0.00           H
ATOM   3795 2HB  TRP A  33     107.030  77.729 102.657  1.00  0.00           H
ATOM   3796  H   TRP A  33     108.155  78.164 100.479  1.00  0.00           H
ATOM   3797  HA  TRP A  33     110.079  77.936 102.615  1.00  0.00           H
ATOM   3798  HD1 TRP A  33     106.219  76.799 104.900  1.00  0.00           H
ATOM   3799  HE1 TRP A  33     107.016  76.870 107.359  1.00  0.00           H
ATOM   3800  HE3 TRP A  33     110.548  79.471 104.248  1.00  0.00           H
ATOM   3801  HZ2 TRP A  33     109.200  77.924 108.804  1.00  0.00           H
ATOM   3802  HZ3 TRP A  33     111.946  79.979 106.211  1.00  0.00           H
ATOM   3803  HH2 TRP A  33     111.290  79.218 108.456  1.00  0.00           H
ATOM   3804  N   LEU A  34     108.345  75.233 101.902  1.00  0.00           N
ATOM   3805  CA  LEU A  34     108.212  73.819 102.229  1.00  0.00           C
ATOM   3806  C   LEU A  34     108.951  72.892 101.276  1.00  0.00           C
ATOM   3807  O   LEU A  34     109.506  71.885 101.718  1.00  0.00           O
ATOM   3808  CB  LEU A  34     106.727  73.436 102.246  1.00  0.00           C
ATOM   3809  CG  LEU A  34     105.857  74.190 103.260  1.00  0.00           C
ATOM   3810  CD1 LEU A  34     104.401  73.780 103.085  1.00  0.00           C
ATOM   3811  CD2 LEU A  34     106.344  73.890 104.670  1.00  0.00           C
ATOM   3812 1HB  LEU A  34     106.311  73.614 101.256  1.00  0.00           H
ATOM   3813 2HB  LEU A  34     106.645  72.371 102.466  1.00  0.00           H
ATOM   3814 1HD1 LEU A  34     103.783  74.316 103.805  1.00  0.00           H
ATOM   3815 2HD1 LEU A  34     104.074  74.024 102.074  1.00  0.00           H
ATOM   3816 3HD1 LEU A  34     104.303  72.708 103.250  1.00  0.00           H
ATOM   3817 1HD2 LEU A  34     105.726  74.426 105.390  1.00  0.00           H
ATOM   3818 2HD2 LEU A  34     106.274  72.818 104.858  1.00  0.00           H
ATOM   3819 3HD2 LEU A  34     107.381  74.209 104.772  1.00  0.00           H
ATOM   3820  H   LEU A  34     107.785  75.620 101.155  1.00  0.00           H
ATOM   3821  HA  LEU A  34     108.649  73.649 103.212  1.00  0.00           H
ATOM   3822  HG  LEU A  34     105.927  75.262 103.073  1.00  0.00           H
ATOM   3823  N   PHE A  35     108.974  73.195  99.980  1.00  0.00           N
ATOM   3824  CA  PHE A  35     109.540  72.274  99.001  1.00  0.00           C
ATOM   3825  C   PHE A  35     110.904  72.694  98.472  1.00  0.00           C
ATOM   3826  O   PHE A  35     111.434  72.009  97.591  1.00  0.00           O
ATOM   3827  CB  PHE A  35     108.576  72.120  97.822  1.00  0.00           C
ATOM   3828  CG  PHE A  35     107.245  71.537  98.201  1.00  0.00           C
ATOM   3829  CD1 PHE A  35     106.167  72.361  98.489  1.00  0.00           C
ATOM   3830  CD2 PHE A  35     107.066  70.164  98.270  1.00  0.00           C
ATOM   3831  CE1 PHE A  35     104.942  71.826  98.838  1.00  0.00           C
ATOM   3832  CE2 PHE A  35     105.842  69.626  98.617  1.00  0.00           C
ATOM   3833  CZ  PHE A  35     104.779  70.459  98.901  1.00  0.00           C
ATOM   3834 1HB  PHE A  35     108.404  73.093  97.364  1.00  0.00           H
ATOM   3835 2HB  PHE A  35     109.026  71.477  97.067  1.00  0.00           H
ATOM   3836  H   PHE A  35     108.593  74.076  99.664  1.00  0.00           H
ATOM   3837  HA  PHE A  35     109.691  71.307  99.482  1.00  0.00           H
ATOM   3838  HD1 PHE A  35     106.296  73.443  98.438  1.00  0.00           H
ATOM   3839  HD2 PHE A  35     107.907  69.506  98.046  1.00  0.00           H
ATOM   3840  HE1 PHE A  35     104.104  72.486  99.062  1.00  0.00           H
ATOM   3841  HE2 PHE A  35     105.715  68.544  98.667  1.00  0.00           H
ATOM   3842  HZ  PHE A  35     103.814  70.036  99.177  1.00  0.00           H
ATOM   3843  N   ASP A  36     111.483  73.783  98.976  1.00  0.00           N
ATOM   3844  CA  ASP A  36     112.821  74.221  98.575  1.00  0.00           C
ATOM   3845  C   ASP A  36     112.930  74.390  97.061  1.00  0.00           C
ATOM   3846  O   ASP A  36     113.960  74.085  96.456  1.00  0.00           O
ATOM   3847  CB  ASP A  36     113.877  73.223  99.056  1.00  0.00           C
ATOM   3848  CG  ASP A  36     114.042  73.219 100.570  1.00  0.00           C
ATOM   3849  OD1 ASP A  36     114.339  74.255 101.118  1.00  0.00           O
ATOM   3850  OD2 ASP A  36     113.871  72.182 101.164  1.00  0.00           O
ATOM   3851 1HB  ASP A  36     113.601  72.218  98.733  1.00  0.00           H
ATOM   3852 2HB  ASP A  36     114.838  73.461  98.600  1.00  0.00           H
ATOM   3853  H   ASP A  36     110.973  74.323  99.661  1.00  0.00           H
ATOM   3854  HA  ASP A  36     113.007  75.205  99.007  1.00  0.00           H
ATOM   3855  N   SER A  37     111.860  74.873  96.444  1.00  0.00           N
ATOM   3856  CA  SER A  37     111.806  75.044  94.998  1.00  0.00           C
ATOM   3857  C   SER A  37     111.026  76.309  94.677  1.00  0.00           C
ATOM   3858  O   SER A  37     109.832  76.238  94.365  1.00  0.00           O
ATOM   3859  CB  SER A  37     111.158  73.842  94.338  1.00  0.00           C
ATOM   3860  OG  SER A  37     111.199  73.952  92.942  1.00  0.00           O
ATOM   3861 1HB  SER A  37     111.673  72.934  94.649  1.00  0.00           H
ATOM   3862 2HB  SER A  37     110.123  73.760  94.669  1.00  0.00           H
ATOM   3863  H   SER A  37     111.057  75.130  96.999  1.00  0.00           H
ATOM   3864  HA  SER A  37     112.826  75.144  94.623  1.00  0.00           H
ATOM   3865  HG  SER A  37     111.029  74.877  92.744  1.00  0.00           H
ATOM   3866  N   PRO A  38     111.660  77.477  94.746  1.00  0.00           N
ATOM   3867  CA  PRO A  38     110.960  78.722  94.406  1.00  0.00           C
ATOM   3868  C   PRO A  38     110.291  78.641  93.042  1.00  0.00           C
ATOM   3869  O   PRO A  38     110.859  78.121  92.080  1.00  0.00           O
ATOM   3870  CB  PRO A  38     112.083  79.764  94.417  1.00  0.00           C
ATOM   3871  CG  PRO A  38     113.068  79.229  95.399  1.00  0.00           C
ATOM   3872  CD  PRO A  38     113.055  77.741  95.170  1.00  0.00           C
ATOM   3873 1HB  PRO A  38     112.503  79.874  93.406  1.00  0.00           H
ATOM   3874 2HB  PRO A  38     111.681  80.747  94.707  1.00  0.00           H
ATOM   3875 1HG  PRO A  38     114.058  79.676  95.224  1.00  0.00           H
ATOM   3876 2HG  PRO A  38     112.772  79.504  96.422  1.00  0.00           H
ATOM   3877 1HD  PRO A  38     113.773  77.485  94.377  1.00  0.00           H
ATOM   3878 2HD  PRO A  38     113.310  77.224  96.107  1.00  0.00           H
ATOM   3879  HA  PRO A  38     110.203  78.933  95.177  1.00  0.00           H
ATOM   3880  N   SER A  39     109.067  79.152  92.973  1.00  0.00           N
ATOM   3881  CA  SER A  39     108.259  79.067  91.763  1.00  0.00           C
ATOM   3882  C   SER A  39     108.457  80.344  90.957  1.00  0.00           C
ATOM   3883  O   SER A  39     107.900  81.392  91.295  1.00  0.00           O
ATOM   3884  CB  SER A  39     106.794  78.877  92.103  1.00  0.00           C
ATOM   3885  OG  SER A  39     106.005  78.878  90.945  1.00  0.00           O
ATOM   3886 1HB  SER A  39     106.664  77.934  92.634  1.00  0.00           H
ATOM   3887 2HB  SER A  39     106.469  79.675  92.769  1.00  0.00           H
ATOM   3888  H   SER A  39     108.687  79.614  93.787  1.00  0.00           H
ATOM   3889  HA  SER A  39     108.599  78.211  91.179  1.00  0.00           H
ATOM   3890  HG  SER A  39     105.108  79.057  91.236  1.00  0.00           H
ATOM   3891  N   LEU A  40     109.253  80.260  89.893  1.00  0.00           N
ATOM   3892  CA  LEU A  40     109.628  81.462  89.158  1.00  0.00           C
ATOM   3893  C   LEU A  40     108.418  82.126  88.513  1.00  0.00           C
ATOM   3894  O   LEU A  40     108.362  83.356  88.405  1.00  0.00           O
ATOM   3895  CB  LEU A  40     110.662  81.119  88.078  1.00  0.00           C
ATOM   3896  CG  LEU A  40     112.049  80.710  88.591  1.00  0.00           C
ATOM   3897  CD1 LEU A  40     112.926  80.301  87.416  1.00  0.00           C
ATOM   3898  CD2 LEU A  40     112.668  81.869  89.358  1.00  0.00           C
ATOM   3899 1HB  LEU A  40     110.277  80.298  87.476  1.00  0.00           H
ATOM   3900 2HB  LEU A  40     110.791  81.987  87.431  1.00  0.00           H
ATOM   3901 1HD1 LEU A  40     113.911  80.010  87.780  1.00  0.00           H
ATOM   3902 2HD1 LEU A  40     112.469  79.458  86.897  1.00  0.00           H
ATOM   3903 3HD1 LEU A  40     113.027  81.139  86.728  1.00  0.00           H
ATOM   3904 1HD2 LEU A  40     113.654  81.578  89.724  1.00  0.00           H
ATOM   3905 2HD2 LEU A  40     112.766  82.731  88.698  1.00  0.00           H
ATOM   3906 3HD2 LEU A  40     112.030  82.129  90.203  1.00  0.00           H
ATOM   3907  H   LEU A  40     109.605  79.365  89.584  1.00  0.00           H
ATOM   3908  HA  LEU A  40     110.052  82.178  89.860  1.00  0.00           H
ATOM   3909  HG  LEU A  40     111.953  79.848  89.252  1.00  0.00           H
ATOM   3910  N   TRP A  41     107.438  81.334  88.077  1.00  0.00           N
ATOM   3911  CA  TRP A  41     106.316  81.897  87.332  1.00  0.00           C
ATOM   3912  C   TRP A  41     105.272  82.527  88.243  1.00  0.00           C
ATOM   3913  O   TRP A  41     104.409  83.270  87.767  1.00  0.00           O
ATOM   3914  CB  TRP A  41     105.654  80.813  86.480  1.00  0.00           C
ATOM   3915  CG  TRP A  41     105.373  79.548  87.233  1.00  0.00           C
ATOM   3916  CD1 TRP A  41     106.163  78.438  87.286  1.00  0.00           C
ATOM   3917  CD2 TRP A  41     104.214  79.254  88.050  1.00  0.00           C
ATOM   3918  NE1 TRP A  41     105.578  77.479  88.074  1.00  0.00           N
ATOM   3919  CE2 TRP A  41     104.385  77.962  88.551  1.00  0.00           C
ATOM   3920  CE3 TRP A  41     103.062  79.975  88.390  1.00  0.00           C
ATOM   3921  CZ2 TRP A  41     103.446  77.365  89.378  1.00  0.00           C
ATOM   3922  CZ3 TRP A  41     102.122  79.378  89.221  1.00  0.00           C
ATOM   3923  CH2 TRP A  41     102.310  78.106  89.702  1.00  0.00           C
ATOM   3924 1HB  TRP A  41     104.713  81.189  86.079  1.00  0.00           H
ATOM   3925 2HB  TRP A  41     106.297  80.572  85.633  1.00  0.00           H
ATOM   3926  H   TRP A  41     107.460  80.340  88.256  1.00  0.00           H
ATOM   3927  HA  TRP A  41     106.694  82.686  86.683  1.00  0.00           H
ATOM   3928  HD1 TRP A  41     107.119  78.329  86.777  1.00  0.00           H
ATOM   3929  HE1 TRP A  41     105.961  76.565  88.271  1.00  0.00           H
ATOM   3930  HE3 TRP A  41     102.909  80.986  88.013  1.00  0.00           H
ATOM   3931  HZ2 TRP A  41     103.577  76.356  89.770  1.00  0.00           H
ATOM   3932  HZ3 TRP A  41     101.228  79.945  89.481  1.00  0.00           H
ATOM   3933  HH2 TRP A  41     101.552  77.668  90.351  1.00  0.00           H
ATOM   3934  N   SER A  42     105.322  82.238  89.541  1.00  0.00           N
ATOM   3935  CA  SER A  42     104.265  82.687  90.441  1.00  0.00           C
ATOM   3936  C   SER A  42     104.320  84.182  90.714  1.00  0.00           C
ATOM   3937  O   SER A  42     103.288  84.864  90.659  1.00  0.00           O
ATOM   3938  CB  SER A  42     104.352  81.932  91.753  1.00  0.00           C
ATOM   3939  OG  SER A  42     104.031  80.580  91.576  1.00  0.00           O
ATOM   3940 1HB  SER A  42     105.361  82.019  92.155  1.00  0.00           H
ATOM   3941 2HB  SER A  42     103.672  82.379  92.476  1.00  0.00           H
ATOM   3942  H   SER A  42     106.094  81.705  89.917  1.00  0.00           H
ATOM   3943  HA  SER A  42     103.301  82.481  89.972  1.00  0.00           H
ATOM   3944  HG  SER A  42     104.800  80.175  91.169  1.00  0.00           H
ATOM   3945  N   GLU A  43     105.509  84.711  91.003  1.00  0.00           N
ATOM   3946  CA  GLU A  43     105.641  86.140  91.261  1.00  0.00           C
ATOM   3947  C   GLU A  43     105.184  86.979  90.071  1.00  0.00           C
ATOM   3948  O   GLU A  43     104.516  88.005  90.247  1.00  0.00           O
ATOM   3949  CB  GLU A  43     107.093  86.482  91.605  1.00  0.00           C
ATOM   3950  CG  GLU A  43     107.361  87.968  91.794  1.00  0.00           C
ATOM   3951  CD  GLU A  43     108.772  88.258  92.223  1.00  0.00           C
ATOM   3952  OE1 GLU A  43     109.455  87.341  92.611  1.00  0.00           O
ATOM   3953  OE2 GLU A  43     109.168  89.398  92.163  1.00  0.00           O
ATOM   3954 1HB  GLU A  43     107.379  85.970  92.524  1.00  0.00           H
ATOM   3955 2HB  GLU A  43     107.749  86.122  90.812  1.00  0.00           H
ATOM   3956 1HG  GLU A  43     107.165  88.485  90.855  1.00  0.00           H
ATOM   3957 2HG  GLU A  43     106.671  88.358  92.542  1.00  0.00           H
ATOM   3958  H   GLU A  43     106.331  84.125  91.047  1.00  0.00           H
ATOM   3959  HA  GLU A  43     104.993  86.402  92.097  1.00  0.00           H
ATOM   3960  N   GLU A  44     105.524  86.558  88.854  1.00  0.00           N
ATOM   3961  CA  GLU A  44     105.194  87.359  87.679  1.00  0.00           C
ATOM   3962  C   GLU A  44     103.691  87.411  87.437  1.00  0.00           C
ATOM   3963  O   GLU A  44     103.140  88.475  87.121  1.00  0.00           O
ATOM   3964  CB  GLU A  44     105.898  86.799  86.441  1.00  0.00           C
ATOM   3965  CG  GLU A  44     105.753  87.658  85.193  1.00  0.00           C
ATOM   3966  CD  GLU A  44     106.436  88.991  85.318  1.00  0.00           C
ATOM   3967  OE1 GLU A  44     107.347  89.100  86.103  1.00  0.00           O
ATOM   3968  OE2 GLU A  44     106.046  89.903  84.627  1.00  0.00           O
ATOM   3969 1HB  GLU A  44     106.962  86.686  86.647  1.00  0.00           H
ATOM   3970 2HB  GLU A  44     105.501  85.809  86.214  1.00  0.00           H
ATOM   3971 1HG  GLU A  44     106.179  87.123  84.344  1.00  0.00           H
ATOM   3972 2HG  GLU A  44     104.694  87.815  84.994  1.00  0.00           H
ATOM   3973  H   GLU A  44     106.012  85.682  88.731  1.00  0.00           H
ATOM   3974  HA  GLU A  44     105.522  88.384  87.857  1.00  0.00           H
ATOM   3975  N   LEU A  45     103.015  86.271  87.566  1.00  0.00           N
ATOM   3976  CA  LEU A  45     101.571  86.250  87.372  1.00  0.00           C
ATOM   3977  C   LEU A  45     100.878  87.102  88.423  1.00  0.00           C
ATOM   3978  O   LEU A  45      99.893  87.797  88.132  1.00  0.00           O
ATOM   3979  CB  LEU A  45     101.043  84.811  87.439  1.00  0.00           C
ATOM   3980  CG  LEU A  45     101.448  83.900  86.273  1.00  0.00           C
ATOM   3981  CD1 LEU A  45     100.893  82.501  86.506  1.00  0.00           C
ATOM   3982  CD2 LEU A  45     100.930  84.484  84.968  1.00  0.00           C
ATOM   3983 1HB  LEU A  45     101.402  84.352  88.359  1.00  0.00           H
ATOM   3984 2HB  LEU A  45      99.954  84.842  87.473  1.00  0.00           H
ATOM   3985 1HD1 LEU A  45     101.181  81.853  85.677  1.00  0.00           H
ATOM   3986 2HD1 LEU A  45     101.296  82.100  87.436  1.00  0.00           H
ATOM   3987 3HD1 LEU A  45      99.807  82.547  86.569  1.00  0.00           H
ATOM   3988 1HD2 LEU A  45     101.218  83.836  84.139  1.00  0.00           H
ATOM   3989 2HD2 LEU A  45      99.843  84.558  85.009  1.00  0.00           H
ATOM   3990 3HD2 LEU A  45     101.356  85.476  84.818  1.00  0.00           H
ATOM   3991  H   LEU A  45     103.493  85.413  87.798  1.00  0.00           H
ATOM   3992  HA  LEU A  45     101.347  86.671  86.393  1.00  0.00           H
ATOM   3993  HG  LEU A  45     102.535  83.824  86.231  1.00  0.00           H
ATOM   3994  N   ALA A  46     101.396  87.078  89.653  1.00  0.00           N
ATOM   3995  CA  ALA A  46     100.838  87.930  90.693  1.00  0.00           C
ATOM   3996  C   ALA A  46     100.943  89.397  90.309  1.00  0.00           C
ATOM   3997  O   ALA A  46      99.980  90.159  90.465  1.00  0.00           O
ATOM   3998  CB  ALA A  46     101.548  87.669  92.018  1.00  0.00           C
ATOM   3999 1HB  ALA A  46     101.124  88.311  92.791  1.00  0.00           H
ATOM   4000 2HB  ALA A  46     101.417  86.625  92.302  1.00  0.00           H
ATOM   4001 3HB  ALA A  46     102.610  87.885  91.911  1.00  0.00           H
ATOM   4002  H   ALA A  46     102.174  86.474  89.876  1.00  0.00           H
ATOM   4003  HA  ALA A  46      99.781  87.685  90.800  1.00  0.00           H
ATOM   4004  N   ARG A  47     102.101  89.810  89.792  1.00  0.00           N
ATOM   4005  CA  ARG A  47     102.242  91.185  89.323  1.00  0.00           C
ATOM   4006  C   ARG A  47     101.275  91.485  88.183  1.00  0.00           C
ATOM   4007  O   ARG A  47     100.671  92.564  88.136  1.00  0.00           O
ATOM   4008  CB  ARG A  47     103.666  91.446  88.856  1.00  0.00           C
ATOM   4009  CG  ARG A  47     103.971  92.896  88.513  1.00  0.00           C
ATOM   4010  CD  ARG A  47     105.412  93.098  88.212  1.00  0.00           C
ATOM   4011  NE  ARG A  47     106.235  92.988  89.405  1.00  0.00           N
ATOM   4012  CZ  ARG A  47     106.995  91.919  89.714  1.00  0.00           C
ATOM   4013  NH1 ARG A  47     107.025  90.879  88.911  1.00  0.00           N
ATOM   4014  NH2 ARG A  47     107.711  91.917  90.826  1.00  0.00           N
ATOM   4015 1HB  ARG A  47     104.365  91.137  89.632  1.00  0.00           H
ATOM   4016 2HB  ARG A  47     103.875  90.846  87.970  1.00  0.00           H
ATOM   4017 1HG  ARG A  47     103.393  93.191  87.637  1.00  0.00           H
ATOM   4018 2HG  ARG A  47     103.704  93.534  89.356  1.00  0.00           H
ATOM   4019 1HD  ARG A  47     105.743  92.344  87.498  1.00  0.00           H
ATOM   4020 2HD  ARG A  47     105.558  94.090  87.786  1.00  0.00           H
ATOM   4021 1HH1 ARG A  47     106.479  90.881  88.061  1.00  0.00           H
ATOM   4022 2HH1 ARG A  47     107.595  90.078  89.142  1.00  0.00           H
ATOM   4023 1HH2 ARG A  47     107.688  92.716  91.444  1.00  0.00           H
ATOM   4024 2HH2 ARG A  47     108.280  91.116  91.057  1.00  0.00           H
ATOM   4025  H   ARG A  47     102.889  89.182  89.720  1.00  0.00           H
ATOM   4026  HA  ARG A  47     101.993  91.858  90.144  1.00  0.00           H
ATOM   4027  HE  ARG A  47     106.238  93.769  90.048  1.00  0.00           H
ATOM   4028  N   VAL A  48     101.105  90.540  87.254  1.00  0.00           N
ATOM   4029  CA  VAL A  48     100.166  90.775  86.157  1.00  0.00           C
ATOM   4030  C   VAL A  48      98.746  90.925  86.692  1.00  0.00           C
ATOM   4031  O   VAL A  48      98.013  91.850  86.303  1.00  0.00           O
ATOM   4032  CB  VAL A  48     100.213  89.614  85.147  1.00  0.00           C
ATOM   4033  CG1 VAL A  48      99.104  89.759  84.116  1.00  0.00           C
ATOM   4034  CG2 VAL A  48     101.575  89.571  84.471  1.00  0.00           C
ATOM   4035 1HG1 VAL A  48      99.152  88.930  83.410  1.00  0.00           H
ATOM   4036 2HG1 VAL A  48      98.137  89.752  84.618  1.00  0.00           H
ATOM   4037 3HG1 VAL A  48      99.228  90.700  83.578  1.00  0.00           H
ATOM   4038 1HG2 VAL A  48     101.602  88.747  83.759  1.00  0.00           H
ATOM   4039 2HG2 VAL A  48     101.752  90.510  83.947  1.00  0.00           H
ATOM   4040 3HG2 VAL A  48     102.350  89.424  85.224  1.00  0.00           H
ATOM   4041  H   VAL A  48     101.611  89.667  87.290  1.00  0.00           H
ATOM   4042  HA  VAL A  48     100.412  91.729  85.689  1.00  0.00           H
ATOM   4043  HB  VAL A  48     100.039  88.677  85.676  1.00  0.00           H
ATOM   4044  N   LEU A  49      98.339  90.043  87.609  1.00  0.00           N
ATOM   4045  CA  LEU A  49      96.974  90.113  88.117  1.00  0.00           C
ATOM   4046  C   LEU A  49      96.718  91.451  88.796  1.00  0.00           C
ATOM   4047  O   LEU A  49      95.654  92.056  88.617  1.00  0.00           O
ATOM   4048  CB  LEU A  49      96.714  88.970  89.106  1.00  0.00           C
ATOM   4049  CG  LEU A  49      96.675  87.561  88.500  1.00  0.00           C
ATOM   4050  CD1 LEU A  49      96.675  86.527  89.617  1.00  0.00           C
ATOM   4051  CD2 LEU A  49      95.439  87.420  87.624  1.00  0.00           C
ATOM   4052 1HB  LEU A  49      97.496  88.982  89.864  1.00  0.00           H
ATOM   4053 2HB  LEU A  49      95.758  89.146  89.597  1.00  0.00           H
ATOM   4054 1HD1 LEU A  49      96.647  85.526  89.186  1.00  0.00           H
ATOM   4055 2HD1 LEU A  49      97.579  86.638  90.216  1.00  0.00           H
ATOM   4056 3HD1 LEU A  49      95.800  86.674  90.249  1.00  0.00           H
ATOM   4057 1HD2 LEU A  49      95.411  86.419  87.192  1.00  0.00           H
ATOM   4058 2HD2 LEU A  49      94.545  87.580  88.227  1.00  0.00           H
ATOM   4059 3HD2 LEU A  49      95.473  88.160  86.824  1.00  0.00           H
ATOM   4060  H   LEU A  49      98.959  89.327  87.960  1.00  0.00           H
ATOM   4061  HA  LEU A  49      96.288  90.037  87.274  1.00  0.00           H
ATOM   4062  HG  LEU A  49      97.568  87.400  87.896  1.00  0.00           H
ATOM   4063  N   PHE A  50      97.691  91.939  89.567  1.00  0.00           N
ATOM   4064  CA  PHE A  50      97.485  93.179  90.306  1.00  0.00           C
ATOM   4065  C   PHE A  50      97.206  94.345  89.369  1.00  0.00           C
ATOM   4066  O   PHE A  50      96.310  95.158  89.628  1.00  0.00           O
ATOM   4067  CB  PHE A  50      98.709  93.496  91.167  1.00  0.00           C
ATOM   4068  CG  PHE A  50      98.483  94.602  92.158  1.00  0.00           C
ATOM   4069  CD1 PHE A  50      97.757  94.375  93.318  1.00  0.00           C
ATOM   4070  CD2 PHE A  50      98.994  95.871  91.933  1.00  0.00           C
ATOM   4071  CE1 PHE A  50      97.548  95.392  94.231  1.00  0.00           C
ATOM   4072  CE2 PHE A  50      98.788  96.889  92.844  1.00  0.00           C
ATOM   4073  CZ  PHE A  50      98.064  96.648  93.994  1.00  0.00           C
ATOM   4074 1HB  PHE A  50      99.009  92.604  91.715  1.00  0.00           H
ATOM   4075 2HB  PHE A  50      99.542  93.780  90.525  1.00  0.00           H
ATOM   4076  H   PHE A  50      98.575  91.459  89.649  1.00  0.00           H
ATOM   4077  HA  PHE A  50      96.615  93.058  90.951  1.00  0.00           H
ATOM   4078  HD1 PHE A  50      97.351  93.381  93.506  1.00  0.00           H
ATOM   4079  HD2 PHE A  50      99.566  96.061  91.024  1.00  0.00           H
ATOM   4080  HE1 PHE A  50      96.976  95.199  95.138  1.00  0.00           H
ATOM   4081  HE2 PHE A  50      99.196  97.881  92.655  1.00  0.00           H
ATOM   4082  HZ  PHE A  50      97.899  97.450  94.713  1.00  0.00           H
ATOM   4083  N   LEU A  51      97.979  94.456  88.288  1.00  0.00           N
ATOM   4084  CA  LEU A  51      97.758  95.544  87.340  1.00  0.00           C
ATOM   4085  C   LEU A  51      96.344  95.495  86.776  1.00  0.00           C
ATOM   4086  O   LEU A  51      95.623  96.507  86.770  1.00  0.00           O
ATOM   4087  CB  LEU A  51      98.775  95.467  86.195  1.00  0.00           C
ATOM   4088  CG  LEU A  51      98.606  96.510  85.083  1.00  0.00           C
ATOM   4089  CD1 LEU A  51      98.874  97.900  85.646  1.00  0.00           C
ATOM   4090  CD2 LEU A  51      99.556  96.191  83.938  1.00  0.00           C
ATOM   4091 1HB  LEU A  51      99.775  95.584  86.610  1.00  0.00           H
ATOM   4092 2HB  LEU A  51      98.709  94.480  85.736  1.00  0.00           H
ATOM   4093 1HD1 LEU A  51      98.754  98.641  84.856  1.00  0.00           H
ATOM   4094 2HD1 LEU A  51      98.169  98.109  86.450  1.00  0.00           H
ATOM   4095 3HD1 LEU A  51      99.891  97.945  86.033  1.00  0.00           H
ATOM   4096 1HD2 LEU A  51      99.435  96.932  83.148  1.00  0.00           H
ATOM   4097 2HD2 LEU A  51     100.583  96.212  84.301  1.00  0.00           H
ATOM   4098 3HD2 LEU A  51      99.330  95.200  83.544  1.00  0.00           H
ATOM   4099  H   LEU A  51      98.721  93.794  88.113  1.00  0.00           H
ATOM   4100  HA  LEU A  51      97.873  96.490  87.867  1.00  0.00           H
ATOM   4101  HG  LEU A  51      97.579  96.491  84.719  1.00  0.00           H
ATOM   4102  N   HIS A  52      95.920  94.316  86.315  1.00  0.00           N
ATOM   4103  CA  HIS A  52      94.585  94.195  85.741  1.00  0.00           C
ATOM   4104  C   HIS A  52      93.520  94.614  86.744  1.00  0.00           C
ATOM   4105  O   HIS A  52      92.585  95.350  86.407  1.00  0.00           O
ATOM   4106  CB  HIS A  52      94.320  92.759  85.276  1.00  0.00           C
ATOM   4107  CG  HIS A  52      94.899  92.447  83.931  1.00  0.00           C
ATOM   4108  ND1 HIS A  52      94.237  92.727  82.754  1.00  0.00           N
ATOM   4109  CD2 HIS A  52      96.075  91.878  83.576  1.00  0.00           C
ATOM   4110  CE1 HIS A  52      94.983  92.344  81.732  1.00  0.00           C
ATOM   4111  NE2 HIS A  52      96.102  91.826  82.204  1.00  0.00           N
ATOM   4112 1HB  HIS A  52      94.740  92.059  85.999  1.00  0.00           H
ATOM   4113 2HB  HIS A  52      93.246  92.582  85.235  1.00  0.00           H
ATOM   4114  H   HIS A  52      96.513  93.499  86.356  1.00  0.00           H
ATOM   4115  HA  HIS A  52      94.498  94.858  84.880  1.00  0.00           H
ATOM   4116  HD2 HIS A  52      96.854  91.526  84.253  1.00  0.00           H
ATOM   4117  HE1 HIS A  52      94.720  92.440  80.679  1.00  0.00           H
ATOM   4118  HE2 HIS A  52      96.859  91.450  81.651  1.00  0.00           H
ATOM   4119  N   MET A  53      93.654  94.159  87.993  1.00  0.00           N
ATOM   4120  CA  MET A  53      92.700  94.546  89.024  1.00  0.00           C
ATOM   4121  C   MET A  53      92.780  96.035  89.321  1.00  0.00           C
ATOM   4122  O   MET A  53      91.759  96.672  89.603  1.00  0.00           O
ATOM   4123  CB  MET A  53      92.943  93.736  90.297  1.00  0.00           C
ATOM   4124  CG  MET A  53      92.571  92.264  90.187  1.00  0.00           C
ATOM   4125  SD  MET A  53      92.614  91.416  91.778  1.00  0.00           S
ATOM   4126  CE  MET A  53      94.369  91.100  91.946  1.00  0.00           C
ATOM   4127 1HB  MET A  53      93.995  93.796  90.570  1.00  0.00           H
ATOM   4128 2HB  MET A  53      92.366  94.166  91.117  1.00  0.00           H
ATOM   4129 1HG  MET A  53      91.567  92.172  89.774  1.00  0.00           H
ATOM   4130 2HG  MET A  53      93.265  91.763  89.511  1.00  0.00           H
ATOM   4131 1HE  MET A  53      94.556  90.578  92.885  1.00  0.00           H
ATOM   4132 2HE  MET A  53      94.709  90.483  91.113  1.00  0.00           H
ATOM   4133 3HE  MET A  53      94.911  92.046  91.942  1.00  0.00           H
ATOM   4134  H   MET A  53      94.417  93.542  88.234  1.00  0.00           H
ATOM   4135  HA  MET A  53      91.694  94.334  88.662  1.00  0.00           H
ATOM   4136  N   ALA A  54      93.980  96.612  89.257  1.00  0.00           N
ATOM   4137  CA  ALA A  54      94.121  98.041  89.520  1.00  0.00           C
ATOM   4138  C   ALA A  54      93.301  98.866  88.537  1.00  0.00           C
ATOM   4139  O   ALA A  54      92.659  99.860  88.916  1.00  0.00           O
ATOM   4140  CB  ALA A  54      95.593  98.441  89.459  1.00  0.00           C
ATOM   4141 1HB  ALA A  54      95.688  99.509  89.656  1.00  0.00           H
ATOM   4142 2HB  ALA A  54      96.153  97.882  90.209  1.00  0.00           H
ATOM   4143 3HB  ALA A  54      95.990  98.219  88.470  1.00  0.00           H
ATOM   4144  H   ALA A  54      94.802  96.071  89.027  1.00  0.00           H
ATOM   4145  HA  ALA A  54      93.738  98.240  90.521  1.00  0.00           H
ATOM   4146  N   ILE A  55      93.297  98.465  87.263  1.00  0.00           N
ATOM   4147  CA  ILE A  55      92.709  99.335  86.250  1.00  0.00           C
ATOM   4148  C   ILE A  55      91.331  98.830  85.841  1.00  0.00           C
ATOM   4149  O   ILE A  55      90.367  99.601  85.800  1.00  0.00           O
ATOM   4150  CB  ILE A  55      93.615  99.429  85.009  1.00  0.00           C
ATOM   4151  CG1 ILE A  55      95.028  99.861  85.411  1.00  0.00           C
ATOM   4152  CG2 ILE A  55      93.027 100.397  83.994  1.00  0.00           C
ATOM   4153  CD1 ILE A  55      96.044  99.738  84.298  1.00  0.00           C
ATOM   4154 1HG1 ILE A  55      95.010 100.899  85.743  1.00  0.00           H
ATOM   4155 2HG1 ILE A  55      95.369  99.256  86.251  1.00  0.00           H
ATOM   4156 1HG2 ILE A  55      93.681 100.452  83.123  1.00  0.00           H
ATOM   4157 2HG2 ILE A  55      92.043 100.048  83.686  1.00  0.00           H
ATOM   4158 3HG2 ILE A  55      92.938 101.386  84.443  1.00  0.00           H
ATOM   4159 1HD1 ILE A  55      97.020 100.062  84.659  1.00  0.00           H
ATOM   4160 2HD1 ILE A  55      96.104  98.699  83.973  1.00  0.00           H
ATOM   4161 3HD1 ILE A  55      95.742 100.364  83.459  1.00  0.00           H
ATOM   4162  H   ILE A  55      93.688  97.577  86.982  1.00  0.00           H
ATOM   4163  HA  ILE A  55      92.558 100.321  86.687  1.00  0.00           H
ATOM   4164  HB  ILE A  55      93.706  98.445  84.549  1.00  0.00           H
ATOM   4165  N   ILE A  56      91.205  97.534  85.545  1.00  0.00           N
ATOM   4166  CA  ILE A  56      89.883  97.001  85.230  1.00  0.00           C
ATOM   4167  C   ILE A  56      88.962  97.085  86.442  1.00  0.00           C
ATOM   4168  O   ILE A  56      87.814  97.528  86.332  1.00  0.00           O
ATOM   4169  CB  ILE A  56      89.975  95.541  84.752  1.00  0.00           C
ATOM   4170  CG1 ILE A  56      90.714  95.462  83.414  1.00  0.00           C
ATOM   4171  CG2 ILE A  56      88.586  94.931  84.634  1.00  0.00           C
ATOM   4172  CD1 ILE A  56      91.129  94.061  83.026  1.00  0.00           C
ATOM   4173 1HG1 ILE A  56      90.078  95.861  82.624  1.00  0.00           H
ATOM   4174 2HG1 ILE A  56      91.609  96.083  83.456  1.00  0.00           H
ATOM   4175 1HG2 ILE A  56      88.670  93.899  84.294  1.00  0.00           H
ATOM   4176 2HG2 ILE A  56      88.095  94.955  85.605  1.00  0.00           H
ATOM   4177 3HG2 ILE A  56      87.998  95.503  83.916  1.00  0.00           H
ATOM   4178 1HD1 ILE A  56      91.647  94.087  82.067  1.00  0.00           H
ATOM   4179 2HD1 ILE A  56      91.796  93.656  83.788  1.00  0.00           H
ATOM   4180 3HD1 ILE A  56      90.245  93.430  82.943  1.00  0.00           H
ATOM   4181  H   ILE A  56      92.001  96.912  85.533  1.00  0.00           H
ATOM   4182  HA  ILE A  56      89.434  97.624  84.457  1.00  0.00           H
ATOM   4183  HB  ILE A  56      90.556  94.960  85.467  1.00  0.00           H
ATOM   4184  N   GLY A  57      89.445  96.676  87.619  1.00  0.00           N
ATOM   4185  CA  GLY A  57      88.658  96.822  88.832  1.00  0.00           C
ATOM   4186  C   GLY A  57      88.348  98.257  89.189  1.00  0.00           C
ATOM   4187  O   GLY A  57      87.435  98.509  89.987  1.00  0.00           O
ATOM   4188 1HA  GLY A  57      87.716  96.285  88.721  1.00  0.00           H
ATOM   4189 2HA  GLY A  57      89.191  96.368  89.667  1.00  0.00           H
ATOM   4190  H   GLY A  57      90.364  96.261  87.676  1.00  0.00           H
ATOM   4191  N   GLY A  58      89.104  99.202  88.637  1.00  0.00           N
ATOM   4192  CA  GLY A  58      88.794 100.601  88.888  1.00  0.00           C
ATOM   4193  C   GLY A  58      87.360 100.950  88.533  1.00  0.00           C
ATOM   4194  O   GLY A  58      86.742 101.811  89.165  1.00  0.00           O
ATOM   4195 1HA  GLY A  58      88.965 100.828  89.940  1.00  0.00           H
ATOM   4196 2HA  GLY A  58      89.467 101.232  88.310  1.00  0.00           H
ATOM   4197  H   GLY A  58      89.890  98.971  88.045  1.00  0.00           H
ATOM   4198  N   ALA A  59      86.802 100.274  87.525  1.00  0.00           N
ATOM   4199  CA  ALA A  59      85.411 100.513  87.150  1.00  0.00           C
ATOM   4200  C   ALA A  59      84.458 100.172  88.289  1.00  0.00           C
ATOM   4201  O   ALA A  59      83.362 100.735  88.377  1.00  0.00           O
ATOM   4202  CB  ALA A  59      85.059  99.714  85.900  1.00  0.00           C
ATOM   4203 1HB  ALA A  59      84.019  99.900  85.630  1.00  0.00           H
ATOM   4204 2HB  ALA A  59      85.707 100.019  85.078  1.00  0.00           H
ATOM   4205 3HB  ALA A  59      85.198  98.652  86.096  1.00  0.00           H
ATOM   4206  H   ALA A  59      87.339  99.590  87.011  1.00  0.00           H
ATOM   4207  HA  ALA A  59      85.295 101.576  86.936  1.00  0.00           H
ATOM   4208  N   ILE A  60      84.846  99.240  89.163  1.00  0.00           N
ATOM   4209  CA  ILE A  60      83.988  98.884  90.289  1.00  0.00           C
ATOM   4210  C   ILE A  60      83.918 100.037  91.276  1.00  0.00           C
ATOM   4211  O   ILE A  60      82.837 100.407  91.755  1.00  0.00           O
ATOM   4212  CB  ILE A  60      84.499  97.620  91.004  1.00  0.00           C
ATOM   4213  CG1 ILE A  60      84.437  96.413  90.063  1.00  0.00           C
ATOM   4214  CG2 ILE A  60      83.689  97.357  92.264  1.00  0.00           C
ATOM   4215  CD1 ILE A  60      85.240  95.225  90.541  1.00  0.00           C
ATOM   4216 1HG1 ILE A  60      83.401  96.099  89.942  1.00  0.00           H
ATOM   4217 2HG1 ILE A  60      84.808  96.700  89.079  1.00  0.00           H
ATOM   4218 1HG2 ILE A  60      84.062  96.460  92.756  1.00  0.00           H
ATOM   4219 2HG2 ILE A  60      83.782  98.207  92.940  1.00  0.00           H
ATOM   4220 3HG2 ILE A  60      82.640  97.217  92.001  1.00  0.00           H
ATOM   4221 1HD1 ILE A  60      85.148  94.411  89.822  1.00  0.00           H
ATOM   4222 2HD1 ILE A  60      86.289  95.508  90.635  1.00  0.00           H
ATOM   4223 3HD1 ILE A  60      84.864  94.898  91.509  1.00  0.00           H
ATOM   4224  H   ILE A  60      85.735  98.773  89.055  1.00  0.00           H
ATOM   4225  HA  ILE A  60      82.981  98.705  89.913  1.00  0.00           H
ATOM   4226  HB  ILE A  60      85.545  97.753  91.277  1.00  0.00           H
ATOM   4227  N   ALA A  61      85.072 100.618  91.599  1.00  0.00           N
ATOM   4228  CA  ALA A  61      85.088 101.773  92.489  1.00  0.00           C
ATOM   4229  C   ALA A  61      84.299 102.932  91.895  1.00  0.00           C
ATOM   4230  O   ALA A  61      83.608 103.655  92.619  1.00  0.00           O
ATOM   4231  CB  ALA A  61      86.525 102.194  92.781  1.00  0.00           C
ATOM   4232 1HB  ALA A  61      86.524 103.057  93.447  1.00  0.00           H
ATOM   4233 2HB  ALA A  61      87.056 101.369  93.258  1.00  0.00           H
ATOM   4234 3HB  ALA A  61      87.024 102.455  91.850  1.00  0.00           H
ATOM   4235  H   ALA A  61      85.946 100.267  91.233  1.00  0.00           H
ATOM   4236  HA  ALA A  61      84.605 101.487  93.424  1.00  0.00           H
ATOM   4237  N   ILE A  62      84.388 103.119  90.578  1.00  0.00           N
ATOM   4238  CA  ILE A  62      83.619 104.178  89.928  1.00  0.00           C
ATOM   4239  C   ILE A  62      82.126 103.903  90.039  1.00  0.00           C
ATOM   4240  O   ILE A  62      81.343 104.788  90.399  1.00  0.00           O
ATOM   4241  CB  ILE A  62      84.008 104.316  88.444  1.00  0.00           C
ATOM   4242  CG1 ILE A  62      85.441 104.840  88.315  1.00  0.00           C
ATOM   4243  CG2 ILE A  62      83.035 105.234  87.722  1.00  0.00           C
ATOM   4244  CD1 ILE A  62      85.998 104.754  86.913  1.00  0.00           C
ATOM   4245 1HG1 ILE A  62      85.477 105.882  88.633  1.00  0.00           H
ATOM   4246 2HG1 ILE A  62      86.097 104.275  88.977  1.00  0.00           H
ATOM   4247 1HG2 ILE A  62      83.325 105.321  86.675  1.00  0.00           H
ATOM   4248 2HG2 ILE A  62      82.029 104.821  87.786  1.00  0.00           H
ATOM   4249 3HG2 ILE A  62      83.052 106.220  88.186  1.00  0.00           H
ATOM   4250 1HD1 ILE A  62      87.017 105.143  86.901  1.00  0.00           H
ATOM   4251 2HD1 ILE A  62      86.005 103.713  86.587  1.00  0.00           H
ATOM   4252 3HD1 ILE A  62      85.378 105.342  86.238  1.00  0.00           H
ATOM   4253  H   ILE A  62      84.988 102.531  90.016  1.00  0.00           H
ATOM   4254  HA  ILE A  62      83.813 105.115  90.448  1.00  0.00           H
ATOM   4255  HB  ILE A  62      83.988 103.335  87.970  1.00  0.00           H
ATOM   4256  N   LYS A  63      81.709 102.674  89.733  1.00  0.00           N
ATOM   4257  CA  LYS A  63      80.291 102.332  89.808  1.00  0.00           C
ATOM   4258  C   LYS A  63      79.693 102.726  91.151  1.00  0.00           C
ATOM   4259  O   LYS A  63      78.601 103.303  91.206  1.00  0.00           O
ATOM   4260  CB  LYS A  63      80.088 100.836  89.564  1.00  0.00           C
ATOM   4261  CG  LYS A  63      78.637 100.377  89.643  1.00  0.00           C
ATOM   4262  CD  LYS A  63      78.514  98.885  89.372  1.00  0.00           C
ATOM   4263  CE  LYS A  63      79.147  98.065  90.487  1.00  0.00           C
ATOM   4264  NZ  LYS A  63      78.922  96.606  90.301  1.00  0.00           N
ATOM   4265 1HB  LYS A  63      80.468 100.573  88.577  1.00  0.00           H
ATOM   4266 2HB  LYS A  63      80.659 100.266  90.297  1.00  0.00           H
ATOM   4267 1HG  LYS A  63      78.242 100.591  90.637  1.00  0.00           H
ATOM   4268 2HG  LYS A  63      78.043 100.921  88.910  1.00  0.00           H
ATOM   4269 1HD  LYS A  63      77.460  98.616  89.288  1.00  0.00           H
ATOM   4270 2HD  LYS A  63      79.009  98.644  88.432  1.00  0.00           H
ATOM   4271 1HE  LYS A  63      80.219  98.255  90.514  1.00  0.00           H
ATOM   4272 2HE  LYS A  63      78.723  98.365  91.445  1.00  0.00           H
ATOM   4273 1HZ  LYS A  63      79.356  96.099  91.059  1.00  0.00           H
ATOM   4274 2HZ  LYS A  63      77.930  96.416  90.293  1.00  0.00           H
ATOM   4275 3HZ  LYS A  63      79.328  96.312  89.424  1.00  0.00           H
ATOM   4276  H   LYS A  63      82.371 101.967  89.446  1.00  0.00           H
ATOM   4277  HA  LYS A  63      79.759 102.893  89.039  1.00  0.00           H
ATOM   4278  N   LYS A  64      80.386 102.423  92.246  1.00  0.00           N
ATOM   4279  CA  LYS A  64      79.879 102.710  93.581  1.00  0.00           C
ATOM   4280  C   LYS A  64      80.335 104.065  94.107  1.00  0.00           C
ATOM   4281  O   LYS A  64      79.954 104.442  95.219  1.00  0.00           O
ATOM   4282  CB  LYS A  64      80.306 101.609  94.552  1.00  0.00           C
ATOM   4283  CG  LYS A  64      79.713 100.239  94.250  1.00  0.00           C
ATOM   4284  CD  LYS A  64      80.091  99.225  95.319  1.00  0.00           C
ATOM   4285  CE  LYS A  64      81.555  98.823  95.210  1.00  0.00           C
ATOM   4286  NZ  LYS A  64      81.857  97.601  96.003  1.00  0.00           N
ATOM   4287 1HB  LYS A  64      81.392 101.514  94.539  1.00  0.00           H
ATOM   4288 2HB  LYS A  64      80.014 101.884  95.566  1.00  0.00           H
ATOM   4289 1HG  LYS A  64      78.627 100.315  94.201  1.00  0.00           H
ATOM   4290 2HG  LYS A  64      80.079  99.889  93.285  1.00  0.00           H
ATOM   4291 1HD  LYS A  64      79.913  99.654  96.307  1.00  0.00           H
ATOM   4292 2HD  LYS A  64      79.471  98.335  95.212  1.00  0.00           H
ATOM   4293 1HE  LYS A  64      81.803  98.635  94.167  1.00  0.00           H
ATOM   4294 2HE  LYS A  64      82.184  99.638  95.569  1.00  0.00           H
ATOM   4295 1HZ  LYS A  64      82.835  97.368  95.905  1.00  0.00           H
ATOM   4296 2HZ  LYS A  64      81.648  97.770  96.977  1.00  0.00           H
ATOM   4297 3HZ  LYS A  64      81.294  96.833  95.667  1.00  0.00           H
ATOM   4298  H   LYS A  64      81.289 101.982  92.148  1.00  0.00           H
ATOM   4299  HA  LYS A  64      78.790 102.749  93.537  1.00  0.00           H
ATOM   4300  N   ASP A  65      81.145 104.793  93.333  1.00  0.00           N
ATOM   4301  CA  ASP A  65      81.787 106.050  93.746  1.00  0.00           C
ATOM   4302  C   ASP A  65      82.568 105.901  95.050  1.00  0.00           C
ATOM   4303  O   ASP A  65      82.495 106.752  95.938  1.00  0.00           O
ATOM   4304  CB  ASP A  65      80.740 107.155  93.908  1.00  0.00           C
ATOM   4305  CG  ASP A  65      81.341 108.553  93.853  1.00  0.00           C
ATOM   4306  OD1 ASP A  65      82.241 108.761  93.075  1.00  0.00           O
ATOM   4307  OD2 ASP A  65      80.894 109.399  94.590  1.00  0.00           O
ATOM   4308 1HB  ASP A  65      79.992 107.065  93.120  1.00  0.00           H
ATOM   4309 2HB  ASP A  65      80.227 107.033  94.862  1.00  0.00           H
ATOM   4310  H   ASP A  65      81.314 104.437  92.402  1.00  0.00           H
ATOM   4311  HA  ASP A  65      82.534 106.319  92.999  1.00  0.00           H
ATOM   4312  N   ASP A  66      83.339 104.827  95.165  1.00  0.00           N
ATOM   4313  CA  ASP A  66      84.128 104.578  96.362  1.00  0.00           C
ATOM   4314  C   ASP A  66      85.573 105.024  96.224  1.00  0.00           C
ATOM   4315  O   ASP A  66      86.374 104.750  97.123  1.00  0.00           O
ATOM   4316  CB  ASP A  66      84.090 103.089  96.714  1.00  0.00           C
ATOM   4317  CG  ASP A  66      82.747 102.646  97.277  1.00  0.00           C
ATOM   4318  OD1 ASP A  66      82.188 103.370  98.067  1.00  0.00           O
ATOM   4319  OD2 ASP A  66      82.292 101.589  96.912  1.00  0.00           O
ATOM   4320 1HB  ASP A  66      84.307 102.499  95.823  1.00  0.00           H
ATOM   4321 2HB  ASP A  66      84.866 102.869  97.448  1.00  0.00           H
ATOM   4322  H   ASP A  66      83.380 104.166  94.402  1.00  0.00           H
ATOM   4323  HA  ASP A  66      83.703 105.157  97.182  1.00  0.00           H
ATOM   4324  N   HIS A  67      85.932 105.688  95.129  1.00  0.00           N
ATOM   4325  CA  HIS A  67      87.307 106.126  94.937  1.00  0.00           C
ATOM   4326  C   HIS A  67      87.617 107.281  95.878  1.00  0.00           C
ATOM   4327  O   HIS A  67      86.771 108.152  96.105  1.00  0.00           O
ATOM   4328  CB  HIS A  67      87.552 106.551  93.485  1.00  0.00           C
ATOM   4329  CG  HIS A  67      89.001 106.618  93.114  1.00  0.00           C
ATOM   4330  ND1 HIS A  67      89.836 107.623  93.556  1.00  0.00           N
ATOM   4331  CD2 HIS A  67      89.763 105.806  92.344  1.00  0.00           C
ATOM   4332  CE1 HIS A  67      91.051 107.425  93.073  1.00  0.00           C
ATOM   4333  NE2 HIS A  67      91.032 106.330  92.335  1.00  0.00           N
ATOM   4334 1HB  HIS A  67      87.060 105.848  92.812  1.00  0.00           H
ATOM   4335 2HB  HIS A  67      87.110 107.532  93.314  1.00  0.00           H
ATOM   4336  H   HIS A  67      85.245 105.894  94.418  1.00  0.00           H
ATOM   4337  HA  HIS A  67      87.986 105.306  95.171  1.00  0.00           H
ATOM   4338  HD1 HIS A  67      89.600 108.345  94.206  1.00  0.00           H
ATOM   4339  HD2 HIS A  67      89.545 104.894  91.787  1.00  0.00           H
ATOM   4340  HE1 HIS A  67      91.861 108.115  93.309  1.00  0.00           H
ATOM   4341  N   VAL A  68      88.832 107.288  96.425  1.00  0.00           N
ATOM   4342  CA  VAL A  68      89.287 108.412  97.230  1.00  0.00           C
ATOM   4343  C   VAL A  68      89.211 109.692  96.412  1.00  0.00           C
ATOM   4344  O   VAL A  68      89.690 109.753  95.274  1.00  0.00           O
ATOM   4345  CB  VAL A  68      90.734 108.187  97.710  1.00  0.00           C
ATOM   4346  CG1 VAL A  68      91.281 109.449  98.361  1.00  0.00           C
ATOM   4347  CG2 VAL A  68      90.782 107.016  98.678  1.00  0.00           C
ATOM   4348 1HG1 VAL A  68      92.304 109.272  98.694  1.00  0.00           H
ATOM   4349 2HG1 VAL A  68      91.270 110.265  97.639  1.00  0.00           H
ATOM   4350 3HG1 VAL A  68      90.662 109.713  99.218  1.00  0.00           H
ATOM   4351 1HG2 VAL A  68      91.807 106.862  99.013  1.00  0.00           H
ATOM   4352 2HG2 VAL A  68      90.147 107.229  99.539  1.00  0.00           H
ATOM   4353 3HG2 VAL A  68      90.425 106.115  98.178  1.00  0.00           H
ATOM   4354  H   VAL A  68      89.451 106.503  96.281  1.00  0.00           H
ATOM   4355  HA  VAL A  68      88.621 108.517  98.087  1.00  0.00           H
ATOM   4356  HB  VAL A  68      91.364 107.972  96.846  1.00  0.00           H
ATOM   4357  N   LYS A  69      88.599 110.722  96.989  1.00  0.00           N
ATOM   4358  CA  LYS A  69      88.304 111.948  96.268  1.00  0.00           C
ATOM   4359  C   LYS A  69      88.308 113.117  97.239  1.00  0.00           C
ATOM   4360  O   LYS A  69      88.178 112.946  98.453  1.00  0.00           O
ATOM   4361  CB  LYS A  69      86.957 111.850  95.550  1.00  0.00           C
ATOM   4362  CG  LYS A  69      85.757 111.716  96.478  1.00  0.00           C
ATOM   4363  CD  LYS A  69      84.461 111.588  95.691  1.00  0.00           C
ATOM   4364  CE  LYS A  69      83.251 111.576  96.613  1.00  0.00           C
ATOM   4365  NZ  LYS A  69      81.973 111.520  95.854  1.00  0.00           N
ATOM   4366 1HB  LYS A  69      86.807 112.738  94.935  1.00  0.00           H
ATOM   4367 2HB  LYS A  69      86.962 110.987  94.883  1.00  0.00           H
ATOM   4368 1HG  LYS A  69      85.880 110.832  97.106  1.00  0.00           H
ATOM   4369 2HG  LYS A  69      85.696 112.592  97.122  1.00  0.00           H
ATOM   4370 1HD  LYS A  69      84.372 112.426  94.998  1.00  0.00           H
ATOM   4371 2HD  LYS A  69      84.476 110.663  95.114  1.00  0.00           H
ATOM   4372 1HE  LYS A  69      83.306 110.711  97.273  1.00  0.00           H
ATOM   4373 2HE  LYS A  69      83.254 112.476  97.229  1.00  0.00           H
ATOM   4374 1HZ  LYS A  69      81.197 111.514  96.500  1.00  0.00           H
ATOM   4375 2HZ  LYS A  69      81.903 112.328  95.251  1.00  0.00           H
ATOM   4376 3HZ  LYS A  69      81.950 110.680  95.294  1.00  0.00           H
ATOM   4377  H   LYS A  69      88.333 110.646  97.961  1.00  0.00           H
ATOM   4378  HA  LYS A  69      89.080 112.104  95.519  1.00  0.00           H
ATOM   4379  N   ILE A  70      88.459 114.314  96.688  1.00  0.00           N
ATOM   4380  CA  ILE A  70      88.365 115.536  97.475  1.00  0.00           C
ATOM   4381  C   ILE A  70      87.206 116.368  96.950  1.00  0.00           C
ATOM   4382  O   ILE A  70      87.273 116.921  95.848  1.00  0.00           O
ATOM   4383  CB  ILE A  70      89.670 116.350  97.416  1.00  0.00           C
ATOM   4384  CG1 ILE A  70      90.845 115.514  97.928  1.00  0.00           C
ATOM   4385  CG2 ILE A  70      89.534 117.633  98.222  1.00  0.00           C
ATOM   4386  CD1 ILE A  70      92.166 116.249  97.924  1.00  0.00           C
ATOM   4387 1HG1 ILE A  70      90.640 115.184  98.946  1.00  0.00           H
ATOM   4388 2HG1 ILE A  70      90.952 114.620  97.312  1.00  0.00           H
ATOM   4389 1HG2 ILE A  70      90.465 118.196  98.170  1.00  0.00           H
ATOM   4390 2HG2 ILE A  70      88.723 118.234  97.814  1.00  0.00           H
ATOM   4391 3HG2 ILE A  70      89.316 117.387  99.262  1.00  0.00           H
ATOM   4392 1HD1 ILE A  70      92.950 115.591  98.300  1.00  0.00           H
ATOM   4393 2HD1 ILE A  70      92.408 116.558  96.907  1.00  0.00           H
ATOM   4394 3HD1 ILE A  70      92.094 117.128  98.563  1.00  0.00           H
ATOM   4395  H   ILE A  70      88.644 114.379  95.697  1.00  0.00           H
ATOM   4396  HA  ILE A  70      88.172 115.265  98.512  1.00  0.00           H
ATOM   4397  HB  ILE A  70      89.892 116.605  96.380  1.00  0.00           H
ATOM   4398  N   THR A  71      86.139 116.466  97.737  1.00  0.00           N
ATOM   4399  CA  THR A  71      84.999 117.282  97.359  1.00  0.00           C
ATOM   4400  C   THR A  71      84.559 118.264  98.432  1.00  0.00           C
ATOM   4401  O   THR A  71      83.726 119.130  98.145  1.00  0.00           O
ATOM   4402  CB  THR A  71      83.804 116.387  96.980  1.00  0.00           C
ATOM   4403  OG1 THR A  71      83.386 115.633  98.125  1.00  0.00           O
ATOM   4404  CG2 THR A  71      84.188 115.431  95.861  1.00  0.00           C
ATOM   4405 1HG2 THR A  71      83.331 114.807  95.606  1.00  0.00           H
ATOM   4406 2HG2 THR A  71      84.495 116.001  94.984  1.00  0.00           H
ATOM   4407 3HG2 THR A  71      85.012 114.799  96.189  1.00  0.00           H
ATOM   4408  H   THR A  71      86.116 115.966  98.614  1.00  0.00           H
ATOM   4409  HA  THR A  71      85.275 117.880  96.490  1.00  0.00           H
ATOM   4410  HB  THR A  71      82.973 117.010  96.649  1.00  0.00           H
ATOM   4411  HG1 THR A  71      82.841 116.186  98.690  1.00  0.00           H
ATOM   4412  N   PHE A  72      85.088 118.161  99.651  1.00  0.00           N
ATOM   4413  CA  PHE A  72      84.599 119.001 100.735  1.00  0.00           C
ATOM   4414  C   PHE A  72      84.508 120.469 100.344  1.00  0.00           C
ATOM   4415  O   PHE A  72      83.505 121.119 100.654  1.00  0.00           O
ATOM   4416  CB  PHE A  72      85.507 118.858 101.958  1.00  0.00           C
ATOM   4417  CG  PHE A  72      85.095 119.714 103.122  1.00  0.00           C
ATOM   4418  CD1 PHE A  72      84.265 119.210 104.113  1.00  0.00           C
ATOM   4419  CD2 PHE A  72      85.535 121.025 103.229  1.00  0.00           C
ATOM   4420  CE1 PHE A  72      83.885 119.996 105.184  1.00  0.00           C
ATOM   4421  CE2 PHE A  72      85.158 121.812 104.299  1.00  0.00           C
ATOM   4422  CZ  PHE A  72      84.331 121.297 105.277  1.00  0.00           C
ATOM   4423 1HB  PHE A  72      85.515 117.820 102.286  1.00  0.00           H
ATOM   4424 2HB  PHE A  72      86.528 119.123 101.686  1.00  0.00           H
ATOM   4425  H   PHE A  72      85.831 117.503  99.836  1.00  0.00           H
ATOM   4426  HA  PHE A  72      83.589 118.680 100.994  1.00  0.00           H
ATOM   4427  HD1 PHE A  72      83.913 118.180 104.040  1.00  0.00           H
ATOM   4428  HD2 PHE A  72      86.187 121.432 102.455  1.00  0.00           H
ATOM   4429  HE1 PHE A  72      83.233 119.587 105.955  1.00  0.00           H
ATOM   4430  HE2 PHE A  72      85.511 122.841 104.371  1.00  0.00           H
ATOM   4431  HZ  PHE A  72      84.032 121.918 106.121  1.00  0.00           H
ATOM   4432  N   PHE A  73      85.523 121.009  99.674  1.00  0.00           N
ATOM   4433  CA  PHE A  73      85.564 122.436  99.386  1.00  0.00           C
ATOM   4434  C   PHE A  73      84.467 122.898  98.444  1.00  0.00           C
ATOM   4435  O   PHE A  73      84.123 124.083  98.453  1.00  0.00           O
ATOM   4436  CB  PHE A  73      86.922 122.805  98.787  1.00  0.00           C
ATOM   4437  CG  PHE A  73      88.087 122.468  99.675  1.00  0.00           C
ATOM   4438  CD1 PHE A  73      88.930 121.411  99.365  1.00  0.00           C
ATOM   4439  CD2 PHE A  73      88.342 123.207 100.820  1.00  0.00           C
ATOM   4440  CE1 PHE A  73      90.001 121.100 100.181  1.00  0.00           C
ATOM   4441  CE2 PHE A  73      89.412 122.899 101.636  1.00  0.00           C
ATOM   4442  CZ  PHE A  73      90.243 121.844 101.316  1.00  0.00           C
ATOM   4443 1HB  PHE A  73      87.056 122.285  97.839  1.00  0.00           H
ATOM   4444 2HB  PHE A  73      86.950 123.874  98.581  1.00  0.00           H
ATOM   4445  H   PHE A  73      86.281 120.421  99.357  1.00  0.00           H
ATOM   4446  HA  PHE A  73      85.425 122.981 100.320  1.00  0.00           H
ATOM   4447  HD1 PHE A  73      88.739 120.823  98.467  1.00  0.00           H
ATOM   4448  HD2 PHE A  73      87.685 124.040 101.073  1.00  0.00           H
ATOM   4449  HE1 PHE A  73      90.655 120.266  99.926  1.00  0.00           H
ATOM   4450  HE2 PHE A  73      89.602 123.488 102.534  1.00  0.00           H
ATOM   4451  HZ  PHE A  73      91.086 121.599 101.960  1.00  0.00           H
ATOM   4452  N   SER A  74      83.913 122.000  97.630  1.00  0.00           N
ATOM   4453  CA  SER A  74      82.879 122.406  96.687  1.00  0.00           C
ATOM   4454  C   SER A  74      81.543 122.620  97.383  1.00  0.00           C
ATOM   4455  O   SER A  74      80.619 123.200  96.803  1.00  0.00           O
ATOM   4456  CB  SER A  74      82.727 121.360  95.599  1.00  0.00           C
ATOM   4457  OG  SER A  74      82.210 120.166  96.119  1.00  0.00           O
ATOM   4458 1HB  SER A  74      82.065 121.738  94.821  1.00  0.00           H
ATOM   4459 2HB  SER A  74      83.697 121.170  95.140  1.00  0.00           H
ATOM   4460  H   SER A  74      84.203 121.033  97.657  1.00  0.00           H
ATOM   4461  HA  SER A  74      83.171 123.357  96.239  1.00  0.00           H
ATOM   4462  HG  SER A  74      82.641 120.038  96.968  1.00  0.00           H
ATOM   4463  N   ASP A  75      81.428 122.176  98.636  1.00  0.00           N
ATOM   4464  CA  ASP A  75      80.173 122.317  99.367  1.00  0.00           C
ATOM   4465  C   ASP A  75      79.870 123.766  99.720  1.00  0.00           C
ATOM   4466  O   ASP A  75      78.747 124.081 100.128  1.00  0.00           O
ATOM   4467  CB  ASP A  75      80.208 121.478 100.647  1.00  0.00           C
ATOM   4468  CG  ASP A  75      80.135 119.981 100.377  1.00  0.00           C
ATOM   4469  OD1 ASP A  75      79.817 119.612  99.272  1.00  0.00           O
ATOM   4470  OD2 ASP A  75      80.398 119.222 101.279  1.00  0.00           O
ATOM   4471 1HB  ASP A  75      81.126 121.689 101.196  1.00  0.00           H
ATOM   4472 2HB  ASP A  75      79.372 121.758 101.289  1.00  0.00           H
ATOM   4473  H   ASP A  75      82.215 121.735  99.091  1.00  0.00           H
ATOM   4474  HA  ASP A  75      79.359 121.972  98.728  1.00  0.00           H
ATOM   4475  N   LYS A  76      80.849 124.660  99.581  1.00  0.00           N
ATOM   4476  CA  LYS A  76      80.580 126.075  99.801  1.00  0.00           C
ATOM   4477  C   LYS A  76      79.656 126.658  98.741  1.00  0.00           C
ATOM   4478  O   LYS A  76      79.064 127.718  98.967  1.00  0.00           O
ATOM   4479  CB  LYS A  76      81.891 126.862  99.838  1.00  0.00           C
ATOM   4480  CG  LYS A  76      82.577 127.004  98.486  1.00  0.00           C
ATOM   4481  CD  LYS A  76      83.928 127.691  98.622  1.00  0.00           C
ATOM   4482  CE  LYS A  76      84.606 127.853  97.269  1.00  0.00           C
ATOM   4483  NZ  LYS A  76      85.944 128.491  97.390  1.00  0.00           N
ATOM   4484 1HB  LYS A  76      81.703 127.864 100.224  1.00  0.00           H
ATOM   4485 2HB  LYS A  76      82.589 126.375 100.518  1.00  0.00           H
ATOM   4486 1HG  LYS A  76      82.724 126.016  98.047  1.00  0.00           H
ATOM   4487 2HG  LYS A  76      81.947 127.589  97.817  1.00  0.00           H
ATOM   4488 1HD  LYS A  76      83.792 128.676  99.071  1.00  0.00           H
ATOM   4489 2HD  LYS A  76      84.573 127.100  99.272  1.00  0.00           H
ATOM   4490 1HE  LYS A  76      84.724 126.876  96.802  1.00  0.00           H
ATOM   4491 2HE  LYS A  76      83.982 128.467  96.620  1.00  0.00           H
ATOM   4492 1HZ  LYS A  76      86.359 128.581  96.473  1.00  0.00           H
ATOM   4493 2HZ  LYS A  76      85.845 129.407  97.805  1.00  0.00           H
ATOM   4494 3HZ  LYS A  76      86.539 127.921  97.974  1.00  0.00           H
ATOM   4495  H   LYS A  76      81.781 124.371  99.323  1.00  0.00           H
ATOM   4496  HA  LYS A  76      80.078 126.186 100.763  1.00  0.00           H
ATOM   4497  N   LEU A  77      79.518 125.998  97.604  1.00  0.00           N
ATOM   4498  CA  LEU A  77      78.753 126.544  96.499  1.00  0.00           C
ATOM   4499  C   LEU A  77      77.264 126.252  96.667  1.00  0.00           C
ATOM   4500  O   LEU A  77      76.887 125.242  97.266  1.00  0.00           O
ATOM   4501  CB  LEU A  77      79.254 125.960  95.171  1.00  0.00           C
ATOM   4502  CG  LEU A  77      80.704 126.296  94.802  1.00  0.00           C
ATOM   4503  CD1 LEU A  77      81.093 125.544  93.536  1.00  0.00           C
ATOM   4504  CD2 LEU A  77      80.845 127.798  94.611  1.00  0.00           C
ATOM   4505 1HB  LEU A  77      79.165 124.876  95.214  1.00  0.00           H
ATOM   4506 2HB  LEU A  77      78.614 126.325  94.368  1.00  0.00           H
ATOM   4507 1HD1 LEU A  77      82.124 125.783  93.273  1.00  0.00           H
ATOM   4508 2HD1 LEU A  77      81.002 124.472  93.707  1.00  0.00           H
ATOM   4509 3HD1 LEU A  77      80.433 125.840  92.720  1.00  0.00           H
ATOM   4510 1HD2 LEU A  77      81.876 128.037  94.349  1.00  0.00           H
ATOM   4511 2HD2 LEU A  77      80.182 128.127  93.810  1.00  0.00           H
ATOM   4512 3HD2 LEU A  77      80.578 128.309  95.536  1.00  0.00           H
ATOM   4513  H   LEU A  77      79.954 125.092  97.501  1.00  0.00           H
ATOM   4514  HA  LEU A  77      78.899 127.623  96.477  1.00  0.00           H
ATOM   4515  HG  LEU A  77      81.369 125.968  95.601  1.00  0.00           H
ATOM   4516  N   PRO A  78      76.399 127.127  96.155  1.00  0.00           N
ATOM   4517  CA  PRO A  78      74.958 126.835  96.168  1.00  0.00           C
ATOM   4518  C   PRO A  78      74.600 125.677  95.247  1.00  0.00           C
ATOM   4519  O   PRO A  78      75.391 125.310  94.372  1.00  0.00           O
ATOM   4520  CB  PRO A  78      74.337 128.147  95.681  1.00  0.00           C
ATOM   4521  CG  PRO A  78      75.385 128.745  94.806  1.00  0.00           C
ATOM   4522  CD  PRO A  78      76.682 128.418  95.498  1.00  0.00           C
ATOM   4523 1HB  PRO A  78      73.399 127.943  95.144  1.00  0.00           H
ATOM   4524 2HB  PRO A  78      74.083 128.786  96.540  1.00  0.00           H
ATOM   4525 1HG  PRO A  78      75.326 128.317  93.794  1.00  0.00           H
ATOM   4526 2HG  PRO A  78      75.222 129.828  94.702  1.00  0.00           H
ATOM   4527 1HD  PRO A  78      77.483 128.324  94.750  1.00  0.00           H
ATOM   4528 2HD  PRO A  78      76.919 129.209  96.224  1.00  0.00           H
ATOM   4529  HA  PRO A  78      74.647 126.597  97.196  1.00  0.00           H
ATOM   4530  N   ARG A  79      73.416 125.091  95.429  1.00  0.00           N
ATOM   4531  CA  ARG A  79      73.058 123.895  94.670  1.00  0.00           C
ATOM   4532  C   ARG A  79      73.449 124.015  93.200  1.00  0.00           C
ATOM   4533  O   ARG A  79      74.060 123.099  92.635  1.00  0.00           O
ATOM   4534  CB  ARG A  79      71.563 123.632  94.769  1.00  0.00           C
ATOM   4535  CG  ARG A  79      71.088 122.369  94.067  1.00  0.00           C
ATOM   4536  CD  ARG A  79      69.616 122.201  94.177  1.00  0.00           C
ATOM   4537  NE  ARG A  79      69.162 120.974  93.541  1.00  0.00           N
ATOM   4538  CZ  ARG A  79      69.078 119.779  94.157  1.00  0.00           C
ATOM   4539  NH1 ARG A  79      69.421 119.666  95.421  1.00  0.00           N
ATOM   4540  NH2 ARG A  79      68.652 118.721  93.490  1.00  0.00           N
ATOM   4541 1HB  ARG A  79      71.276 123.554  95.817  1.00  0.00           H
ATOM   4542 2HB  ARG A  79      71.016 124.472  94.342  1.00  0.00           H
ATOM   4543 1HG  ARG A  79      71.350 122.420  93.010  1.00  0.00           H
ATOM   4544 2HG  ARG A  79      71.567 121.500  94.519  1.00  0.00           H
ATOM   4545 1HD  ARG A  79      69.331 122.166  95.228  1.00  0.00           H
ATOM   4546 2HD  ARG A  79      69.117 123.040  93.693  1.00  0.00           H
ATOM   4547 1HH1 ARG A  79      69.747 120.475  95.931  1.00  0.00           H
ATOM   4548 2HH1 ARG A  79      69.358 118.770  95.883  1.00  0.00           H
ATOM   4549 1HH2 ARG A  79      68.389 118.808  92.518  1.00  0.00           H
ATOM   4550 2HH2 ARG A  79      68.590 117.825  93.951  1.00  0.00           H
ATOM   4551  H   ARG A  79      72.755 125.468  96.093  1.00  0.00           H
ATOM   4552  HA  ARG A  79      73.606 123.047  95.081  1.00  0.00           H
ATOM   4553  HE  ARG A  79      68.890 121.022  92.568  1.00  0.00           H
ATOM   4554  N   ASN A  80      73.087 125.129  92.561  1.00  0.00           N
ATOM   4555  CA  ASN A  80      73.276 125.254  91.120  1.00  0.00           C
ATOM   4556  C   ASN A  80      74.750 125.193  90.749  1.00  0.00           C
ATOM   4557  O   ASN A  80      75.149 124.438  89.851  1.00  0.00           O
ATOM   4558  CB  ASN A  80      72.651 126.539  90.608  1.00  0.00           C
ATOM   4559  CG  ASN A  80      71.148 126.493  90.614  1.00  0.00           C
ATOM   4560  OD1 ASN A  80      70.548 125.414  90.685  1.00  0.00           O
ATOM   4561  ND2 ASN A  80      70.529 127.643  90.542  1.00  0.00           N
ATOM   4562 1HB  ASN A  80      72.980 127.375  91.226  1.00  0.00           H
ATOM   4563 2HB  ASN A  80      72.993 126.729  89.590  1.00  0.00           H
ATOM   4564 1HD2 ASN A  80      69.529 127.673  90.542  1.00  0.00           H
ATOM   4565 2HD2 ASN A  80      71.054 128.491  90.486  1.00  0.00           H
ATOM   4566  H   ASN A  80      72.679 125.899  93.072  1.00  0.00           H
ATOM   4567  HA  ASN A  80      72.776 124.416  90.631  1.00  0.00           H
ATOM   4568  N   PHE A  81      75.575 125.985  91.434  1.00  0.00           N
ATOM   4569  CA  PHE A  81      76.987 126.044  91.087  1.00  0.00           C
ATOM   4570  C   PHE A  81      77.710 124.792  91.551  1.00  0.00           C
ATOM   4571  O   PHE A  81      78.648 124.330  90.892  1.00  0.00           O
ATOM   4572  CB  PHE A  81      77.642 127.279  91.707  1.00  0.00           C
ATOM   4573  CG  PHE A  81      77.194 128.576  91.094  1.00  0.00           C
ATOM   4574  CD1 PHE A  81      76.811 128.633  89.763  1.00  0.00           C
ATOM   4575  CD2 PHE A  81      77.155 129.739  91.847  1.00  0.00           C
ATOM   4576  CE1 PHE A  81      76.398 129.825  89.197  1.00  0.00           C
ATOM   4577  CE2 PHE A  81      76.742 130.932  91.285  1.00  0.00           C
ATOM   4578  CZ  PHE A  81      76.364 130.974  89.958  1.00  0.00           C
ATOM   4579 1HB  PHE A  81      77.419 127.312  92.773  1.00  0.00           H
ATOM   4580 2HB  PHE A  81      78.724 127.209  91.602  1.00  0.00           H
ATOM   4581  H   PHE A  81      75.232 126.550  92.198  1.00  0.00           H
ATOM   4582  HA  PHE A  81      77.074 126.097  90.001  1.00  0.00           H
ATOM   4583  HD1 PHE A  81      76.837 127.724  89.161  1.00  0.00           H
ATOM   4584  HD2 PHE A  81      77.454 129.706  92.895  1.00  0.00           H
ATOM   4585  HE1 PHE A  81      76.100 129.857  88.150  1.00  0.00           H
ATOM   4586  HE2 PHE A  81      76.716 131.839  91.888  1.00  0.00           H
ATOM   4587  HZ  PHE A  81      76.040 131.914  89.513  1.00  0.00           H
ATOM   4588  N   ARG A  82      77.289 124.225  92.684  1.00  0.00           N
ATOM   4589  CA  ARG A  82      77.949 123.030  93.192  1.00  0.00           C
ATOM   4590  C   ARG A  82      77.839 121.887  92.196  1.00  0.00           C
ATOM   4591  O   ARG A  82      78.839 121.238  91.862  1.00  0.00           O
ATOM   4592  CB  ARG A  82      77.342 122.603  94.520  1.00  0.00           C
ATOM   4593  CG  ARG A  82      78.009 121.402  95.172  1.00  0.00           C
ATOM   4594  CD  ARG A  82      77.368 121.053  96.465  1.00  0.00           C
ATOM   4595  NE  ARG A  82      78.047 119.949  97.126  1.00  0.00           N
ATOM   4596  CZ  ARG A  82      77.816 118.647  96.871  1.00  0.00           C
ATOM   4597  NH1 ARG A  82      76.923 118.302  95.969  1.00  0.00           N
ATOM   4598  NH2 ARG A  82      78.486 117.716  97.527  1.00  0.00           N
ATOM   4599 1HB  ARG A  82      77.393 123.432  95.226  1.00  0.00           H
ATOM   4600 2HB  ARG A  82      76.290 122.359  94.378  1.00  0.00           H
ATOM   4601 1HG  ARG A  82      77.935 120.541  94.508  1.00  0.00           H
ATOM   4602 2HG  ARG A  82      79.060 121.627  95.359  1.00  0.00           H
ATOM   4603 1HD  ARG A  82      77.395 121.916  97.130  1.00  0.00           H
ATOM   4604 2HD  ARG A  82      76.333 120.762  96.291  1.00  0.00           H
ATOM   4605 1HH1 ARG A  82      76.411 119.013  95.468  1.00  0.00           H
ATOM   4606 2HH1 ARG A  82      76.750 117.325  95.778  1.00  0.00           H
ATOM   4607 1HH2 ARG A  82      79.172 117.981  98.220  1.00  0.00           H
ATOM   4608 2HH2 ARG A  82      78.313 116.740  97.336  1.00  0.00           H
ATOM   4609  H   ARG A  82      76.513 124.615  93.199  1.00  0.00           H
ATOM   4610  HA  ARG A  82      79.007 123.252  93.331  1.00  0.00           H
ATOM   4611  HE  ARG A  82      78.740 120.175  97.826  1.00  0.00           H
ATOM   4612  N   TYR A  83      76.634 121.645  91.679  1.00  0.00           N
ATOM   4613  CA  TYR A  83      76.466 120.547  90.736  1.00  0.00           C
ATOM   4614  C   TYR A  83      77.030 120.896  89.366  1.00  0.00           C
ATOM   4615  O   TYR A  83      77.554 120.020  88.671  1.00  0.00           O
ATOM   4616  CB  TYR A  83      74.988 120.166  90.617  1.00  0.00           C
ATOM   4617  CG  TYR A  83      74.489 119.296  91.748  1.00  0.00           C
ATOM   4618  CD1 TYR A  83      73.515 119.773  92.613  1.00  0.00           C
ATOM   4619  CD2 TYR A  83      75.005 118.020  91.921  1.00  0.00           C
ATOM   4620  CE1 TYR A  83      73.059 118.978  93.647  1.00  0.00           C
ATOM   4621  CE2 TYR A  83      74.549 117.225  92.955  1.00  0.00           C
ATOM   4622  CZ  TYR A  83      73.580 117.700  93.815  1.00  0.00           C
ATOM   4623  OH  TYR A  83      73.126 116.908  94.844  1.00  0.00           O
ATOM   4624 1HB  TYR A  83      74.380 121.072  90.590  1.00  0.00           H
ATOM   4625 2HB  TYR A  83      74.824 119.634  89.680  1.00  0.00           H
ATOM   4626  H   TYR A  83      75.832 122.208  91.928  1.00  0.00           H
ATOM   4627  HA  TYR A  83      77.039 119.692  91.094  1.00  0.00           H
ATOM   4628  HD1 TYR A  83      73.109 120.776  92.477  1.00  0.00           H
ATOM   4629  HD2 TYR A  83      75.771 117.645  91.242  1.00  0.00           H
ATOM   4630  HE1 TYR A  83      72.294 119.353  94.326  1.00  0.00           H
ATOM   4631  HE2 TYR A  83      74.955 116.222  93.091  1.00  0.00           H
ATOM   4632  HH  TYR A  83      73.533 116.040  94.783  1.00  0.00           H
ATOM   4633  N   SER A  84      76.949 122.166  88.961  1.00  0.00           N
ATOM   4634  CA  SER A  84      77.561 122.554  87.693  1.00  0.00           C
ATOM   4635  C   SER A  84      79.061 122.293  87.713  1.00  0.00           C
ATOM   4636  O   SER A  84      79.622 121.724  86.765  1.00  0.00           O
ATOM   4637  CB  SER A  84      77.296 124.019  87.409  1.00  0.00           C
ATOM   4638  OG  SER A  84      77.893 124.413  86.204  1.00  0.00           O
ATOM   4639 1HB  SER A  84      76.221 124.192  87.359  1.00  0.00           H
ATOM   4640 2HB  SER A  84      77.686 124.624  88.226  1.00  0.00           H
ATOM   4641  H   SER A  84      76.473 122.865  89.512  1.00  0.00           H
ATOM   4642  HA  SER A  84      77.128 121.944  86.899  1.00  0.00           H
ATOM   4643  HG  SER A  84      78.686 124.897  86.448  1.00  0.00           H
ATOM   4644  N   LEU A  85      79.727 122.691  88.797  1.00  0.00           N
ATOM   4645  CA  LEU A  85      81.156 122.443  88.925  1.00  0.00           C
ATOM   4646  C   LEU A  85      81.452 120.952  88.935  1.00  0.00           C
ATOM   4647  O   LEU A  85      82.291 120.473  88.159  1.00  0.00           O
ATOM   4648  CB  LEU A  85      81.693 123.088  90.209  1.00  0.00           C
ATOM   4649  CG  LEU A  85      83.175 122.832  90.512  1.00  0.00           C
ATOM   4650  CD1 LEU A  85      84.032 123.437  89.408  1.00  0.00           C
ATOM   4651  CD2 LEU A  85      83.527 123.428  91.866  1.00  0.00           C
ATOM   4652 1HB  LEU A  85      81.551 124.165  90.143  1.00  0.00           H
ATOM   4653 2HB  LEU A  85      81.113 122.717  91.054  1.00  0.00           H
ATOM   4654 1HD1 LEU A  85      85.085 123.255  89.623  1.00  0.00           H
ATOM   4655 2HD1 LEU A  85      83.773 122.979  88.453  1.00  0.00           H
ATOM   4656 3HD1 LEU A  85      83.853 124.510  89.356  1.00  0.00           H
ATOM   4657 1HD2 LEU A  85      84.581 123.245  92.082  1.00  0.00           H
ATOM   4658 2HD2 LEU A  85      83.341 124.502  91.850  1.00  0.00           H
ATOM   4659 3HD2 LEU A  85      82.913 122.965  92.639  1.00  0.00           H
ATOM   4660  H   LEU A  85      79.242 123.169  89.543  1.00  0.00           H
ATOM   4661  HA  LEU A  85      81.660 122.874  88.061  1.00  0.00           H
ATOM   4662  HG  LEU A  85      83.363 121.758  90.528  1.00  0.00           H
ATOM   4663  N   LEU A  86      80.775 120.199  89.804  1.00  0.00           N
ATOM   4664  CA  LEU A  86      81.084 118.782  89.940  1.00  0.00           C
ATOM   4665  C   LEU A  86      80.828 118.037  88.638  1.00  0.00           C
ATOM   4666  O   LEU A  86      81.620 117.174  88.238  1.00  0.00           O
ATOM   4667  CB  LEU A  86      80.245 118.162  91.065  1.00  0.00           C
ATOM   4668  CG  LEU A  86      80.599 118.617  92.487  1.00  0.00           C
ATOM   4669  CD1 LEU A  86      79.551 118.099  93.462  1.00  0.00           C
ATOM   4670  CD2 LEU A  86      81.986 118.109  92.852  1.00  0.00           C
ATOM   4671 1HB  LEU A  86      79.198 118.404  90.891  1.00  0.00           H
ATOM   4672 2HB  LEU A  86      80.358 117.079  91.026  1.00  0.00           H
ATOM   4673 1HD1 LEU A  86      79.803 118.422  94.473  1.00  0.00           H
ATOM   4674 2HD1 LEU A  86      78.573 118.493  93.189  1.00  0.00           H
ATOM   4675 3HD1 LEU A  86      79.528 117.010  93.426  1.00  0.00           H
ATOM   4676 1HD2 LEU A  86      82.238 118.433  93.863  1.00  0.00           H
ATOM   4677 2HD2 LEU A  86      81.998 117.020  92.807  1.00  0.00           H
ATOM   4678 3HD2 LEU A  86      82.717 118.509  92.150  1.00  0.00           H
ATOM   4679  H   LEU A  86      80.044 120.600  90.374  1.00  0.00           H
ATOM   4680  HA  LEU A  86      82.142 118.680  90.177  1.00  0.00           H
ATOM   4681  HG  LEU A  86      80.588 119.706  92.534  1.00  0.00           H
ATOM   4682  N   PHE A  87      79.732 118.369  87.954  1.00  0.00           N
ATOM   4683  CA  PHE A  87      79.443 117.766  86.659  1.00  0.00           C
ATOM   4684  C   PHE A  87      80.580 118.010  85.675  1.00  0.00           C
ATOM   4685  O   PHE A  87      81.096 117.071  85.053  1.00  0.00           O
ATOM   4686  CB  PHE A  87      78.139 118.324  86.088  1.00  0.00           C
ATOM   4687  CG  PHE A  87      77.800 117.798  84.723  1.00  0.00           C
ATOM   4688  CD1 PHE A  87      77.178 116.567  84.572  1.00  0.00           C
ATOM   4689  CD2 PHE A  87      78.104 118.531  83.586  1.00  0.00           C
ATOM   4690  CE1 PHE A  87      76.866 116.082  83.316  1.00  0.00           C
ATOM   4691  CE2 PHE A  87      77.793 118.049  82.329  1.00  0.00           C
ATOM   4692  CZ  PHE A  87      77.174 116.822  82.195  1.00  0.00           C
ATOM   4693 1HB  PHE A  87      77.315 118.082  86.759  1.00  0.00           H
ATOM   4694 2HB  PHE A  87      78.203 119.410  86.028  1.00  0.00           H
ATOM   4695  H   PHE A  87      79.089 119.048  88.335  1.00  0.00           H
ATOM   4696  HA  PHE A  87      79.346 116.687  86.793  1.00  0.00           H
ATOM   4697  HD1 PHE A  87      76.934 115.982  85.459  1.00  0.00           H
ATOM   4698  HD2 PHE A  87      78.594 119.499  83.692  1.00  0.00           H
ATOM   4699  HE1 PHE A  87      76.378 115.114  83.213  1.00  0.00           H
ATOM   4700  HE2 PHE A  87      78.037 118.635  81.443  1.00  0.00           H
ATOM   4701  HZ  PHE A  87      76.930 116.440  81.205  1.00  0.00           H
ATOM   4702  N   ALA A  88      81.004 119.268  85.542  1.00  0.00           N
ATOM   4703  CA  ALA A  88      82.092 119.576  84.619  1.00  0.00           C
ATOM   4704  C   ALA A  88      83.368 118.843  85.008  1.00  0.00           C
ATOM   4705  O   ALA A  88      84.103 118.348  84.143  1.00  0.00           O
ATOM   4706  CB  ALA A  88      82.330 121.083  84.572  1.00  0.00           C
ATOM   4707 1HB  ALA A  88      83.144 121.301  83.881  1.00  0.00           H
ATOM   4708 2HB  ALA A  88      81.423 121.584  84.235  1.00  0.00           H
ATOM   4709 3HB  ALA A  88      82.593 121.440  85.567  1.00  0.00           H
ATOM   4710  H   ALA A  88      80.583 120.018  86.072  1.00  0.00           H
ATOM   4711  HA  ALA A  88      81.802 119.231  83.627  1.00  0.00           H
ATOM   4712  N   LEU A  89      83.646 118.748  86.306  1.00  0.00           N
ATOM   4713  CA  LEU A  89      84.898 118.125  86.712  1.00  0.00           C
ATOM   4714  C   LEU A  89      84.853 116.611  86.547  1.00  0.00           C
ATOM   4715  O   LEU A  89      85.875 115.994  86.220  1.00  0.00           O
ATOM   4716  CB  LEU A  89      85.211 118.475  88.172  1.00  0.00           C
ATOM   4717  CG  LEU A  89      85.476 119.958  88.459  1.00  0.00           C
ATOM   4718  CD1 LEU A  89      85.720 120.152  89.950  1.00  0.00           C
ATOM   4719  CD2 LEU A  89      86.672 120.427  87.644  1.00  0.00           C
ATOM   4720 1HB  LEU A  89      84.372 118.162  88.792  1.00  0.00           H
ATOM   4721 2HB  LEU A  89      86.093 117.914  88.483  1.00  0.00           H
ATOM   4722 1HD1 LEU A  89      85.908 121.206  90.153  1.00  0.00           H
ATOM   4723 2HD1 LEU A  89      84.841 119.827  90.507  1.00  0.00           H
ATOM   4724 3HD1 LEU A  89      86.584 119.564  90.257  1.00  0.00           H
ATOM   4725 1HD2 LEU A  89      86.860 121.482  87.847  1.00  0.00           H
ATOM   4726 2HD2 LEU A  89      87.551 119.843  87.918  1.00  0.00           H
ATOM   4727 3HD2 LEU A  89      86.464 120.294  86.582  1.00  0.00           H
ATOM   4728  H   LEU A  89      83.016 119.094  87.016  1.00  0.00           H
ATOM   4729  HA  LEU A  89      85.689 118.474  86.048  1.00  0.00           H
ATOM   4730  HG  LEU A  89      84.598 120.544  88.186  1.00  0.00           H
ATOM   4731  N   GLU A  90      83.685 115.993  86.728  1.00  0.00           N
ATOM   4732  CA  GLU A  90      83.576 114.572  86.416  1.00  0.00           C
ATOM   4733  C   GLU A  90      83.760 114.329  84.925  1.00  0.00           C
ATOM   4734  O   GLU A  90      84.283 113.284  84.516  1.00  0.00           O
ATOM   4735  CB  GLU A  90      82.220 114.026  86.870  1.00  0.00           C
ATOM   4736  CG  GLU A  90      82.047 113.950  88.381  1.00  0.00           C
ATOM   4737  CD  GLU A  90      82.927 112.912  89.019  1.00  0.00           C
ATOM   4738  OE1 GLU A  90      82.899 111.787  88.583  1.00  0.00           O
ATOM   4739  OE2 GLU A  90      83.629 113.245  89.945  1.00  0.00           O
ATOM   4740 1HB  GLU A  90      81.423 114.655  86.473  1.00  0.00           H
ATOM   4741 2HB  GLU A  90      82.078 113.024  86.467  1.00  0.00           H
ATOM   4742 1HG  GLU A  90      82.281 114.923  88.812  1.00  0.00           H
ATOM   4743 2HG  GLU A  90      81.006 113.725  88.605  1.00  0.00           H
ATOM   4744  H   GLU A  90      82.874 116.484  87.077  1.00  0.00           H
ATOM   4745  HA  GLU A  90      84.377 114.042  86.932  1.00  0.00           H
ATOM   4746  N   LEU A  91      83.341 115.286  84.093  1.00  0.00           N
ATOM   4747  CA  LEU A  91      83.629 115.185  82.666  1.00  0.00           C
ATOM   4748  C   LEU A  91      85.130 115.119  82.405  1.00  0.00           C
ATOM   4749  O   LEU A  91      85.581 114.394  81.505  1.00  0.00           O
ATOM   4750  CB  LEU A  91      83.027 116.382  81.920  1.00  0.00           C
ATOM   4751  CG  LEU A  91      83.248 116.399  80.402  1.00  0.00           C
ATOM   4752  CD1 LEU A  91      82.640 115.146  79.786  1.00  0.00           C
ATOM   4753  CD2 LEU A  91      82.624 117.655  79.812  1.00  0.00           C
ATOM   4754 1HB  LEU A  91      81.953 116.398  82.099  1.00  0.00           H
ATOM   4755 2HB  LEU A  91      83.456 117.297  82.328  1.00  0.00           H
ATOM   4756 1HD1 LEU A  91      82.797 115.158  78.707  1.00  0.00           H
ATOM   4757 2HD1 LEU A  91      83.118 114.263  80.211  1.00  0.00           H
ATOM   4758 3HD1 LEU A  91      81.572 115.118  79.996  1.00  0.00           H
ATOM   4759 1HD2 LEU A  91      82.782 117.668  78.733  1.00  0.00           H
ATOM   4760 2HD2 LEU A  91      81.555 117.664  80.023  1.00  0.00           H
ATOM   4761 3HD2 LEU A  91      83.089 118.535  80.257  1.00  0.00           H
ATOM   4762  H   LEU A  91      82.826 116.084  84.436  1.00  0.00           H
ATOM   4763  HA  LEU A  91      83.187 114.263  82.289  1.00  0.00           H
ATOM   4764  HG  LEU A  91      84.317 116.390  80.190  1.00  0.00           H
ATOM   4765  N   LEU A  92      85.917 115.861  83.184  1.00  0.00           N
ATOM   4766  CA  LEU A  92      87.367 115.804  83.026  1.00  0.00           C
ATOM   4767  C   LEU A  92      87.910 114.420  83.366  1.00  0.00           C
ATOM   4768  O   LEU A  92      88.964 114.016  82.858  1.00  0.00           O
ATOM   4769  CB  LEU A  92      88.038 116.855  83.920  1.00  0.00           C
ATOM   4770  CG  LEU A  92      88.278 118.224  83.272  1.00  0.00           C
ATOM   4771  CD1 LEU A  92      86.951 118.803  82.801  1.00  0.00           C
ATOM   4772  CD2 LEU A  92      88.953 119.149  84.274  1.00  0.00           C
ATOM   4773 1HB  LEU A  92      87.417 117.009  84.801  1.00  0.00           H
ATOM   4774 2HB  LEU A  92      89.004 116.468  84.246  1.00  0.00           H
ATOM   4775 1HD1 LEU A  92      87.121 119.776  82.340  1.00  0.00           H
ATOM   4776 2HD1 LEU A  92      86.500 118.131  82.071  1.00  0.00           H
ATOM   4777 3HD1 LEU A  92      86.281 118.917  83.652  1.00  0.00           H
ATOM   4778 1HD2 LEU A  92      89.124 120.123  83.813  1.00  0.00           H
ATOM   4779 2HD2 LEU A  92      88.311 119.269  85.148  1.00  0.00           H
ATOM   4780 3HD2 LEU A  92      89.907 118.720  84.580  1.00  0.00           H
ATOM   4781  H   LEU A  92      85.522 116.468  83.888  1.00  0.00           H
ATOM   4782  HA  LEU A  92      87.610 116.002  81.983  1.00  0.00           H
ATOM   4783  HG  LEU A  92      88.919 118.106  82.398  1.00  0.00           H
ATOM   4784  N   VAL A  93      87.212 113.686  84.233  1.00  0.00           N
ATOM   4785  CA  VAL A  93      87.583 112.295  84.484  1.00  0.00           C
ATOM   4786  C   VAL A  93      87.356 111.448  83.237  1.00  0.00           C
ATOM   4787  O   VAL A  93      88.176 110.587  82.892  1.00  0.00           O
ATOM   4788  CB  VAL A  93      86.760 111.720  85.652  1.00  0.00           C
ATOM   4789  CG1 VAL A  93      87.045 110.235  85.825  1.00  0.00           C
ATOM   4790  CG2 VAL A  93      87.075 112.481  86.931  1.00  0.00           C
ATOM   4791 1HG1 VAL A  93      86.455 109.845  86.655  1.00  0.00           H
ATOM   4792 2HG1 VAL A  93      86.779 109.705  84.910  1.00  0.00           H
ATOM   4793 3HG1 VAL A  93      88.105 110.090  86.034  1.00  0.00           H
ATOM   4794 1HG2 VAL A  93      86.489 112.070  87.753  1.00  0.00           H
ATOM   4795 2HG2 VAL A  93      88.137 112.387  87.159  1.00  0.00           H
ATOM   4796 3HG2 VAL A  93      86.824 113.534  86.799  1.00  0.00           H
ATOM   4797  H   VAL A  93      86.423 114.081  84.724  1.00  0.00           H
ATOM   4798  HA  VAL A  93      88.650 112.256  84.707  1.00  0.00           H
ATOM   4799  HB  VAL A  93      85.699 111.819  85.421  1.00  0.00           H
ATOM   4800  N   LEU A  94      86.241 111.671  82.543  1.00  0.00           N
ATOM   4801  CA  LEU A  94      86.026 110.980  81.274  1.00  0.00           C
ATOM   4802  C   LEU A  94      87.138 111.299  80.281  1.00  0.00           C
ATOM   4803  O   LEU A  94      87.645 110.403  79.588  1.00  0.00           O
ATOM   4804  CB  LEU A  94      84.670 111.376  80.677  1.00  0.00           C
ATOM   4805  CG  LEU A  94      83.440 110.753  81.349  1.00  0.00           C
ATOM   4806  CD1 LEU A  94      82.175 111.375  80.771  1.00  0.00           C
ATOM   4807  CD2 LEU A  94      83.454 109.247  81.138  1.00  0.00           C
ATOM   4808 1HB  LEU A  94      84.567 112.458  80.735  1.00  0.00           H
ATOM   4809 2HB  LEU A  94      84.655 111.087  79.626  1.00  0.00           H
ATOM   4810 1HD1 LEU A  94      81.301 110.933  81.249  1.00  0.00           H
ATOM   4811 2HD1 LEU A  94      82.183 112.450  80.954  1.00  0.00           H
ATOM   4812 3HD1 LEU A  94      82.136 111.188  79.699  1.00  0.00           H
ATOM   4813 1HD2 LEU A  94      82.580 108.804  81.616  1.00  0.00           H
ATOM   4814 2HD2 LEU A  94      83.432 109.029  80.070  1.00  0.00           H
ATOM   4815 3HD2 LEU A  94      84.359 108.826  81.576  1.00  0.00           H
ATOM   4816  H   LEU A  94      85.536 112.312  82.880  1.00  0.00           H
ATOM   4817  HA  LEU A  94      86.047 109.907  81.457  1.00  0.00           H
ATOM   4818  HG  LEU A  94      83.460 110.970  82.417  1.00  0.00           H
ATOM   4819  N   ILE A  95      87.534 112.570  80.201  1.00  0.00           N
ATOM   4820  CA  ILE A  95      88.658 112.937  79.340  1.00  0.00           C
ATOM   4821  C   ILE A  95      89.920 112.194  79.762  1.00  0.00           C
ATOM   4822  O   ILE A  95      90.681 111.694  78.922  1.00  0.00           O
ATOM   4823  CB  ILE A  95      88.915 114.454  79.378  1.00  0.00           C
ATOM   4824  CG1 ILE A  95      87.762 115.208  78.710  1.00  0.00           C
ATOM   4825  CG2 ILE A  95      90.236 114.788  78.702  1.00  0.00           C
ATOM   4826  CD1 ILE A  95      87.790 116.701  78.945  1.00  0.00           C
ATOM   4827 1HG1 ILE A  95      87.786 115.031  77.635  1.00  0.00           H
ATOM   4828 2HG1 ILE A  95      86.812 114.823  79.082  1.00  0.00           H
ATOM   4829 1HG2 ILE A  95      90.401 115.864  78.737  1.00  0.00           H
ATOM   4830 2HG2 ILE A  95      91.048 114.279  79.219  1.00  0.00           H
ATOM   4831 3HG2 ILE A  95      90.205 114.459  77.663  1.00  0.00           H
ATOM   4832 1HD1 ILE A  95      86.942 117.165  78.441  1.00  0.00           H
ATOM   4833 2HD1 ILE A  95      87.731 116.902  80.015  1.00  0.00           H
ATOM   4834 3HD1 ILE A  95      88.717 117.113  78.548  1.00  0.00           H
ATOM   4835  H   ILE A  95      87.065 113.290  80.732  1.00  0.00           H
ATOM   4836  HA  ILE A  95      88.431 112.621  78.323  1.00  0.00           H
ATOM   4837  HB  ILE A  95      88.953 114.791  80.414  1.00  0.00           H
ATOM   4838  N   THR A  96      90.166 112.109  81.071  1.00  0.00           N
ATOM   4839  CA  THR A  96      91.338 111.358  81.510  1.00  0.00           C
ATOM   4840  C   THR A  96      91.250 109.892  81.096  1.00  0.00           C
ATOM   4841  O   THR A  96      92.218 109.347  80.553  1.00  0.00           O
ATOM   4842  CB  THR A  96      91.514 111.453  83.037  1.00  0.00           C
ATOM   4843  OG1 THR A  96      91.648 112.828  83.421  1.00  0.00           O
ATOM   4844  CG2 THR A  96      92.749 110.684  83.481  1.00  0.00           C
ATOM   4845 1HG2 THR A  96      92.857 110.762  84.562  1.00  0.00           H
ATOM   4846 2HG2 THR A  96      92.645 109.636  83.200  1.00  0.00           H
ATOM   4847 3HG2 THR A  96      93.631 111.103  82.997  1.00  0.00           H
ATOM   4848  H   THR A  96      89.572 112.544  81.763  1.00  0.00           H
ATOM   4849  HA  THR A  96      92.216 111.761  81.005  1.00  0.00           H
ATOM   4850  HB  THR A  96      90.637 111.036  83.531  1.00  0.00           H
ATOM   4851  HG1 THR A  96      90.786 113.251  83.398  1.00  0.00           H
ATOM   4852  N   ILE A  97      90.099 109.248  81.300  1.00  0.00           N
ATOM   4853  CA  ILE A  97      89.994 107.825  80.987  1.00  0.00           C
ATOM   4854  C   ILE A  97      90.197 107.587  79.496  1.00  0.00           C
ATOM   4855  O   ILE A  97      90.901 106.651  79.089  1.00  0.00           O
ATOM   4856  CB  ILE A  97      88.628 107.261  81.420  1.00  0.00           C
ATOM   4857  CG1 ILE A  97      88.506 107.270  82.946  1.00  0.00           C
ATOM   4858  CG2 ILE A  97      88.437 105.854  80.875  1.00  0.00           C
ATOM   4859  CD1 ILE A  97      87.101 107.023  83.447  1.00  0.00           C
ATOM   4860 1HG1 ILE A  97      89.158 106.505  83.367  1.00  0.00           H
ATOM   4861 2HG1 ILE A  97      88.841 108.232  83.332  1.00  0.00           H
ATOM   4862 1HG2 ILE A  97      87.467 105.470  81.190  1.00  0.00           H
ATOM   4863 2HG2 ILE A  97      88.482 105.876  79.787  1.00  0.00           H
ATOM   4864 3HG2 ILE A  97      89.226 105.205  81.257  1.00  0.00           H
ATOM   4865 1HD1 ILE A  97      87.095 107.045  84.537  1.00  0.00           H
ATOM   4866 2HD1 ILE A  97      86.437 107.799  83.065  1.00  0.00           H
ATOM   4867 3HD1 ILE A  97      86.758 106.049  83.102  1.00  0.00           H
ATOM   4868  H   ILE A  97      89.293 109.732  81.669  1.00  0.00           H
ATOM   4869  HA  ILE A  97      90.795 107.298  81.504  1.00  0.00           H
ATOM   4870  HB  ILE A  97      87.833 107.900  81.036  1.00  0.00           H
ATOM   4871  N   VAL A  98      89.582 108.424  78.657  1.00  0.00           N
ATOM   4872  CA  VAL A  98      89.766 108.277  77.214  1.00  0.00           C
ATOM   4873  C   VAL A  98      91.237 108.423  76.844  1.00  0.00           C
ATOM   4874  O   VAL A  98      91.769 107.662  76.022  1.00  0.00           O
ATOM   4875  CB  VAL A  98      88.939 109.332  76.454  1.00  0.00           C
ATOM   4876  CG1 VAL A  98      89.317 109.343  74.980  1.00  0.00           C
ATOM   4877  CG2 VAL A  98      87.455 109.050  76.628  1.00  0.00           C
ATOM   4878 1HG1 VAL A  98      88.723 110.095  74.458  1.00  0.00           H
ATOM   4879 2HG1 VAL A  98      90.375 109.583  74.878  1.00  0.00           H
ATOM   4880 3HG1 VAL A  98      89.122 108.363  74.547  1.00  0.00           H
ATOM   4881 1HG2 VAL A  98      86.876 109.800  76.089  1.00  0.00           H
ATOM   4882 2HG2 VAL A  98      87.223 108.060  76.234  1.00  0.00           H
ATOM   4883 3HG2 VAL A  98      87.199 109.087  77.687  1.00  0.00           H
ATOM   4884  H   VAL A  98      88.986 109.162  79.004  1.00  0.00           H
ATOM   4885  HA  VAL A  98      89.463 107.270  76.927  1.00  0.00           H
ATOM   4886  HB  VAL A  98      89.172 110.319  76.853  1.00  0.00           H
ATOM   4887  N   ALA A  99      91.916 109.402  77.443  1.00  0.00           N
ATOM   4888  CA  ALA A  99      93.353 109.530  77.225  1.00  0.00           C
ATOM   4889  C   ALA A  99      94.101 108.286  77.684  1.00  0.00           C
ATOM   4890  O   ALA A  99      95.043 107.840  77.010  1.00  0.00           O
ATOM   4891  CB  ALA A  99      93.890 110.765  77.943  1.00  0.00           C
ATOM   4892 1HB  ALA A  99      94.963 110.849  77.771  1.00  0.00           H
ATOM   4893 2HB  ALA A  99      93.391 111.655  77.559  1.00  0.00           H
ATOM   4894 3HB  ALA A  99      93.700 110.676  79.011  1.00  0.00           H
ATOM   4895  H   ALA A  99      91.451 110.061  78.050  1.00  0.00           H
ATOM   4896  HA  ALA A  99      93.524 109.641  76.154  1.00  0.00           H
ATOM   4897  N   MET A 100      93.705 107.718  78.826  1.00  0.00           N
ATOM   4898  CA  MET A 100      94.356 106.506  79.311  1.00  0.00           C
ATOM   4899  C   MET A 100      94.153 105.358  78.337  1.00  0.00           C
ATOM   4900  O   MET A 100      95.053 104.538  78.134  1.00  0.00           O
ATOM   4901  CB  MET A 100      93.824 106.133  80.693  1.00  0.00           C
ATOM   4902  CG  MET A 100      94.257 107.074  81.809  1.00  0.00           C
ATOM   4903  SD  MET A 100      93.452 106.705  83.381  1.00  0.00           S
ATOM   4904  CE  MET A 100      94.287 105.190  83.842  1.00  0.00           C
ATOM   4905 1HB  MET A 100      92.735 106.119  80.672  1.00  0.00           H
ATOM   4906 2HB  MET A 100      94.160 105.129  80.954  1.00  0.00           H
ATOM   4907 1HG  MET A 100      95.335 107.001  81.948  1.00  0.00           H
ATOM   4908 2HG  MET A 100      94.018 108.100  81.533  1.00  0.00           H
ATOM   4909 1HE  MET A 100      93.898 104.836  84.796  1.00  0.00           H
ATOM   4910 2HE  MET A 100      94.117 104.433  83.075  1.00  0.00           H
ATOM   4911 3HE  MET A 100      95.358 105.379  83.934  1.00  0.00           H
ATOM   4912  H   MET A 100      92.953 108.122  79.366  1.00  0.00           H
ATOM   4913  HA  MET A 100      95.426 106.696  79.391  1.00  0.00           H
ATOM   4914  N   ILE A 101      92.972 105.289  77.717  1.00  0.00           N
ATOM   4915  CA  ILE A 101      92.734 104.261  76.707  1.00  0.00           C
ATOM   4916  C   ILE A 101      93.653 104.462  75.512  1.00  0.00           C
ATOM   4917  O   ILE A 101      94.274 103.511  75.016  1.00  0.00           O
ATOM   4918  CB  ILE A 101      91.268 104.272  76.237  1.00  0.00           C
ATOM   4919  CG1 ILE A 101      90.339 103.844  77.376  1.00  0.00           C
ATOM   4920  CG2 ILE A 101      91.089 103.364  75.030  1.00  0.00           C
ATOM   4921  CD1 ILE A 101      88.877 104.120  77.107  1.00  0.00           C
ATOM   4922 1HG1 ILE A 101      90.457 102.777  77.560  1.00  0.00           H
ATOM   4923 2HG1 ILE A 101      90.621 104.366  78.291  1.00  0.00           H
ATOM   4924 1HG2 ILE A 101      90.048 103.384  74.711  1.00  0.00           H
ATOM   4925 2HG2 ILE A 101      91.724 103.712  74.216  1.00  0.00           H
ATOM   4926 3HG2 ILE A 101      91.368 102.345  75.297  1.00  0.00           H
ATOM   4927 1HD1 ILE A 101      88.282 103.790  77.959  1.00  0.00           H
ATOM   4928 2HD1 ILE A 101      88.730 105.190  76.955  1.00  0.00           H
ATOM   4929 3HD1 ILE A 101      88.563 103.580  76.216  1.00  0.00           H
ATOM   4930  H   ILE A 101      92.234 105.942  77.938  1.00  0.00           H
ATOM   4931  HA  ILE A 101      92.968 103.289  77.140  1.00  0.00           H
ATOM   4932  HB  ILE A 101      90.982 105.287  75.961  1.00  0.00           H
ATOM   4933  N   TYR A 102      93.761 105.703  75.037  1.00  0.00           N
ATOM   4934  CA  TYR A 102      94.700 106.004  73.962  1.00  0.00           C
ATOM   4935  C   TYR A 102      96.115 105.579  74.329  1.00  0.00           C
ATOM   4936  O   TYR A 102      96.787 104.869  73.564  1.00  0.00           O
ATOM   4937  CB  TYR A 102      94.666 107.496  73.624  1.00  0.00           C
ATOM   4938  CG  TYR A 102      95.792 107.942  72.718  1.00  0.00           C
ATOM   4939  CD1 TYR A 102      95.708 107.730  71.350  1.00  0.00           C
ATOM   4940  CD2 TYR A 102      96.909 108.564  73.256  1.00  0.00           C
ATOM   4941  CE1 TYR A 102      96.737 108.138  70.523  1.00  0.00           C
ATOM   4942  CE2 TYR A 102      97.938 108.971  72.429  1.00  0.00           C
ATOM   4943  CZ  TYR A 102      97.854 108.761  71.068  1.00  0.00           C
ATOM   4944  OH  TYR A 102      98.879 109.167  70.245  1.00  0.00           O
ATOM   4945 1HB  TYR A 102      93.720 107.737  73.135  1.00  0.00           H
ATOM   4946 2HB  TYR A 102      94.717 108.079  74.543  1.00  0.00           H
ATOM   4947  H   TYR A 102      93.194 106.447  75.417  1.00  0.00           H
ATOM   4948  HA  TYR A 102      94.405 105.439  73.077  1.00  0.00           H
ATOM   4949  HD1 TYR A 102      94.830 107.242  70.927  1.00  0.00           H
ATOM   4950  HD2 TYR A 102      96.976 108.729  74.331  1.00  0.00           H
ATOM   4951  HE1 TYR A 102      96.671 107.972  69.448  1.00  0.00           H
ATOM   4952  HE2 TYR A 102      98.817 109.459  72.852  1.00  0.00           H
ATOM   4953  HH  TYR A 102      98.646 108.984  69.331  1.00  0.00           H
ATOM   4954  N   TYR A 103      96.584 105.987  75.509  1.00  0.00           N
ATOM   4955  CA  TYR A 103      97.931 105.602  75.911  1.00  0.00           C
ATOM   4956  C   TYR A 103      98.024 104.108  76.191  1.00  0.00           C
ATOM   4957  O   TYR A 103      99.095 103.509  76.037  1.00  0.00           O
ATOM   4958  CB  TYR A 103      98.368 106.398  77.143  1.00  0.00           C
ATOM   4959  CG  TYR A 103      98.666 107.853  76.855  1.00  0.00           C
ATOM   4960  CD1 TYR A 103      97.857 108.846  77.388  1.00  0.00           C
ATOM   4961  CD2 TYR A 103      99.749 108.194  76.059  1.00  0.00           C
ATOM   4962  CE1 TYR A 103      98.129 110.174  77.125  1.00  0.00           C
ATOM   4963  CE2 TYR A 103     100.022 109.523  75.796  1.00  0.00           C
ATOM   4964  CZ  TYR A 103      99.216 110.510  76.326  1.00  0.00           C
ATOM   4965  OH  TYR A 103      99.488 111.833  76.064  1.00  0.00           O
ATOM   4966 1HB  TYR A 103      97.585 106.355  77.901  1.00  0.00           H
ATOM   4967 2HB  TYR A 103      99.262 105.946  77.571  1.00  0.00           H
ATOM   4968  H   TYR A 103      96.028 106.557  76.131  1.00  0.00           H
ATOM   4969  HA  TYR A 103      98.610 105.797  75.081  1.00  0.00           H
ATOM   4970  HD1 TYR A 103      97.005 108.577  78.014  1.00  0.00           H
ATOM   4971  HD2 TYR A 103     100.385 107.414  75.640  1.00  0.00           H
ATOM   4972  HE1 TYR A 103      97.493 110.954  77.543  1.00  0.00           H
ATOM   4973  HE2 TYR A 103     100.873 109.791  75.169  1.00  0.00           H
ATOM   4974  HH  TYR A 103     100.144 111.892  75.365  1.00  0.00           H
ATOM   4975  N   GLY A 104      96.912 103.476  76.571  1.00  0.00           N
ATOM   4976  CA  GLY A 104      96.914 102.030  76.694  1.00  0.00           C
ATOM   4977  C   GLY A 104      97.311 101.342  75.405  1.00  0.00           C
ATOM   4978  O   GLY A 104      98.202 100.491  75.389  1.00  0.00           O
ATOM   4979 1HA  GLY A 104      97.604 101.732  77.484  1.00  0.00           H
ATOM   4980 2HA  GLY A 104      95.922 101.689  76.989  1.00  0.00           H
ATOM   4981  H   GLY A 104      96.065 103.987  76.775  1.00  0.00           H
ATOM   4982  N   TYR A 105      96.652 101.699  74.300  1.00  0.00           N
ATOM   4983  CA  TYR A 105      96.990 101.067  73.031  1.00  0.00           C
ATOM   4984  C   TYR A 105      98.407 101.422  72.604  1.00  0.00           C
ATOM   4985  O   TYR A 105      99.119 100.584  72.035  1.00  0.00           O
ATOM   4986  CB  TYR A 105      95.991 101.475  71.945  1.00  0.00           C
ATOM   4987  CG  TYR A 105      94.622 100.853  72.110  1.00  0.00           C
ATOM   4988  CD1 TYR A 105      93.528 101.653  72.407  1.00  0.00           C
ATOM   4989  CD2 TYR A 105      94.461  99.483  71.966  1.00  0.00           C
ATOM   4990  CE1 TYR A 105      92.278 101.085  72.557  1.00  0.00           C
ATOM   4991  CE2 TYR A 105      93.211  98.915  72.116  1.00  0.00           C
ATOM   4992  CZ  TYR A 105      92.123  99.711  72.411  1.00  0.00           C
ATOM   4993  OH  TYR A 105      90.878  99.145  72.561  1.00  0.00           O
ATOM   4994 1HB  TYR A 105      95.875 102.560  71.946  1.00  0.00           H
ATOM   4995 2HB  TYR A 105      96.379 101.189  70.968  1.00  0.00           H
ATOM   4996  H   TYR A 105      95.922 102.397  74.323  1.00  0.00           H
ATOM   4997  HA  TYR A 105      96.945  99.986  73.160  1.00  0.00           H
ATOM   4998  HD1 TYR A 105      93.655 102.730  72.520  1.00  0.00           H
ATOM   4999  HD2 TYR A 105      95.321  98.855  71.734  1.00  0.00           H
ATOM   5000  HE1 TYR A 105      91.419 101.713  72.790  1.00  0.00           H
ATOM   5001  HE2 TYR A 105      93.085  97.838  72.003  1.00  0.00           H
ATOM   5002  HH  TYR A 105      90.258  99.813  72.866  1.00  0.00           H
ATOM   5003  N   ALA A 106      98.833 102.660  72.860  1.00  0.00           N
ATOM   5004  CA  ALA A 106     100.225 103.005  72.593  1.00  0.00           C
ATOM   5005  C   ALA A 106     101.169 102.142  73.421  1.00  0.00           C
ATOM   5006  O   ALA A 106     102.218 101.705  72.932  1.00  0.00           O
ATOM   5007  CB  ALA A 106     100.468 104.485  72.874  1.00  0.00           C
ATOM   5008 1HB  ALA A 106     101.511 104.728  72.670  1.00  0.00           H
ATOM   5009 2HB  ALA A 106      99.823 105.088  72.234  1.00  0.00           H
ATOM   5010 3HB  ALA A 106     100.244 104.698  73.918  1.00  0.00           H
ATOM   5011  H   ALA A 106      98.215 103.365  73.235  1.00  0.00           H
ATOM   5012  HA  ALA A 106     100.427 102.808  71.540  1.00  0.00           H
ATOM   5013  N   HIS A 107     100.799 101.866  74.672  1.00  0.00           N
ATOM   5014  CA  HIS A 107     101.631 101.022  75.520  1.00  0.00           C
ATOM   5015  C   HIS A 107     101.737  99.609  74.967  1.00  0.00           C
ATOM   5016  O   HIS A 107     102.838  99.058  74.872  1.00  0.00           O
ATOM   5017  CB  HIS A 107     101.076 100.975  76.947  1.00  0.00           C
ATOM   5018  CG  HIS A 107     101.960 100.250  77.914  1.00  0.00           C
ATOM   5019  ND1 HIS A 107     103.249 100.654  78.189  1.00  0.00           N
ATOM   5020  CD2 HIS A 107     101.742  99.147  78.668  1.00  0.00           C
ATOM   5021  CE1 HIS A 107     103.786  99.831  79.073  1.00  0.00           C
ATOM   5022  NE2 HIS A 107     102.892  98.908  79.379  1.00  0.00           N
ATOM   5023 1HB  HIS A 107     100.929 101.991  77.314  1.00  0.00           H
ATOM   5024 2HB  HIS A 107     100.102 100.485  76.942  1.00  0.00           H
ATOM   5025  H   HIS A 107      99.937 102.240  75.044  1.00  0.00           H
ATOM   5026  HA  HIS A 107     102.642 101.426  75.556  1.00  0.00           H
ATOM   5027  HD2 HIS A 107     100.825  98.558  78.704  1.00  0.00           H
ATOM   5028  HE1 HIS A 107     104.794  99.902  79.481  1.00  0.00           H
ATOM   5029  HE2 HIS A 107     103.027  98.148  80.030  1.00  0.00           H
ATOM   5030  N   VAL A 108     100.607  99.006  74.596  1.00  0.00           N
ATOM   5031  CA  VAL A 108     100.631  97.636  74.090  1.00  0.00           C
ATOM   5032  C   VAL A 108     101.514  97.547  72.857  1.00  0.00           C
ATOM   5033  O   VAL A 108     102.404  96.695  72.766  1.00  0.00           O
ATOM   5034  CB  VAL A 108      99.208  97.160  73.738  1.00  0.00           C
ATOM   5035  CG1 VAL A 108      99.256  95.813  73.034  1.00  0.00           C
ATOM   5036  CG2 VAL A 108      98.363  97.080  75.000  1.00  0.00           C
ATOM   5037 1HG1 VAL A 108      98.242  95.492  72.793  1.00  0.00           H
ATOM   5038 2HG1 VAL A 108      99.836  95.902  72.116  1.00  0.00           H
ATOM   5039 3HG1 VAL A 108      99.722  95.076  73.689  1.00  0.00           H
ATOM   5040 1HG2 VAL A 108      97.358  96.744  74.744  1.00  0.00           H
ATOM   5041 2HG2 VAL A 108      98.815  96.375  75.697  1.00  0.00           H
ATOM   5042 3HG2 VAL A 108      98.309  98.065  75.465  1.00  0.00           H
ATOM   5043  H   VAL A 108      99.723  99.491  74.661  1.00  0.00           H
ATOM   5044  HA  VAL A 108     101.066  96.992  74.855  1.00  0.00           H
ATOM   5045  HB  VAL A 108      98.759  97.870  73.044  1.00  0.00           H
ATOM   5046  N   GLN A 109     101.280  98.428  71.886  1.00  0.00           N
ATOM   5047  CA  GLN A 109     102.026  98.350  70.639  1.00  0.00           C
ATOM   5048  C   GLN A 109     103.517  98.564  70.854  1.00  0.00           C
ATOM   5049  O   GLN A 109     104.331  97.910  70.195  1.00  0.00           O
ATOM   5050  CB  GLN A 109     101.494  99.378  69.638  1.00  0.00           C
ATOM   5051  CG  GLN A 109     100.109  99.063  69.099  1.00  0.00           C
ATOM   5052  CD  GLN A 109      99.616 100.112  68.120  1.00  0.00           C
ATOM   5053  OE1 GLN A 109     100.048 101.268  68.158  1.00  0.00           O
ATOM   5054  NE2 GLN A 109      98.708  99.716  67.237  1.00  0.00           N
ATOM   5055 1HB  GLN A 109     101.456 100.360  70.110  1.00  0.00           H
ATOM   5056 2HB  GLN A 109     102.177  99.448  68.791  1.00  0.00           H
ATOM   5057 1HG  GLN A 109     100.141  98.103  68.583  1.00  0.00           H
ATOM   5058 2HG  GLN A 109      99.408  99.016  69.932  1.00  0.00           H
ATOM   5059 1HE2 GLN A 109      98.345 100.364  66.566  1.00  0.00           H
ATOM   5060 2HE2 GLN A 109      98.385  98.769  67.241  1.00  0.00           H
ATOM   5061  H   GLN A 109     100.589  99.155  72.001  1.00  0.00           H
ATOM   5062  HA  GLN A 109     101.901  97.351  70.223  1.00  0.00           H
[truncated: 436,092 more chars]
