# Supplementary material for: Structure and mechanism of a tripartite ATP-independent periplasmic TRAP transporter
Source: Nat Commun. 2023 Feb 27;14:1120. doi: 10.1038/s41467-023-36590-1 (PMC9971032; doi:10.1038/s41467-023-36590-1)
Supplement: Supplementary file 7 — Source Data [file 41467_2023_36590_MOESM7_ESM.xlsx]

## Sheet: Figure 2 (transport assays)
a
	Uptake (nmol ⋅ mg-1 ⋅ protein)
Time (minutes)	EtOH + Na ext					Valinomycin + Na ext					EtOH - Na ext					Valinomycin - Na ext
0	0	0	0	0	0	0	0	0	0	0	0	0	0	0	0	0	0	0	0	0
5	8.45	9.09	5.94	5.49	7.17	20.8	20.75	18.24	18.31	19.23	0.2	0.4	0.5	0.39	0.42	0.8	0.9	0.65	0.55	0.88
15	16.68	18.99	14.87	15.72	17.69	32.06	32.96	24.63	29.93	33.61	0.4	0.5	0.35	0.33	0.41	0.5	0.6	0.33	0.4	0.5
30	26.31	28.51	25.25	26.56	26.25	43.47	35.45	29.35	31.36	42.4	0.35	0.42	0.5	0.45	0.4	0.2	0.3	0.2	0.18	0.17
45	34.52	38.59	35.76	32.14	36.96	43.8	42	27.8	34.04	43.48	0.41	0.35	0.45	0.5	0.35	0.3	0.45	0.28	0.19	0.2
b
	V (nmol ⋅ mg-1 protein ⋅ min-1)
[SiaP] uM	[Na+] + EtOH				[Na+] + Valinomycin				Ratio Val/EtOH
0.05	0.08	0.08	0.06	0.13	0.15	0.16	0.11	0.25	1.97	2.04	1.72	1.88
0.1	0.19	0.19	0.13	0.27	0.41	0.4	0.25	0.39	2.22	2.1	1.87	1.46
0.25	0.22	0.25	0.3	0.61	0.46	0.5	0.65	0.97	2.1	2	2.17	1.58
0.5	0.44	0.46	0.6	1.17	1.01	0.94	1.25	1.6	2.31	2.05	2.1	1.37
0.75	0.68	0.68	0.85	1.58	1.38	1.46	1.73	2.31	2.02	2.16	2.03	1.46
1	0.94	0.96	1.03	1.53	1.81	1.87	2.15	2.32	1.94	1.94	2.09	1.52
c
[Na+] (mM)	V (nmol ⋅ mg-1 protein ⋅ min-1)
5	0.003	0.021	0.013	0.02	0.003
10	0.038	0.04	0.044	0.054	0.026
15	0.163	0.212	0.346	0.327	0.203
20	0.579	0.359	0.28	0.605	0.36
25	0.643	0.713	0.437	0.738	0.534
50	3.445	3.021	1.938	2.036	2.361
75	4.687	5.198	2.795	3.321	3.597
100	4.766	4.521	3.353	5.547	4.158
d
Uptake (nmol)
Na+	Sialic acid
226.87	64.68
243.01	65.75
200.01	83.85
271.47	77.64
203.48	93.02
151.55	109.23
e
V (nmol ⋅ mg-1 protein ⋅ min-1)
Egg PC		E. coli lipids
1.47	0.5	3.13	1.02
1.37	0.52	3.02	0.83
1.59	0.57	3.02	0.85
1.58	0.54	2.49	0.98

## Sheet: Figure 3 (mutant activity)
b
	% transport relative to WT
	Exp. 1	Exp. 2	Exp 3.	Exp. 4
WT	100	100	100	100
D36A	100.24	107.21	134.72	124.66
D50A	17.26	15.12	17.83	16.42
K232A	118.2	98.14	94.76	91.93
R292A	9.58	19.17	9.58	11.5
S106A-S108A	6.86	3.95	2.05	1.52
T369A	4.26	4.19	1.79	1.47
E329A	5.2	5.35	1.92	1.35
R49A	29.08	35.12	28.56	28.1
D59A	19.17	25.56	19.81	26.84
K143E	29.08	29.07	21.8	20.43
N148D	13.29	19.93	12.24	13.29
E170A	18.2	17.21	13.39	9.42

## Sheet: SI Figure 1 (AUC)
a			b				c							d
Sedimentation coefficient x 1.e+13 (20,W)	Signal concentration		Sedimentation coefficient x 1.e+13 (20,W)	Signal concentration	Interference									Sedimentation coefficient x 1.e+13 (20,W)	Signal concentration	Signal concentration	Signal concentration
2	0.00011806		0.01	0	0									2	0.00011806	0.00015938	6.1572e-09
2.0401	0.00012582		0.06	0	0									2.0401	0.00012582	0.0001246	3.0268e-09
2.0803	0.0001304		0.11	0	0									2.0803	0.0001304	9.4716e-05	1.452e-09
2.1204	0.00013146		0.16	0	0									2.1204	0.00013146	7.0017e-05	6.9228e-10
2.1605	0.00012894		0.21	1e-12	0									2.1605	0.00012894	5.0334e-05	3.6419e-10
2.2007	0.0001231		0.26	1e-12	0									2.2007	0.0001231	3.5191e-05	3.0492e-10
2.2408	0.00011447		0.31	3e-12	1e-12									2.2408	0.00011447	2.3937e-05	5.2726e-10
2.2809	0.00010385		0.36	7e-12	1e-12									2.2809	0.00010385	1.586e-05	1.2765e-09
2.3211	9.2153e-05		0.41	1.6e-11	3e-12									2.3211	9.2153e-05	1.0278e-05	3.2546e-09
2.3612	8.0362e-05		0.46	3.4e-11	8e-12									2.3612	8.0362e-05	6.6056e-06	8.1774e-09
2.4013	6.9429e-05		0.51	7.2e-11	1.7e-11									2.4013	6.9429e-05	4.3956e-06	2.0022e-08
2.4415	6.0204e-05		0.56	1.48e-10	3.8e-11									2.4415	6.0204e-05	3.3751e-06	4.769e-08
2.4816	5.338e-05		0.61	2.99e-10	8.4e-11									2.4816	5.338e-05	3.4828e-06	1.1047e-07
2.5217	4.9464e-05		0.66	5.92e-10	1.8e-10									2.5217	4.9464e-05	4.926e-06	2.4885e-07
2.5619	4.8751e-05		0.71	1.155e-09	3.8e-10									2.5619	4.8751e-05	8.2729e-06	5.4514e-07
2.602	5.1323e-05		0.76	2.21e-09	7.88e-10									2.602	5.1323e-05	1.4594e-05	1.1614e-06
2.6421	5.7039e-05		0.81	4.155e-09	1.604e-09									2.6421	5.7039e-05	2.5661e-05	2.4062e-06
2.6823	6.5536e-05		0.86	7.673e-09	3.206e-09									2.6823	6.5536e-05	4.4213e-05	4.8483e-06
2.7224	7.6244e-05		0.91	1.392e-08	6.296e-09									2.7224	7.6244e-05	7.4258e-05	9.5005e-06
2.7625	8.8397e-05		0.96	2.4802e-08	1.2145e-08									2.7625	8.8397e-05	0.0001214	1.8106e-05
2.8027	0.00010108		1.01	4.3412e-08	2.3011e-08									2.8027	0.00010108	0.00019313	3.356e-05
2.8428	0.00011329		1.06	7.4638e-08	4.2825e-08									2.8428	0.00011329	0.00029895	6.0501e-05
2.8829	0.00012401		1.11	1.26045e-07	7.8288e-08									2.8829	0.00012401	0.00045027	0.00010608
2.9231	0.00013231		1.16	2.09092e-07	1.4058e-07									2.9231	0.00013231	0.00065998	0.00018092
2.9632	0.00013745		1.21	3.4071e-07	2.4796e-07									2.9632	0.00013745	0.00094152	0.00030014
3.0033	0.00013895		1.26	5.45377e-07	4.296e-07									3.0033	0.00013895	0.0013075	0.00048434
3.0435	0.00013664		1.31	8.57482e-07	7.311e-07									3.0435	0.00013664	0.0017678	0.00076034
3.0836	0.00013069		1.36	1.32435e-06	1.2221e-06									3.0836	0.00013069	0.0023275	0.0011612
3.1237	0.00012157		1.41	2.00929e-06	2.0067e-06									3.1237	0.00012157	0.0029851	0.0017255
3.1639	0.00010997		1.46	2.99474e-06	3.2367e-06									3.1639	0.00010997	0.0037302	0.0024948
3.204	9.675e-05		1.51	4.38466e-06	5.1279e-06									3.204	9.675e-05	0.0045436	0.00351
3.2441	8.2782e-05		1.56	6.30653e-06	7.9801e-06									3.2441	8.2782e-05	0.0053967	0.0048061
3.2843	6.8903e-05		1.61	8.91205e-06	1.2199e-05									3.2843	6.8903e-05	0.0062537	0.0064055
3.3244	5.5819e-05		1.66	1.23725e-05	1.8317e-05									3.3244	5.5819e-05	0.0070744	0.0083106
3.3645	4.4072e-05		1.71	1.68774e-05	2.7018e-05									3.3645	4.4072e-05	0.0078176	0.010498
3.4047	3.4031e-05		1.76	2.26211e-05	3.9146e-05									3.4047	3.4031e-05	0.0084456	0.012914
3.4448	2.5914e-05		1.81	2.97954e-05	5.5715e-05									3.4448	2.5914e-05	0.0089283	0.015474
3.4849	1.9845e-05		1.86	3.85706e-05	7.7897e-05									3.4849	1.9845e-05	0.0092452	0.018063
3.5251	1.5918e-05		1.92	4.9078e-05	0.00010699									3.5251	1.5918e-05	0.009388	0.020547
3.5652	1.4283e-05		1.97	6.13952e-05	0.00014436									3.5652	1.4283e-05	0.0093597	0.022782
3.6054	1.5217e-05		2.02	7.55237e-05	0.00019135									3.6054	1.5217e-05	0.0091734	0.02463
3.6455	1.9205e-05		2.07	9.13813e-05	0.0002492									3.6455	1.9205e-05	0.0088499	0.025972
3.6856	2.6989e-05		2.12	0.000108802	0.00031888									3.6856	2.6989e-05	0.008414	0.026721
3.7258	3.9595e-05		2.17	0.000127516	0.00040095									3.7258	3.9595e-05	0.0078923	0.026832
3.7659	5.8317e-05		2.22	0.000147197	0.00049544									3.7659	5.8317e-05	0.0073102	0.026307
3.806	8.4639e-05		2.27	0.000167458	0.00060173									3.806	8.4639e-05	0.0066906	0.025191
3.8462	0.0001201		2.32	0.000187896	0.00071847									3.8462	0.0001201	0.0060534	0.023569
3.8863	0.00016606		2.37	0.00020812	0.00084359									3.8863	0.00016606	0.0054159	0.021553
3.9264	0.00022348		2.42	0.000227785	0.00097436									3.9264	0.00022348	0.0047928	0.019268
3.9666	0.00029255		2.47	0.000246639	0.0011076									3.9666	0.00029255	0.0041975	0.016845
4.0067	0.00037246		2.52	0.000264521	0.0012398									4.0067	0.00037246	0.0036426	0.014403
4.0468	0.00046114		2.57	0.000281367	0.0013678									4.0468	0.00046114	0.0031398	0.012047
4.087	0.0005552		2.62	0.000297197	0.0014886									4.087	0.0005552	0.0026994	0.0098571
4.1271	0.00065002		2.67	0.000312094	0.0016001									4.1271	0.00065002	0.0023304	0.0078899
4.1672	0.00074006		2.72	0.000326163	0.0017016									4.1672	0.00074006	0.0020388	0.0061775
4.2074	0.00081932		2.77	0.000339454	0.0017934									4.2074	0.00081932	0.0018274	0.0047304
4.2475	0.00088207		2.82	0.00035195	0.0018774									4.2475	0.00088207	0.0016951	0.003542
4.2876	0.00092343		2.87	0.000363501	0.0019569									4.2876	0.00092343	0.0016361	0.0025927
4.3278	0.00094008		2.92	0.000373827	0.0020363									4.3278	0.00094008	0.001641	0.0018547
4.3679	0.00093063		2.97	0.00038251	0.0021205									4.3679	0.00093063	0.0016963	0.0012962
4.408	0.00089588		3.02	0.000389019	0.0022147									4.408	0.00089588	0.0017865	0.00088465
4.4482	0.00083864		3.07	0.000392767	0.0023236									4.4482	0.00083864	0.0018946	0.00058947
4.4883	0.00076343		3.12	0.00039317	0.0024513									4.4883	0.00076343	0.0020035	0.00038332
4.5284	0.00067583		3.17	0.000389717	0.0025999									4.5284	0.00067583	0.0020977	0.00024318
4.5686	0.00058184		3.22	0.000382043	0.0027702									4.5686	0.00058184	0.0021645	0.00015046
4.6087	0.00048725		3.27	0.000369988	0.0029612									4.6087	0.00048725	0.0021942	9.076e-05
4.6488	0.00039707		3.32	0.000353631	0.00317									4.6488	0.00039707	0.0021815	5.3362e-05
4.689	0.00031523		3.37	0.000333294	0.0033927									4.689	0.00031523	0.0021247	3.0571e-05
4.7291	0.00024446		3.42	0.000309538	0.0036247									4.7291	0.00024446	0.0020263	1.7062e-05
4.7692	0.00018647		3.47	0.000283096	0.0038611									4.7692	0.00018647	0.0018916	9.2741e-06
4.8094	0.00014219		3.52	0.000254844	0.0040978									4.8094	0.00014219	0.0017281	4.9089e-06
4.8495	0.00011231		3.57	0.000225717	0.0043316									4.8495	0.00011231	0.0015448	2.5297e-06
4.8896	9.7755e-05		3.62	0.000196628	0.004561									4.8896	9.7755e-05	0.0013511	1.269e-06
4.9298	0.00010035		3.67	0.00016843	0.0047857									4.9298	0.00010035	0.001156	6.1959e-07
4.9699	0.00012336		3.72	0.000141832	0.0050065									4.9699	0.00012336	0.00096736	2.944e-07
5.01	0.00017201		3.77	0.000117394	0.0052251									5.01	0.00017201	0.00079156	1.3612e-07
5.0502	0.00025391		3.82	9.54947e-05	0.0054428									5.0502	0.00025391	0.00063316	6.124e-08
5.0903	0.00037929		3.87	7.63346e-05	0.0056601									5.0903	0.00037929	0.00049493	2.6805e-08
5.1304	0.00056087		3.92	5.9956e-05	0.0058755									5.1304	0.00056087	0.00037795	1.1414e-08
5.1706	0.00081349		3.97	4.62663e-05	0.0060853									5.1706	0.00081349	0.00028186	4.728e-09
5.2107	0.0011532		4.02	3.50774e-05	0.0062831									5.2107	0.0011532	0.0002052	1.9051e-09
5.2508	0.0015958		4.07	2.61267e-05	0.0064596									5.2508	0.0015958	0.00014579	7.4667e-10
5.291	0.0021555		4.12	1.91172e-05	0.006604									5.291	0.0021555	0.00010104	2.8464e-10
5.3311	0.0028421		4.17	1.37418e-05	0.006704									5.3311	0.0028421	6.8296e-05	1.0554e-10
5.3712	0.00366		4.22	9.70305e-06	0.0067475									5.3712	0.00366	4.5004e-05	3.806e-11
5.4114	0.0046053		4.27	6.73022e-06	0.0067241									5.4114	0.0046053	2.8904e-05	1.3349e-11
5.4515	0.0056652		4.32	4.58598e-06	0.0066257									5.4515	0.0056652	1.8087e-05	4.5533e-12
5.4916	0.0068175		4.37	3.06955e-06	0.0064483									5.4916	0.0068175	1.1026e-05	1.5105e-12
5.5318	0.0080307		4.42	2.01848e-06	0.006192									5.5318	0.0080307	6.5464e-06	4.8729e-13
5.5719	0.0092659		4.47	1.30432e-06	0.0058618									5.5719	0.0092659	3.7846e-06	1.5289e-13
5.612	0.010479		4.52	8.29182e-07	0.0054669									5.612	0.010479	2.1301e-06	4.6647e-14
5.6522	0.011623		4.57	5.20342e-07	0.0050201									5.6522	0.011623	1.1671e-06	1.3841e-14
5.6923	0.012652		4.62	3.26115e-07	0.0045368									5.6923	0.012652	6.2236e-07	3.9938e-15
5.7324	0.013523		4.67	2.11664e-07	0.0040336									5.7324	0.013523	3.2306e-07	1.1207e-15
5.7726	0.014202		4.72	1.56369e-07	0.0035274									5.7726	0.014202	1.6339e-07	3.0581e-16
5.8127	0.01466		4.77	1.52798e-07	0.0030338									5.8127	0.01466	8.0955e-08	8.115e-17
5.8528	0.01488		4.82	2.08002e-07	0.0025665									5.8528	0.01488	4.0489e-08	2.0941e-17
5.893	0.014854		4.87	3.48228e-07	0.0021365									5.893	0.014854	2.3414e-08	5.2548e-18
5.9331	0.014586		4.92	6.2872e-07	0.0017519									5.9331	0.014586	2.2011e-08	1.2823e-18
5.9732	0.014088		4.97	1.15127e-06	0.001418									5.9732	0.014088	3.7336e-08	3.0429e-19
6.0134	0.013384		5.02	2.09387e-06	0.0011375									6.0134	0.013384	8.1096e-08	7.0218e-20
6.0535	0.012503		5.07	3.75803e-06	0.00091145									6.0535	0.012503	1.8288e-07	1.5757e-20
6.0936	0.011482		5.12	6.64323e-06	0.00073961									6.0936	0.011482	4.0614e-07	3.4383e-21
6.1338	0.010361		5.17	1.15616e-05	0.00062149									6.1338	0.010361	8.792e-07	7.2961e-22
6.1739	0.0091821		5.22	1.98051e-05	0.00055714									6.1739	0.0091821	1.8517e-06	1.5055e-22
6.214	0.007987		5.27	3.33928e-05	0.00054801									6.214	0.007987	3.7929e-06	3.021e-23
6.2542	0.006815		5.32	5.5413e-05	0.00059775									6.2542	0.006815	7.5557e-06	5.8947e-24
6.2943	0.0057004		5.37	9.05113e-05	0.00071303									6.2943	0.0057004	1.4638e-05	1.1185e-24
6.3344	0.0046711		5.42	0.000145516	0.00090426									6.3344	0.0046711	2.7582e-05	2.0638e-25
6.3746	0.0037473		5.47	0.00023026	0.0011864									6.3746	0.0037473	5.0545e-05	3.703e-26
6.4147	0.0029413		5.52	0.000358625	0.0015796									6.4147	0.0029413	9.0088e-05	6.4609e-27
6.4548	0.0022573		5.57	0.000549781	0.0021101									6.4548	0.0022573	0.00015617	1.0962e-27
6.495	0.001693		5.63	0.000829504	0.0028109									6.495	0.001693	0.00026334	1.8086e-28
6.5351	0.0012401		5.68	0.00123188	0.003722									6.5351	0.0012401	0.00043192	2.9018e-29
6.5753	0.00088675		5.73	0.00180061	0.0048913									6.5753	0.00088675	0.00068912	4.5272e-30
6.6154	0.00061871		5.78	0.0025906	0.0063741									6.6154	0.00061871	0.0010696	6.8685e-31
6.6555	0.00042105		5.83	0.00366846	0.0082329									6.6555	0.00042105	0.0016151	1.0133e-31
6.6957	0.00027937		5.88	0.00511299	0.010536									6.6957	0.00027937	0.0023727	1.4537e-32
6.7358	0.00018067		5.93	0.00701429	0.013356									6.7358	0.00018067	0.0033918	2.028e-33
6.7759	0.00011385		5.98	0.00947107	0.016767									6.7759	0.00011385	0.0047183	2.7512e-34
6.8161	6.9888e-05		6.03	0.0125867	0.020837									6.8161	6.9888e-05	0.0063878	3.6293e-35
6.8562	4.1796e-05		6.08	0.0164644	0.02563									6.8562	4.1796e-05	0.0084175	4.6557e-36
6.8963	2.4365e-05		6.13	0.0211981	0.031192									6.8963	2.4365e-05	0.010798	5.8077e-37
6.9365	1.388e-05		6.18	0.0268634	0.03755									6.9365	1.388e-05	0.013487	7.0449e-38
6.9766	7.7972e-06		6.23	0.0335067	0.044702									6.9766	7.7972e-06	0.016405	8.31e-39
7.0167	4.449e-06		6.28	0.0411363	0.052612									7.0167	4.449e-06	0.019435	9.532e-40
7.0569	2.8011e-06		6.33	0.0497085	0.061202									7.0569	2.8011e-06	0.022433	1.0632e-40
7.097	2.2636e-06		6.38	0.0591237	0.07035									7.097	2.2636e-06	0.025233	1.1532e-41
7.1371	2.5571e-06		6.43	0.0692139	0.079887									7.1371	2.5571e-06	0.027665	1.2164e-42
7.1773	3.6235e-06		6.48	0.0797499	0.089597									7.1773	3.6235e-06	0.029576	1.2476e-43
7.2174	5.5702e-06		6.53	0.0904415	0.099226									7.2174	5.5702e-06	0.030841	1.2443e-44
7.2575	8.635e-06		6.58	0.100956	0.10849									7.2575	8.635e-06	0.031377	1.2068e-45
7.2977	1.3161e-05		6.63	0.110912	0.11707									7.2977	1.3161e-05	0.031159	1.1382e-46
7.3378	1.9568e-05		6.68	0.119934	0.12466									7.3378	1.9568e-05	0.030211	1.0439e-47
7.3779	2.8318e-05		6.73	0.127634	0.13098									7.3779	2.8318e-05	0.028611	9.3096e-49
7.4181	3.9862e-05		6.78	0.133692	0.13574									7.4181	3.9862e-05	0.026474	8.0736e-50
7.4582	5.457e-05		6.83	0.137816	0.13874									7.4582	5.457e-05	0.023942	6.8086e-51
7.4983	7.2645e-05		6.88	0.139813	0.13983									7.4983	7.2645e-05	0.021169	5.5835e-52
7.5385	9.4041e-05		6.93	0.139599	0.13895									7.5385	9.4041e-05	0.018304	4.4526e-53
7.5786	0.00011838		6.98	0.137166	0.13611									7.5786	0.00011838	0.015479	3.4528e-54
7.6187	0.00014491		7.03	0.132634	0.13142									7.6187	0.00014491	0.012805	2.6037e-55
7.6589	0.0001725		7.08	0.126206	0.12506									7.6589	0.0001725	0.010363	1.9092e-56
7.699	0.00019967		7.13	0.118178	0.11728									7.699	0.00019967	0.0082041	1.3614e-57
7.7391	0.00022476		7.18	0.108898	0.10838									7.7391	0.00022476	0.0063531	9.4399e-59
7.7793	0.00024601		7.23	0.0987436	0.09869									7.7793	0.00024601	0.0048116	6.3651e-60
7.8194	0.00026185		7.28	0.0881056	0.088557									7.8194	0.00026185	0.0035632	4.1735e-61
7.8595	0.00027103		7.33	0.0773602	0.078308									7.8595	0.00027103	0.0025795	2.661e-62
7.8997	0.00027279		7.38	0.0668404	0.068243									7.8997	0.00027279	0.0018249	1.6499e-63
7.9398	0.00026699		7.43	0.0568307	0.058621									7.9398	0.00026699	0.0012613	9.9473e-65
7.9799	0.00025411		7.48	0.0475519	0.049644									7.9799	0.00025411	0.00085131	5.832e-66
8.0201	0.00023519		7.53	0.0391575	0.04146									8.0201	0.00023519	0.00056096	3.325e-67
8.0602	0.00021169		7.58	0.0317356	0.034163									8.0602	0.00021169	0.00036073	1.8434e-68
8.1003	0.00018529		7.63	0.0253163	0.02779									8.1003	0.00018529	0.0002263	9.9379e-70
8.1405	0.00015775		7.68	0.0198803	0.022338									8.1405	0.00015775	0.00013845	5.2099e-71
8.1806	0.00013066		7.73	0.01537	0.017768									8.1806	0.00013066	8.2585e-05	2.656e-72
8.2207	0.00010534		7.78	0.0117002	0.014015									8.2207	0.00010534	4.8012e-05	1.3166e-73
8.2609	8.2769e-05		7.83	0.0087719	0.010997									8.2609	8.2769e-05	2.7198e-05	6.347e-75
8.301	6.3533e-05		7.88	0.00647837	0.0086257									8.301	6.3533e-05	1.5011e-05	2.9753e-76
8.3411	4.7893e-05		7.93	0.00471373	0.00681									8.3411	4.7893e-05	8.0716e-06	1.3563e-77
8.3813	3.5836e-05		7.98	0.00338031	0.005462									8.3813	3.5836e-05	4.2325e-06	6.0119e-79
8.4214	2.7159e-05		8.03	0.00238976	0.0045002									8.4214	2.7159e-05	2.1736e-06	2.5914e-80
8.4615	2.1555e-05		8.08	0.00166604	0.0038509									8.4615	2.1555e-05	1.1123e-06	1.0862e-81
8.5017	1.8676e-05		8.13	0.00114585	0.0034489									8.5017	1.8676e-05	6.0382e-07	4.4274e-83
8.5418	1.8175e-05		8.18	0.000777683	0.0032375									8.5418	1.8175e-05	4.1083e-07	1.7548e-84
8.5819	1.9729e-05		8.23	0.000521121	0.0031674									8.5819	1.9729e-05	4.2295e-07	6.7637e-86
8.6221	2.3031e-05		8.28	0.000344894	0.0031966									8.6221	2.3031e-05	6.1095e-07	2.535e-87
8.6622	2.7777e-05		8.33	0.000225583	0.0032893									8.6622	2.7777e-05	1.0038e-06	9.2394e-89
8.7023	3.3638e-05		8.38	0.000145967	0.0034154									8.7023	3.3638e-05	1.6799e-06	3.2746e-90
8.7425	4.0244e-05		8.43	9.36421e-05	0.0035505									8.7425	4.0244e-05	2.7671e-06	1.1286e-91
8.7826	4.7174e-05		8.48	5.98862e-05	0.0036754									8.7826	4.7174e-05	4.4457e-06	3.7822e-93
8.8227	5.3962e-05		8.53	3.87349e-05	0.0037762									8.8227	5.3962e-05	6.9509e-06	1.2326e-94
8.8629	6.0124e-05		8.58	2.62298e-05	0.0038444									8.8629	6.0124e-05	1.057e-05	3.9062e-96
8.903	6.5191e-05		8.63	1.99302e-05	0.0038769									8.903	6.5191e-05	1.5632e-05	1.2038e-97
8.9431	6.8759e-05		8.68	1.85431e-05	0.0038758									8.9431	6.8759e-05	2.2481e-05	3.6074e-99
8.9833	7.0535e-05		8.73	2.17109e-05	0.003848									8.9833	7.0535e-05	3.144e-05	1.0512e-100
9.0234	7.0366e-05		8.78	2.9913e-05	0.0038048									9.0234	7.0366e-05	4.276e-05	2.9788e-102
9.0635	6.8265e-05		8.83	4.44604e-05	0.0037612									9.0635	6.8265e-05	5.656e-05	8.2084e-104
9.1037	6.44e-05		8.88	6.75707e-05	0.003735									9.1037	6.44e-05	7.2764e-05	2.1995e-105
9.1438	5.908e-05		8.93	0.000102508	0.0037456									9.1438	5.908e-05	9.1055e-05	5.7312e-107
9.1839	5.2705e-05		8.98	0.000153727	0.0038132									9.1839	5.2705e-05	0.00011085	1.4522e-108
9.2241	4.5721e-05		9.03	0.000227081	0.0039572									9.2241	4.5721e-05	0.00013133	3.5781e-110
9.2642	3.8569e-05		9.08	0.00032996	0.0041954									9.2642	3.8569e-05	0.00015148	8.5732e-112
9.3043	3.1638e-05		9.13	0.000471379	0.0045425									9.3043	3.1638e-05	0.00017022	1.9975e-113
9.3445	2.5237e-05		9.18	0.00066196	0.0050091									9.3445	2.5237e-05	0.00018655	4.5257e-115
9.3846	1.9576e-05		9.23	0.000913652	0.0056005									9.3846	1.9576e-05	0.00019972	9.9711e-117
9.4247	1.4766e-05		9.28	0.00123945	0.0063157									9.4247	1.4766e-05	0.00020941	2.1368e-118
9.4649	1.0831e-05		9.33	0.00165272	0.0071472									9.4649	1.0831e-05	0.00021584	7.0428e-120
9.505	7.7254e-06		9.39	0.00216599	0.0080799									9.505	7.7254e-06	0.00021986	1.2102e-118
9.5452	5.3583e-06		9.44	0.00279009	0.0090913									9.5452	5.3583e-06	0.00022294	5.486e-117
9.5853	3.614e-06		9.49	0.00353255	0.010152									9.5853	3.614e-06	0.00022701	2.4201e-115
9.6254	2.3704e-06		9.54	0.0043962	0.011228									9.6254	2.3704e-06	0.00023433	1.0382e-113
9.6656	1.5118e-06		9.59	0.00537752	0.012278									9.6656	1.5118e-06	0.00024713	4.3306e-112
9.7057	9.376e-07		9.64	0.00646602	0.013262									9.7057	9.376e-07	0.00026732	1.7567e-110
9.7458	5.6546e-07		9.69	0.00764205	0.014137									9.7458	5.6546e-07	0.00029614	6.9293e-109
9.786	3.3162e-07		9.74	0.00887876	0.014866									9.786	3.3162e-07	0.0003339	2.6579e-107
9.8261	1.8912e-07		9.79	0.0101407	0.015415									9.8261	1.8912e-07	0.00037974	9.9141e-106
9.8662	1.0488e-07		9.84	0.0113855	0.01576									9.8662	1.0488e-07	0.0004316	3.596e-104
9.9064	5.6559e-08		9.89	0.0125674	0.015885									9.9064	5.6559e-08	0.00048631	1.2683e-102
9.9465	2.966e-08		9.94	0.0136371	0.015787									9.9465	2.966e-08	0.0005399	4.3502e-101
9.9866	1.5125e-08		9.99	0.0145495	0.015473									9.9866	1.5125e-08	0.00058793	1.4509e-99
10.027	7.4999e-09		10.04	0.0152615	0.01496									10.027	7.4999e-09	0.00062609	4.7058e-98
10.067	3.6165e-09		10.09	0.0157405	0.014274									10.067	3.6165e-09	0.00065069	1.4841e-96
10.107	1.6958e-09		10.14	0.0159623	0.013449									10.107	1.6958e-09	0.00065913	4.5517e-95
10.147	7.7323e-10		10.19	0.0159178	0.012521									10.147	7.7323e-10	0.00065021	1.3574e-93
10.187	3.4285e-10		10.24	0.015609	0.011526									10.187	3.4285e-10	0.00062429	3.9367e-92
10.227	1.4783e-10		10.29	0.0150526	0.010503									10.227	1.4783e-10	0.00058322	1.1102e-90
10.268	6.1982e-11		10.34	0.0142756	0.0094813									10.268	6.1982e-11	0.00053002	3.0445e-89
10.308	2.5271e-11		10.39	0.0133149	0.0084896									10.308	2.5271e-11	0.00046849	8.1187e-88
10.348	1.0019e-11		10.44	0.0122141	0.0075483									10.348	1.0019e-11	0.00040275	2.1053e-86
10.388	3.8629e-12		10.49	0.0110203	0.0066724									10.388	3.8629e-12	0.00033672	5.3089e-85
10.428	1.4483e-12		10.54	0.00978038	0.0058706									10.428	1.4483e-12	0.00027376	1.3018e-83
10.468	5.2799e-13		10.59	0.00853776	0.0051472									10.468	5.2799e-13	0.00021645	3.1041e-82
10.508	1.8718e-13		10.64	0.00733166	0.0045026									10.508	1.8718e-13	0.00016641	7.1976e-81
10.548	6.453e-14		10.69	0.00619322	0.0039342									10.548	6.453e-14	0.00012442	1.6229e-79
10.589	2.1633e-14		10.74	0.00514655	0.0034381									10.589	2.1633e-14	9.0461e-05	3.5584e-78
10.629	7.0521e-15		10.79	0.00420729	0.0030096									10.629	7.0521e-15	6.3957e-05	7.5871e-77
10.669	2.2355e-15		10.84	0.00338369	0.0026434									10.669	2.2355e-15	4.3971e-05	1.5731e-75
10.709	6.8912e-16		10.89	0.00267721	0.0023344									10.709	6.8912e-16	2.9397e-05	3.1716e-74
10.749	2.0657e-16		10.94	0.00208399	0.0020777									10.749	2.0657e-16	1.9112e-05	6.2182e-73
10.789	6.0213e-17		10.99	0.00159591	0.0018683									10.789	6.0213e-17	1.2083e-05	1.1855e-71
10.829	1.7068e-17		11.04	0.0012024	0.0017008									10.829	1.7068e-17	7.4301e-06	2.1978e-70
10.87	4.7045e-18		11.09	0.000891259	0.00157									10.87	4.7045e-18	4.4455e-06	3.9623e-69
10.91	1.261e-18		11.14	0.000649985	0.0014701									10.91	1.261e-18	2.5917e-06	6.9463e-68
10.95	3.2867e-19		11.19	0.000466309	0.0013949									10.95	3.2867e-19	1.4797e-06	1.1842e-66
10.99	8.3303e-20		11.24	0.000329127	0.0013383									10.99	8.3303e-20	8.412e-07	1.963e-65
11.03	2.0531e-20		11.29	0.000228531	0.0012941									11.03	2.0531e-20	5.0092e-07	3.1645e-64
11.07	4.9208e-21		11.34	0.000156106	0.0012565									11.07	4.9208e-21	3.5235e-07	4.9606e-63
11.11	1.1468e-21		11.39	0.000104898	0.0012205									11.11	1.1468e-21	3.3855e-07	7.5616e-62
11.151	2.5991e-22		11.44	6.93374e-05	0.0011819									11.151	2.5991e-22	4.3857e-07	1.1209e-60
11.191	5.7281e-23		11.49	4.50822e-05	0.0011377									11.191	5.7281e-23	6.5858e-07	1.6156e-59
11.231	1.2276e-23		11.54	2.88321e-05	0.0010862									11.231	1.2276e-23	1.0263e-06	2.2646e-58
11.271	2.5582e-24		11.59	1.81366e-05	0.001027									11.271	2.5582e-24	1.5872e-06	3.0867e-57
11.311	5.1843e-25		11.64	1.12212e-05	0.00096091									11.311	5.1843e-25	2.4015e-06	4.0913e-56
11.351	1.0216e-25		11.69	6.82742e-06	0.00088964									11.351	1.0216e-25	3.5396e-06	5.2732e-55
11.391	1.9577e-26		11.74	4.08566e-06	0.00081566									11.391	1.9577e-26	5.0758e-06	6.6092e-54
11.431	3.6481e-27		11.79	2.40431e-06	0.00074186									11.431	3.6481e-27	7.0791e-06	8.0551e-53
11.472	6.6105e-28		11.84	1.39131e-06	0.00067122									11.472	6.6105e-28	9.6013e-06	9.5467e-52
11.512	1.1648e-28		11.89	7.91645e-07	0.00060651									11.512	1.1648e-28	1.2663e-05	1.1003e-50
11.552	1.9959e-29		11.94	4.42923e-07	0.00055008									11.552	1.9959e-29	1.6241e-05	1.2331e-49
11.592	3.3256e-30		11.99	2.43648e-07	0.00050368									11.592	3.3256e-30	2.0255e-05	1.3438e-48
11.632	5.3885e-31		12.04	1.31774e-07	0.00046831									11.632	5.3885e-31	2.4564e-05	1.4241e-47
11.672	8.4901e-32		12.09	7.0062e-08	0.00044422									11.672	8.4901e-32	2.897e-05	1.4676e-46
11.712	1.3008e-32		12.14	3.6622e-08	0.00043097									11.712	1.3008e-32	3.3222e-05	1.4707e-45
11.753	1.9381e-33		12.19	1.8818e-08	0.00042744									11.753	1.9381e-33	3.7049e-05	1.4331e-44
11.793	2.8079e-34		12.24	9.504e-09	0.00043205									11.793	2.8079e-34	4.0177e-05	1.358e-43
11.833	3.956e-35		12.29	4.719e-09	0.00044286									11.833	3.956e-35	4.2367e-05	1.2514e-42
11.873	5.4197e-36		12.34	2.303e-09	0.00045778									11.873	5.4197e-36	4.3445e-05	1.1213e-41
11.913	7.2204e-37		12.39	1.104e-09	0.00047473									11.913	7.2204e-37	4.3322e-05	9.7704e-41
11.953	9.3539e-38		12.44	5.21e-10	0.00049181									11.953	9.3539e-38	4.2008e-05	8.2787e-40
11.993	1.1784e-38		12.49	2.41e-10	0.00050741									11.993	1.1784e-38	3.961e-05	6.8213e-39
12.033	1.4435e-39		12.54	1.1e-10	0.00052031									12.033	1.4435e-39	3.632e-05	5.4654e-38
12.074	1.7196e-40		12.59	5e-11	0.00052971									12.074	1.7196e-40	3.2384e-05	4.2583e-37
12.114	1.992e-41		12.64	2.3e-11	0.00053522									12.114	1.992e-41	2.8078e-05	3.2263e-36
12.154	2.2439e-42		12.69	1.2e-11	0.00053684									12.154	2.2439e-42	2.3674e-05	2.377e-35
12.194	2.4579e-43		12.74	1e-11	0.00053483									12.194	2.4579e-43	1.941e-05	1.703e-34
12.234	2.6181e-44		12.79	1.5e-11	0.00052966									12.234	2.6181e-44	1.5475e-05	1.1864e-33
12.274	2.7119e-45		12.84	2.9e-11	0.00052185									12.274	2.7119e-45	1.1998e-05	8.0377e-33
12.314	2.7315e-46		12.89	6.1e-11	0.00051191									12.314	2.7315e-46	9.0453e-06	5.2952e-32
12.355	2.6754e-47		12.95	1.28e-10	0.00050022									12.355	2.6754e-47	6.6313e-06	3.3922e-31
12.395	2.5482e-48		13	2.65e-10	0.00048704									12.395	2.5482e-48	4.7275e-06	2.1132e-30
12.435	2.3601e-49		13.05	5.37e-10	0.00047242									12.435	2.3601e-49	3.2773e-06	1.2801e-29
12.475	2.1256e-50		13.1	1.07e-09	0.00045631									12.475	2.1256e-50	2.2093e-06	7.5408e-29
12.515	1.8617e-51		13.15	2.093e-09	0.00043852									12.515	1.8617e-51	1.4483e-06	4.3196e-28
12.555	1.5855e-52		13.2	4.022e-09	0.00041885									12.555	1.5855e-52	9.2323e-07	2.4061e-27
12.595	1.3131e-53		13.25	7.591e-09	0.00039715									12.595	1.3131e-53	5.7229e-07	1.3033e-26
12.635	1.0575e-54		13.3	1.4076e-08	0.00037333									12.635	1.0575e-54	3.4497e-07	6.8651e-26
12.676	8.2813e-56		13.35	2.5636e-08	0.00034749									12.676	8.2813e-56	2.0221e-07	3.5163e-25
12.716	6.3065e-57		13.4	4.5862e-08	0.00031986									12.716	6.3065e-57	1.1526e-07	1.7514e-24
12.756	4.6701e-58		13.45	8.0593e-08	0.00029085									12.756	4.6701e-58	6.3886e-08	8.4829e-24
12.796	3.363e-59		13.5	1.39104e-07	0.00026101									12.796	3.363e-59	3.4435e-08	3.9954e-23
12.836	2.355e-60		13.55	2.3585e-07	0.00023096									12.836	2.355e-60	1.8048e-08	1.8299e-22
12.876	1.6036e-61		13.6	3.92783e-07	0.00020137									12.876	1.6036e-61	9.1988e-09	8.1498e-22
12.916	1.0618e-62		13.65	6.42521e-07	0.0001729									12.916	1.0618e-62	4.5592e-09	3.5296e-21
12.957	6.8372e-64		13.7	1.03244e-06	0.00014612									12.957	6.8372e-64	2.1973e-09	1.4865e-20
12.997	4.2811e-65		13.75	1.62958e-06	0.0001215									12.997	4.2811e-65	1.0298e-09	6.0876e-20
13.037	2.6067e-66		13.8	2.52637e-06	9.9357e-05									13.037	2.6067e-66	4.6933e-10	2.4243e-19
13.077	1.5434e-67		13.85	3.84728e-06	7.9895e-05									13.077	1.5434e-67	2.0799e-10	9.3883e-19
13.117	8.8862e-69		13.9	5.75503e-06	6.3157e-05									13.117	8.8862e-69	8.9635e-11	3.5354e-18
13.157	4.9752e-70		13.95	8.4556e-06	4.9073e-05									13.157	4.9752e-70	3.7563e-11	1.2947e-17
13.197	2.7087e-71		14	1.22033e-05	3.7472e-05									13.197	2.7087e-71	1.5307e-11	4.6102e-17
13.237	1.4341e-72		14.05	1.73e-05	2.8118e-05									13.237	1.4341e-72	6.066e-12	1.5964e-16
13.278	7.3831e-74		14.1	2.40898e-05	2.0731e-05									13.278	7.3831e-74	2.3375e-12	5.3755e-16
13.318	3.6962e-75		14.15	3.29498e-05	1.5018e-05									13.318	3.6962e-75	8.7591e-13	1.7601e-15
13.358	1.7994e-76		14.2	4.42692e-05	1.0688e-05									13.358	1.7994e-76	3.1917e-13	5.6045e-15
13.398	8.5185e-78		14.25	5.84202e-05	7.4729e-06									13.398	8.5185e-78	1.1309e-13	1.7353e-14
13.438	3.9215e-79		14.3	7.57331e-05	5.1329e-06									13.438	3.9215e-79	3.8968e-14	5.2249e-14
13.478	1.7555e-80		14.35	9.64291e-05	3.4635e-06									13.478	1.7555e-80	1.3057e-14	1.5298e-13
13.518	7.6417e-82		14.4	0.000120605	2.2957e-06									13.518	7.6417e-82	4.2542e-15	4.3555e-13
13.559	3.2347e-83		14.45	0.000148164	1.4948e-06									13.559	3.2347e-83	1.3479e-15	1.2059e-12
13.599	1.3315e-84		14.5	0.000178794	9.5607e-07									13.599	1.3315e-84	4.1529e-16	3.2466e-12
13.639	5.3298e-86		14.55	0.000211932	6.0068e-07									13.639	5.3298e-86	1.2442e-16	8.4996e-12
13.679	2.0746e-87		14.6	0.000246751	3.7072e-07									13.679	2.0746e-87	3.625e-17	2.1639e-11
13.719	7.8524e-89		14.65	0.000282199	2.2474e-07									13.719	7.8524e-89	1.027e-17	5.3569e-11
13.759	2.8902e-90		14.7	0.000317013	1.3383e-07									13.759	2.8902e-90	2.8294e-18	1.2896e-10
13.799	1.0345e-91		14.75	0.000349807	7.8279e-08									13.799	1.0345e-91	7.5799e-19	3.0189e-10
13.839	3.6005e-93		14.8	0.000379143	4.4976e-08									13.839	3.6005e-93	1.9746e-19	6.8724e-10
13.88	1.2186e-94		14.85	0.000403652	2.5383e-08									13.88	1.2186e-94	5.0023e-20	1.5213e-09
13.92	4.0106e-96		14.9	0.000422125	1.4072e-08									13.92	4.0106e-96	1.2323e-20	3.2748e-09
13.96	1.2835e-97		14.95	0.000433606	7.663e-09									13.96	1.2835e-97	2.9519e-21	6.8549e-09
14	3.9946e-99		15	0.000437505	4.099e-09									14	3.9946e-99	6.8763e-22	1.3953e-08

## Sheet: SI Figure 8 (SAXS & ITC)
d													e
Q (Å-1)	I(q)				Open fit	Closed fit	Open fit residuals	Closed residuals					#1			#2			#3
	Mean	(+) error	(-) error										Time (seconds)	Raw Heat Rate (µcal / s)		Time (seconds)	Raw Heat Rate (µcal / s)		Time (seconds)	Raw Heat Rate (µcal / s)
0	0	0	0		0.0498	0.0487							0	-37.9121		0	-37.8674		0	-37.9087
0.002	0	0	0		0.0498	0.0487							1	-37.9121		1	-37.8674		1	-37.9088
0.004	0	0	0		0.0497	0.0486							2	-37.9121		2	-37.8674		2	-37.9089
0.006	0	0	0		0.0496	0.0485							3	-37.9121		3	-37.8675		3	-37.909
0.00603	0.048	0.00303	0.00303		0.0496	0.0485	-0.522	-0.151					4	-37.912		4	-37.8675		4	-37.9092
0.00684	0.0485	0.0012	0.0012		0.0495	0.0484	-0.847	0.0887					5	-37.912		5	-37.8675		5	-37.9094
0.00764	0.0477	0.000745	0.000745		0.0494	0.0483	-2.28	-0.784					6	-37.9119		6	-37.8675		6	-37.9096
0.00845	0.0481	0.000532	0.000532		0.0493	0.0482	-2.27	-0.189					7	-37.9118		7	-37.8676		7	-37.9098
0.00925	0.0475	0.000415	0.000415		0.0492	0.0481	-4.22	-1.57					8	-37.9117		8	-37.8676		8	-37.9099
0.0101	0.0478	0.00034	0.00034		0.0491	0.0481	-3.79	-0.597					9	-37.9116		9	-37.8677		9	-37.9101
0.0109	0.0478	0.000298	0.000298		0.049	0.0479	-4.07	-0.444					10	-37.9115		10	-37.8677		10	-37.9103
0.0117	0.0477	0.000271	0.000271		0.0489	0.0478	-4.44	-0.491					11	-37.9114		11	-37.8677		11	-37.9106
0.0125	0.0479	0.00025	0.00025		0.0488	0.0477	-3.36	0.883					12	-37.9113		12	-37.8677		12	-37.9108
0.0133	0.0474	0.000232	0.000232		0.0486	0.0476	-5.27	-0.766					13	-37.9112		13	-37.8677		13	-37.911
0.0141	0.0474	0.000225	0.000225		0.0485	0.0474	-4.83	-0.228					14	-37.9111		14	-37.8678		14	-37.9112
0.0149	0.0471	0.000203	0.000203		0.0483	0.0473	-6.05	-1.02					15	-37.9111		15	-37.8678		15	-37.9114
0.0157	0.0471	0.000202	0.000202		0.0481	0.0471	-4.98	0.0173					16	-37.911		16	-37.8679		16	-37.9115
0.0165	0.047	0.000191	0.000191		0.048	0.047	-5.16	0.0403					17	-37.911		17	-37.8679		17	-37.9115
0.0173	0.0468	0.000185	0.000185		0.0478	0.0468	-5.15	0.159					18	-37.911		18	-37.8679		18	-37.9116
0.0181	0.0467	0.000178	0.000178		0.0476	0.0466	-5.24	0.166					19	-37.9109		19	-37.868		19	-37.9115
0.0189	0.0467	0.000178	0.000178		0.0474	0.0464	-3.82	1.51					20	-37.9108		20	-37.868		20	-37.9115
0.0197	0.0464	0.000168	0.000168		0.0472	0.0462	-4.87	0.688					21	-37.9108		21	-37.868		21	-37.9113
0.0205	0.0462	0.000166	0.000166		0.047	0.0461	-4.78	0.729					22	-37.9108		22	-37.8679		22	-37.9112
0.0213	0.046	0.000159	0.000159		0.0467	0.0458	-4.62	1.03					23	-37.9108		23	-37.8679		23	-37.911
0.0221	0.0456	0.000156	0.000156		0.0465	0.0456	-6.08	-0.422					24	-37.9108		24	-37.8678		24	-37.9108
0.0229	0.0454	0.00015	0.00015		0.0463	0.0454	-5.73	0.014					25	-37.9108		25	-37.8678		25	-37.9106
0.0237	0.0454	0.00015	0.00015		0.046	0.0452	-4.5	1.13					26	-37.9109		26	-37.8677		26	-37.9103
0.0245	0.0449	0.000144	0.000144		0.0458	0.045	-5.79	-0.0873					27	-37.9109		27	-37.8676		27	-37.9099
0.0253	0.0447	0.000142	0.000142		0.0455	0.0447	-5.6	0.0506					28	-37.911		28	-37.8675		28	-37.9095
0.0261	0.0444	0.000141	0.000141		0.0453	0.0445	-6.11	-0.541					29	-37.911		29	-37.8675		29	-37.9091
0.027	0.0441	0.000135	0.000135		0.045	0.0442	-6.19	-0.539					30	-37.9111		30	-37.8674		30	-37.9087
0.0278	0.0439	0.000136	0.000136		0.0447	0.044	-5.76	-0.29					31	-37.9111		31	-37.8674		31	-37.9083
0.0286	0.0438	0.000132	0.000132		0.0444	0.0437	-4.69	0.782					32	-37.9111		32	-37.8674		32	-37.9078
0.0294	0.0435	0.000131	0.000131		0.0441	0.0434	-4.96	0.405					33	-37.9112		33	-37.8674		33	-37.9074
0.0302	0.0432	0.000127	0.000127		0.0438	0.0431	-5.26	0.0788					34	-37.9113		34	-37.8674		34	-37.9069
0.031	0.043	0.000129	0.000129		0.0435	0.0429	-3.81	1.29					35	-37.9114		35	-37.8674		35	-37.9065
0.0318	0.0427	0.000125	0.000125		0.0432	0.0426	-4.36	0.732					36	-37.9115		36	-37.8674		36	-37.906
0.0326	0.0424	0.000124	0.000124		0.0429	0.0423	-4.22	0.729					37	-37.9116		37	-37.8675		37	-37.9056
0.0334	0.042	0.000126	0.000126		0.0426	0.042	-4.55	0.139					38	-37.9116		38	-37.8676		38	-37.9053
0.0342	0.0418	0.000126	0.000126		0.0422	0.0417	-3.9	0.58					39	-37.9117		39	-37.8677		39	-37.905
0.035	0.0416	0.000124	0.000124		0.0419	0.0414	-2.91	1.45					40	-37.9117		40	-37.8678		40	-37.9048
0.0358	0.0412	0.000127	0.000127		0.0416	0.0411	-2.85	1.23					41	-37.9118		41	-37.868		41	-37.9046
0.0366	0.0408	0.000124	0.000124		0.0412	0.0407	-3.68	0.328					42	-37.9118		42	-37.8681		42	-37.9045
0.0374	0.0405	0.000126	0.000126		0.0409	0.0404	-3.07	0.689					43	-37.9118		43	-37.8682		43	-37.9044
0.0382	0.0401	0.000124	0.000124		0.0405	0.0401	-3.48	0.137					44	-37.9118		44	-37.8682		44	-37.9043
0.039	0.0399	0.000124	0.000124		0.0402	0.0398	-2.52	0.89					45	-37.9118		45	-37.8683		45	-37.9042
0.0398	0.0396	0.000121	0.000121		0.0398	0.0394	-1.49	1.81					46	-37.9117		46	-37.8683		46	-37.9041
0.0406	0.0391	0.000119	0.000119		0.0395	0.0391	-2.66	0.517					47	-37.9117		47	-37.8683		47	-37.904
0.0414	0.0389	0.000114	0.000114		0.0391	0.0387	-2.01	1.08					48	-37.9116		48	-37.8684		48	-37.904
0.0422	0.0385	0.000113	0.000113		0.0387	0.0384	-1.85	1.06					49	-37.9115		49	-37.8684		49	-37.904
0.043	0.0381	0.000112	0.000112		0.0383	0.038	-2.4	0.329					50	-37.9114		50	-37.8684		50	-37.904
0.0438	0.0377	0.000109	0.000109		0.038	0.0377	-2.32	0.277					51	-37.9113		51	-37.8683		51	-37.904
0.0446	0.0374	0.000107	0.000107		0.0376	0.0373	-1.48	0.95					52	-37.9111		52	-37.8682		52	-37.9039
0.0455	0.0371	0.000105	0.000105		0.0372	0.037	-1.34	0.908					53	-37.911		53	-37.8681		53	-37.9038
0.0463	0.0366	0.000108	0.000108		0.0368	0.0366	-1.56	0.415					54	-37.9109		54	-37.868		54	-37.9037
0.0471	0.0362	0.000104	0.000104		0.0364	0.0362	-1.8	0.0202					55	-37.9107		55	-37.8679		55	-37.9036
0.0479	0.036	0.000104	0.000104		0.036	0.0359	-0.552	1.04					56	-37.9106		56	-37.8678		56	-37.9035
0.0487	0.0355	0.000104	0.000104		0.0356	0.0355	-1.21	0.174					57	-37.9104		57	-37.8677		57	-37.9034
0.0495	0.0352	0.000105	0.000105		0.0352	0.0351	-0.439	0.712					58	-37.9103		58	-37.8675		58	-37.9034
0.0503	0.0349	0.000104	0.000104		0.0348	0.0347	0.369	1.32					59	-37.9101		59	-37.8674		59	-37.9035
0.0511	0.0343	0.000105	0.000105		0.0344	0.0344	-0.986	-0.259					60	-37.91		60	-37.8674		60	-37.9035
0.0519	0.034	0.000102	0.000102		0.034	0.034	-0.225	0.317					61	-37.9099		61	-37.8673		61	-37.9036
0.0527	0.0336	0.000101	0.000101		0.0336	0.0336	-0.177	0.153					62	-37.9098		62	-37.8672		62	-37.9037
0.0535	0.0332	0.000101	0.000101		0.0332	0.0332	-0.64	-0.517					63	-37.9097		63	-37.8671		63	-37.9038
0.0543	0.0329	9.79e-05	9.79e-05		0.0328	0.0328	0.836	0.749					64	-37.9097		64	-37.867		64	-37.9039
0.0551	0.0324	9.59e-05	9.59e-05		0.0324	0.0324	0.105	-0.198					65	-37.9097		65	-37.867		65	-37.9041
0.0559	0.0322	9.55e-05	9.55e-05		0.032	0.0321	1.5	0.984					66	-37.9098		66	-37.867		66	-37.9043
0.0567	0.0317	9.36e-05	9.36e-05		0.0316	0.0317	1.28	0.544					67	-37.9098		67	-37.8671		67	-37.9044
0.0575	0.0313	9.29e-05	9.29e-05		0.0312	0.0313	1.28	0.328					68	-37.9099		68	-37.8672		68	-37.9046
0.0583	0.0309	9.28e-05	9.28e-05		0.0308	0.0309	1.49	0.333					69	-37.91		69	-37.8673		69	-37.9048
0.0591	0.0304	9.06e-05	9.06e-05		0.0304	0.0305	0.761	-0.63					70	-37.9101		70	-37.8675		70	-37.9049
0.0599	0.0301	9.02e-05	9.02e-05		0.03	0.0301	1.3	-0.298					71	-37.9103		71	-37.8676		71	-37.905
0.0607	0.0298	8.91e-05	8.91e-05		0.0296	0.0297	2.6	0.788					72	-37.9105		72	-37.8678		72	-37.9051
0.0615	0.0293	8.84e-05	8.84e-05		0.0291	0.0293	2.17	0.144					73	-37.9107		73	-37.8679		73	-37.9052
0.0623	0.0289	8.55e-05	8.55e-05		0.0287	0.0289	2.08	-0.208					74	-37.9109		74	-37.8681		74	-37.9052
0.0632	0.0285	8.58e-05	8.58e-05		0.0283	0.0285	1.78	-0.693					75	-37.9111		75	-37.8682		75	-37.9051
0.064	0.0282	8.55e-05	8.55e-05		0.0279	0.0281	2.9	0.235					76	-37.9113		76	-37.8683		76	-37.9049
0.0648	0.0277	8.51e-05	8.51e-05		0.0275	0.0278	2.53	-0.324					77	-37.9115		77	-37.8685		77	-37.9046
0.0656	0.0274	8.31e-05	8.31e-05		0.0271	0.0274	3.66	0.552					78	-37.9117		78	-37.8686		78	-37.9043
0.0664	0.0269	8.38e-05	8.38e-05		0.0267	0.027	2.49	-0.76					79	-37.9118		79	-37.8687		79	-37.9039
0.0672	0.0265	8.12e-05	8.12e-05		0.0263	0.0266	2.74	-0.778					80	-37.9118		80	-37.8688		80	-37.9035
0.068	0.0261	8.14e-05	8.14e-05		0.0259	0.0262	2.76	-0.912					81	-37.9119		81	-37.8688		81	-37.9031
0.0688	0.0258	8.1e-05	8.1e-05		0.0255	0.0258	3.16	-0.691					82	-37.9119		82	-37.8688		82	-37.9027
0.0696	0.0254	7.96e-05	7.96e-05		0.0251	0.0254	3.27	-0.795					83	-37.9119		83	-37.8689		83	-37.9022
0.0704	0.025	7.94e-05	7.94e-05		0.0247	0.025	4.06	-0.16					84	-37.9118		84	-37.8689		84	-37.9017
0.0712	0.0246	7.79e-05	7.79e-05		0.0243	0.0247	3.47	-0.971					85	-37.9118		85	-37.8689		85	-37.9013
0.072	0.0242	7.76e-05	7.76e-05		0.0239	0.0243	4.18	-0.415					86	-37.9116		86	-37.8689		86	-37.9008
0.0728	0.0238	7.59e-05	7.59e-05		0.0235	0.0239	4.21	-0.618					87	-37.9115		87	-37.8689		87	-37.9004
0.0736	0.0234	7.67e-05	7.67e-05		0.0231	0.0235	3.81	-1.09					88	-37.9113		88	-37.8689		88	-37.9
0.0744	0.023	7.45e-05	7.45e-05		0.0228	0.0231	3.65	-1.51					89	-37.9111		89	-37.869		89	-37.8996
0.0752	0.0227	7.58e-05	7.58e-05		0.0224	0.0228	3.8	-1.38					90	-37.9109		90	-37.869		90	-37.8993
0.076	0.0223	7.58e-05	7.58e-05		0.022	0.0224	4.6	-0.675					91	-37.9107		91	-37.8689		91	-37.8991
0.0768	0.022	7.64e-05	7.64e-05		0.0216	0.022	4.96	-0.367					92	-37.9104		92	-37.869		92	-37.8989
0.0776	0.0216	7.58e-05	7.58e-05		0.0212	0.0216	4.95	-0.503					93	-37.9102		93	-37.869		93	-37.8988
0.0784	0.0211	7.68e-05	7.68e-05		0.0209	0.0213	3.35	-2.1					94	-37.9099		94	-37.8691		94	-37.8987
0.0792	0.0208	7.42e-05	7.42e-05		0.0205	0.0209	3.74	-1.97					95	-37.9096		95	-37.8692		95	-37.8986
0.08	0.0204	7.27e-05	7.27e-05		0.0201	0.0206	3.72	-2.17					96	-37.9094		96	-37.8692		96	-37.8985
0.0808	0.0201	7.26e-05	7.26e-05		0.0198	0.0202	5.15	-0.81					97	-37.9091		97	-37.8693		97	-37.8985
0.0817	0.0198	7.22e-05	7.22e-05		0.0194	0.0198	5.25	-0.784					98	-37.9089		98	-37.8692		98	-37.8986
0.0825	0.0194	7.08e-05	7.08e-05		0.0191	0.0195	4.81	-1.39					99	-37.9087		99	-37.8692		99	-37.8987
0.0833	0.0191	7.04e-05	7.04e-05		0.0187	0.0191	5.66	-0.598					100	-37.9085		100	-37.8692		100	-37.8988
0.0841	0.0187	7.02e-05	7.02e-05		0.0183	0.0188	4.99	-1.31					101	-37.9084		101	-37.8692		101	-37.899
0.0849	0.0184	6.93e-05	6.93e-05		0.018	0.0184	5.09	-1.31					102	-37.9082		102	-37.8692		102	-37.8991
0.0857	0.018	6.84e-05	6.84e-05		0.0177	0.0181	5.66	-0.828					103	-37.9081		103	-37.8692		103	-37.8993
0.0865	0.0177	6.76e-05	6.76e-05		0.0173	0.0178	5.82	-0.75					104	-37.908		104	-37.8692		104	-37.8994
0.0873	0.0174	6.74e-05	6.74e-05		0.017	0.0174	5.6	-0.99					105	-37.9078		105	-37.8692		105	-37.8996
0.0881	0.017	6.76e-05	6.76e-05		0.0167	0.0171	5.31	-1.23					106	-37.9076		106	-37.8692		106	-37.8998
0.0889	0.0167	6.78e-05	6.78e-05		0.0163	0.0168	5.6	-0.904					107	-37.9075		107	-37.8692		107	-37.8999
0.0897	0.0164	6.55e-05	6.55e-05		0.016	0.0164	5.46	-1.24					108	-37.9074		108	-37.8691		108	-37.9
0.0905	0.0161	6.55e-05	6.55e-05		0.0157	0.0161	6.08	-0.58					109	-37.9073		109	-37.869		109	-37.9001
0.0913	0.0157	6.51e-05	6.51e-05		0.0154	0.0158	5.72	-0.944					110	-37.9073		110	-37.8689		110	-37.9002
0.0921	0.0154	6.44e-05	6.44e-05		0.0151	0.0155	5.97	-0.707					111	-37.9073		111	-37.8688		111	-37.9003
0.0929	0.0151	6.4e-05	6.4e-05		0.0148	0.0152	5.77	-0.876					112	-37.9073		112	-37.8688		112	-37.9003
0.0937	0.0148	6.44e-05	6.44e-05		0.0145	0.0149	5.81	-0.729					113	-37.9074		113	-37.8687		113	-37.9004
0.0945	0.0145	6.28e-05	6.28e-05		0.0142	0.0146	5.77	-0.86					114	-37.9075		114	-37.8687		114	-37.9005
0.0953	0.0142	6.34e-05	6.34e-05		0.0139	0.0143	5.86	-0.623					115	-37.9076		115	-37.8687		115	-37.9005
0.0961	0.0139	6.26e-05	6.26e-05		0.0136	0.014	5	-1.47					116	-37.9077		116	-37.8687		116	-37.9005
0.0969	0.0136	6.13e-05	6.13e-05		0.0133	0.0137	5.28	-1.22					117	-37.9078		117	-37.8687		117	-37.9005
0.0977	0.0134	6.17e-05	6.17e-05		0.013	0.0134	6.38	0.0276					118	-37.9079		118	-37.8688		118	-37.9005
0.0985	0.013	6.16e-05	6.16e-05		0.0127	0.0131	4.78	-1.47					119	-37.9081		119	-37.869		119	-37.9004
0.0993	0.0128	6.1e-05	6.1e-05		0.0124	0.0128	5.33	-0.846					120	-37.9083		120	-37.8692		120	-37.9004
0.1	0.0125	6.06e-05	6.06e-05		0.0122	0.0125	5.47	-0.627					121	-37.9085		121	-37.8695		121	-37.9004
0.101	0.0123	6.05e-05	6.05e-05		0.0119	0.0123	6.02	0.0578					122	-37.9087		122	-37.8699		122	-37.9003
0.102	0.012	5.94e-05	5.94e-05		0.0116	0.012	5.33	-0.596					123	-37.9089		123	-37.8704		123	-37.9003
0.103	0.0117	5.96e-05	5.96e-05		0.0114	0.0117	4.93	-0.836					124	-37.9092		124	-37.8708		124	-37.9004
0.103	0.0114	5.92e-05	5.92e-05		0.0111	0.0115	3.56	-2.08					125	-37.9095		125	-37.8713		125	-37.9004
0.104	0.0112	5.87e-05	5.87e-05		0.0109	0.0112	5.57	0.0426					126	-37.9098		126	-37.8718		126	-37.9004
0.105	0.011	5.82e-05	5.82e-05		0.0106	0.011	5.43	0.0258					127	-37.91		127	-37.8722		127	-37.9005
0.106	0.0106	5.93e-05	5.93e-05		0.0104	0.0107	4.02	-1.12					128	-37.9101		128	-37.8727		128	-37.9005
0.107	0.0105	5.79e-05	5.79e-05		0.0102	0.0105	5.02	-0.0588					129	-37.9101		129	-37.8732		129	-37.9005
0.107	0.0102	5.86e-05	5.86e-05		0.00994	0.0102	5.25	0.408					130	-37.9102		130	-37.8737		130	-37.9004
0.108	0.00996	5.74e-05	5.74e-05		0.00971	0.00999	4.22	-0.528					131	-37.9102		131	-37.8742		131	-37.9004
0.109	0.00971	5.7e-05	5.7e-05		0.00949	0.00975	3.84	-0.748					132	-37.9102		132	-37.8746		132	-37.9003
0.11	0.00953	5.65e-05	5.65e-05		0.00927	0.00952	4.53	0.111					133	-37.9102		133	-37.875		133	-37.9002
0.111	0.00926	5.67e-05	5.67e-05		0.00906	0.0093	3.63	-0.576					134	-37.9102		134	-37.8753		134	-37.9001
0.111	0.00912	5.63e-05	5.63e-05		0.00885	0.00907	4.85	0.822					135	-37.9102		135	-37.8756		135	-37.9
0.112	0.00889	5.67e-05	5.67e-05		0.00864	0.00886	4.42	0.628					136	-37.9102		136	-37.8758		136	-37.8998
0.113	0.00862	5.54e-05	5.54e-05		0.00844	0.00864	3.3	-0.362					137	-37.9101		137	-37.8759		137	-37.8996
0.114	0.00843	5.52e-05	5.52e-05		0.00824	0.00843	3.54	0.0822					138	-37.91		138	-37.876		138	-37.8994
0.115	0.00824	5.54e-05	5.54e-05		0.00804	0.00822	3.51	0.283					139	-37.9099		139	-37.8761		139	-37.8992
0.115	0.00802	5.49e-05	5.49e-05		0.00785	0.00802	3.09	0.0546					140	-37.9098		140	-37.8762		140	-37.899
0.116	0.00783	5.46e-05	5.46e-05		0.00767	0.00782	2.98	0.16					141	-37.9097		141	-37.8762		141	-37.8989
0.117	0.00763	5.41e-05	5.41e-05		0.00748	0.00763	2.74	0.127					142	-37.9096		142	-37.8763		142	-37.8987
0.118	0.00745	5.43e-05	5.43e-05		0.00731	0.00743	2.62	0.246					143	-37.9095		143	-37.8764		143	-37.8986
0.119	0.00724	5.63e-05	5.63e-05		0.00713	0.00725	1.96	-0.109					144	-37.9094		144	-37.8765		144	-37.8984
0.119	0.00706	5.48e-05	5.48e-05		0.00696	0.00706	1.77	-0.126					145	-37.9094		145	-37.8765		145	-37.8983
0.12	0.0069	5.56e-05	5.56e-05		0.00679	0.00688	1.96	0.326					146	-37.9094		146	-37.8765		146	-37.8982
0.121	0.00672	5.7e-05	5.7e-05		0.00663	0.00671	1.58	0.204					147	-37.9094		147	-37.8765		147	-37.8981
0.122	0.00653	5.78e-05	5.78e-05		0.00647	0.00653	1.07	-0.064					148	-37.9094		148	-37.8765		148	-37.898
0.123	0.00637	5.77e-05	5.77e-05		0.00631	0.00636	1.07	0.145					149	-37.9093		149	-37.8765		149	-37.898
0.123	0.00614	5.73e-05	5.73e-05		0.00616	0.0062	-0.336	-1.04					150	-37.9093		150	-37.8765		150	-37.898
0.124	0.00603	5.68e-05	5.68e-05		0.00601	0.00603	0.416	-0.0766					151	-37.9094		151	-37.8765		151	-37.8981
0.125	0.00592	5.6e-05	5.6e-05		0.00586	0.00588	1.13	0.85					152	-37.9094		152	-37.8764		152	-37.8983
0.126	0.00563	5.52e-05	5.52e-05		0.00572	0.00572	-1.56	-1.61					153	-37.9095		153	-37.8763		153	-37.8985
0.127	0.00558	5.43e-05	5.43e-05		0.00558	0.00557	0.0547	0.224					154	-37.9096		154	-37.8763		154	-37.8987
0.127	0.00548	5.28e-05	5.28e-05		0.00544	0.00542	0.671	1.08					155	-37.9097		155	-37.8762		155	-37.8989
0.128	0.00529	5.31e-05	5.31e-05		0.00531	0.00527	-0.356	0.275					156	-37.9098		156	-37.8761		156	-37.899
0.129	0.00515	5.23e-05	5.23e-05		0.00518	0.00513	-0.565	0.306					157	-37.9099		157	-37.876		157	-37.8992
0.13	0.00504	5.23e-05	5.23e-05		0.00505	0.00499	-0.215	0.884					158	-37.91		158	-37.876		158	-37.8994
0.131	0.00488	5.25e-05	5.25e-05		0.00493	0.00486	-0.865	0.453					159	-37.9101		159	-37.8759		159	-37.8995
0.132	0.00474	5.26e-05	5.26e-05		0.00481	0.00473	-1.18	0.351					160	-37.9102		160	-37.8759		160	-37.8996
0.132	0.00466	5.24e-05	5.24e-05		0.00469	0.0046	-0.624	1.13					161	-37.9102		161	-37.8759		161	-37.8998
0.133	0.00451	5.28e-05	5.28e-05		0.00457	0.00447	-1.26	0.694					162	-37.9102		162	-37.8759		162	-37.8999
0.134	0.0044	5.25e-05	5.25e-05		0.00446	0.00435	-1.27	0.916					163	-37.9102		163	-37.8759		163	-37.9
0.135	0.00425	5.31e-05	5.31e-05		0.00435	0.00423	-1.95	0.412					164	-37.9102		164	-37.8758		164	-37.9
0.136	0.00414	5.31e-05	5.31e-05		0.00425	0.00411	-2.05	0.509					165	-37.9101		165	-37.8758		165	-37.9001
0.136	0.00404	5.27e-05	5.27e-05		0.00414	0.004	-2.05	0.727					166	-37.91		166	-37.8758		166	-37.9
0.137	0.00386	5.27e-05	5.27e-05		0.00404	0.00389	-3.51	-0.528					167	-37.9099		167	-37.8759		167	-37.9
0.138	0.00382	5.26e-05	5.26e-05		0.00394	0.00378	-2.33	0.839					168	-37.9098		168	-37.876		168	-37.8998
0.139	0.00375	5.14e-05	5.14e-05		0.00385	0.00367	-1.87	1.56					169	-37.9097		169	-37.8761		169	-37.8997
0.14	0.0036	5.12e-05	5.12e-05		0.00376	0.00357	-3.09	0.55					170	-37.9096		170	-37.8762		170	-37.8997
0.14	0.00349	5.1e-05	5.1e-05		0.00366	0.00347	-3.43	0.414					171	-37.9095		171	-37.8763		171	-37.8996
0.141	0.00344	5.02e-05	5.02e-05		0.00358	0.00337	-2.63	1.45					172	-37.9094		172	-37.8764		172	-37.8996
0.142	0.00331	5.01e-05	5.01e-05		0.00349	0.00328	-3.68	0.587					173	-37.9093		173	-37.8764		173	-37.8996
0.143	0.00321	4.97e-05	4.97e-05		0.00341	0.00318	-3.87	0.601					174	-37.9092		174	-37.8765		174	-37.8996
0.144	0.00318	4.96e-05	4.96e-05		0.00332	0.00309	-2.99	1.67					175	-37.909		175	-37.8765		175	-37.8996
0.144	0.00303	4.94e-05	4.94e-05		0.00324	0.00301	-4.33	0.513					176	-37.9089		176	-37.8766		176	-37.8997
0.145	0.00301	4.99e-05	4.99e-05		0.00317	0.00292	-3.11	1.84					177	-37.9088		177	-37.8767		177	-37.8997
0.146	0.00289	4.83e-05	4.83e-05		0.00309	0.00284	-4.23	1.04					178	-37.9086		178	-37.8767		178	-37.8998
0.147	0.00281	4.88e-05	4.88e-05		0.00302	0.00276	-4.19	1.17					179	-37.9084		179	-37.8768		179	-37.9
0.148	0.00275	4.79e-05	4.79e-05		0.00295	0.00268	-4.06	1.55					180	-37.9083		180	-37.8768		180	-37.9002
0.148	0.00264	4.8e-05	4.8e-05		0.00288	0.0026	-4.86	0.874					181	-37.9082		181	-37.8768		181	-37.9004
0.149	0.00256	4.8e-05	4.8e-05		0.00281	0.00253	-5.14	0.727					182	-37.908		182	-37.8768		182	-37.9007
0.15	0.00248	4.8e-05	4.8e-05		0.00274	0.00246	-5.47	0.53					183	-37.9079		183	-37.8768		183	-37.901
0.151	0.00241	4.74e-05	4.74e-05		0.00268	0.00239	-5.81	0.403					184	-37.9079		184	-37.8767		184	-37.9012
0.152	0.00233	4.73e-05	4.73e-05		0.00262	0.00232	-6.02	0.317					185	-37.9077		185	-37.8767		185	-37.9015
0.152	0.00231	4.68e-05	4.68e-05		0.00256	0.00225	-5.31	1.21					186	-37.9076		186	-37.8766		186	-37.9017
0.153	0.00227	4.68e-05	4.68e-05		0.0025	0.00219	-4.86	1.77					187	-37.9075		187	-37.8766		187	-37.902
0.154	0.00217	4.66e-05	4.66e-05		0.00244	0.00213	-5.9	0.859					188	-37.9075		188	-37.8765		188	-37.9022
0.155	0.00209	4.67e-05	4.67e-05		0.00239	0.00207	-6.43	0.417					189	-37.9074		189	-37.8765		189	-37.9024
0.156	0.00207	4.65e-05	4.65e-05		0.00233	0.00201	-5.66	1.29					190	-37.9074		190	-37.8765		190	-37.9026
0.156	0.00198	4.6e-05	4.6e-05		0.00228	0.00195	-6.42	0.705					191	-37.9074		191	-37.8766		191	-37.9028
0.157	0.00196	4.66e-05	4.66e-05		0.00223	0.0019	-5.79	1.33					192	-37.9074		192	-37.8767		192	-37.903
0.158	0.00193	4.61e-05	4.61e-05		0.00218	0.00184	-5.43	1.83					193	-37.9074		193	-37.8768		193	-37.9032
0.159	0.00181	4.61e-05	4.61e-05		0.00213	0.00179	-6.88	0.443					194	-37.9075		194	-37.8769		194	-37.9033
0.16	0.0018	4.58e-05	4.58e-05		0.00208	0.00174	-6.09	1.34					195	-37.9076		195	-37.8771		195	-37.9035
0.16	0.00178	4.58e-05	4.58e-05		0.00204	0.00169	-5.49	1.99					196	-37.9077		196	-37.8772		196	-37.9036
0.161	0.00164	4.54e-05	4.54e-05		0.00199	0.00165	-7.67	-0.0696					197	-37.9078		197	-37.8773		197	-37.9037
0.162	0.0017	4.58e-05	4.58e-05		0.00195	0.0016	-5.48	2.11					198	-37.9079		198	-37.8775		198	-37.9038
0.163	0.00161	4.54e-05	4.54e-05		0.0019	0.00156	-6.42	1.27					199	-37.908		199	-37.8777		199	-37.9038
0.164	0.00154	4.54e-05	4.54e-05		0.00186	0.00151	-7.1	0.623					200	-37.908		200	-37.8779		200	-37.9038
0.164	0.00153	4.44e-05	4.44e-05		0.00182	0.00147	-6.65	1.28					201	-37.9081		201	-37.8781		201	-37.9038
0.165	0.00151	4.48e-05	4.48e-05		0.00178	0.00143	-6.21	1.67					202	-37.9081		202	-37.8783		202	-37.9037
0.166	0.00143	4.44e-05	4.44e-05		0.00175	0.00139	-7.04	0.929					203	-37.9081		203	-37.8784		203	-37.9036
0.167	0.00134	4.43e-05	4.43e-05		0.00171	0.00135	-8.22	-0.219					204	-37.9081		204	-37.8785		204	-37.9035
0.168	0.00135	4.45e-05	4.45e-05		0.00167	0.00132	-7.18	0.791					205	-37.9081		205	-37.8787		205	-37.9034
0.168	0.00135	4.44e-05	4.44e-05		0.00164	0.00128	-6.43	1.56					206	-37.9081		206	-37.8787		206	-37.9032
0.169	0.0013	4.39e-05	4.39e-05		0.0016	0.00125	-6.96	1.11					207	-37.908		207	-37.8788		207	-37.903
0.17	0.00126	4.38e-05	4.38e-05		0.00157	0.00121	-7.15	0.935					208	-37.908		208	-37.8788		208	-37.9028
0.171	0.00118	4.38e-05	4.38e-05		0.00154	0.00118	-8.16	-0.1					209	-37.9078		209	-37.8787		209	-37.9024
0.172	0.00117	4.33e-05	4.33e-05		0.0015	0.00115	-7.7	0.441					210	-37.907		210	-37.8781		210	-37.9014
0.173	0.00114	4.34e-05	4.34e-05		0.00147	0.00112	-7.64	0.458					211	-37.9043		211	-37.876		211	-37.8985
0.173	0.00117	4.32e-05	4.32e-05		0.00144	0.00109	-6.4	1.72					212	-37.8981		212	-37.8708		212	-37.8924
0.174	0.00107	4.32e-05	4.32e-05		0.00141	0.00106	-7.97	0.117					213	-37.8873		213	-37.8617		213	-37.8823
0.175	0.00108	4.29e-05	4.29e-05		0.00138	0.00104	-7.13	0.955					214	-37.8721		214	-37.8488		214	-37.8682
0.176	0.00106	4.33e-05	4.33e-05		0.00136	0.00101	-6.82	1.17					215	-37.8535		215	-37.8328		215	-37.8512
0.177	0.00103	4.25e-05	4.25e-05		0.00133	0.000985	-7.04	1.05					216	-37.8327		216	-37.8149		216	-37.8323
0.177	0.00101	4.23e-05	4.23e-05		0.0013	0.00096	-6.98	1.09					217	-37.8111		217	-37.7963		217	-37.8129
0.178	0.000964	4.23e-05	4.23e-05		0.00128	0.000937	-7.35	0.657					218	-37.7897		218	-37.7777		218	-37.7936
0.179	0.000938	4.22e-05	4.22e-05		0.00125	0.000913	-7.39	0.578					219	-37.7688		219	-37.7596		219	-37.7748
0.18	0.00095	4.24e-05	4.24e-05		0.00123	0.000891	-6.51	1.38					220	-37.7488		220	-37.7422		220	-37.7568
0.181	0.00094	4.21e-05	4.21e-05		0.0012	0.00087	-6.2	1.67					221	-37.7296		221	-37.7255		221	-37.7394
0.181	0.000926	4.17e-05	4.17e-05		0.00118	0.000849	-6.01	1.86					222	-37.7115		222	-37.7097		222	-37.7229
0.182	0.000889	4.2e-05	4.2e-05		0.00115	0.000828	-6.31	1.44					223	-37.6943		223	-37.6949		223	-37.7073
0.183	0.000835	4.19e-05	4.19e-05		0.00113	0.000809	-7.07	0.621					224	-37.6785		224	-37.6812		224	-37.6927
0.184	0.00082	4.16e-05	4.16e-05		0.00111	0.00079	-6.93	0.73					225	-37.6644		225	-37.669		225	-37.6799
0.185	0.000809	4.15e-05	4.15e-05		0.00109	0.000772	-6.71	0.892					226	-37.6534		226	-37.6594		226	-37.6699
0.185	0.000737	4.18e-05	4.18e-05		0.00107	0.000754	-7.88	-0.407					227	-37.6471		227	-37.6538		227	-37.6642
0.186	0.000775	4.14e-05	4.14e-05		0.00105	0.000737	-6.54	0.916					228	-37.6462		228	-37.653		228	-37.6634
0.187	0.000774	4.15e-05	4.15e-05		0.00103	0.00072	-6.06	1.28					229	-37.6508		229	-37.657		229	-37.6675
0.188	0.000782	4.17e-05	4.17e-05		0.00101	0.000704	-5.37	1.85					230	-37.6598		230	-37.6648		230	-37.6753
0.189	0.000736	4.08e-05	4.08e-05		0.000986	0.000689	-6.13	1.15					231	-37.6717		231	-37.6751		231	-37.6857
0.189	0.000689	4.13e-05	4.13e-05		0.000967	0.000674	-6.73	0.367					232	-37.6853		232	-37.6869		232	-37.6973
0.19	0.00068	4.1e-05	4.1e-05		0.000949	0.00066	-6.55	0.509					233	-37.6994		233	-37.6993		233	-37.7095
0.191	0.000685	4.11e-05	4.11e-05		0.000931	0.000646	-5.96	0.967					234	-37.7136		234	-37.7117		234	-37.7219
0.192	0.000649	4.07e-05	4.07e-05		0.000913	0.000632	-6.48	0.422					235	-37.7276		235	-37.724		235	-37.7341
0.193	0.000687	4.1e-05	4.1e-05		0.000896	0.000619	-5.08	1.67					236	-37.7413		236	-37.736		236	-37.7461
0.193	0.000655	4.05e-05	4.05e-05		0.000879	0.000606	-5.51	1.21					237	-37.7544		237	-37.7476		237	-37.7577
0.194	0.000624	4.06e-05	4.06e-05		0.000862	0.000594	-5.87	0.737					238	-37.7669		238	-37.7585		238	-37.7689
0.195	0.00062	4.04e-05	4.04e-05		0.000846	0.000582	-5.6	0.93					239	-37.7787		239	-37.7688		239	-37.7794
0.196	0.000584	4.05e-05	4.05e-05		0.00083	0.000571	-6.08	0.33					240	-37.7896		240	-37.7784		240	-37.7892
0.197	0.000581	4e-05	4e-05		0.000815	0.00056	-5.84	0.534					241	-37.7997		241	-37.7871		241	-37.7983
0.197	0.000608	4e-05	4e-05		0.0008	0.000549	-4.78	1.47					242	-37.8089		242	-37.7952		242	-37.8067
0.198	0.000522	3.97e-05	3.97e-05		0.000785	0.000539	-6.61	-0.413					243	-37.8174		243	-37.8025		243	-37.8145
0.199	0.000531	3.98e-05	3.98e-05		0.00077	0.000529	-6.01	0.0713					244	-37.8252		244	-37.8093		244	-37.8216
0.2	0.000541	4e-05	4e-05		0.000756	0.000519	-5.37	0.562					245	-37.8323		245	-37.8154		245	-37.8281
0.201	0.000538	3.96e-05	3.96e-05		0.000742	0.00051	-5.15	0.722					246	-37.8388		246	-37.8209		246	-37.8341
0.201	0.00048	3.96e-05	3.96e-05		0.000729	0.0005	-6.29	-0.528					247	-37.8447		247	-37.826		247	-37.8395
0.202	0.000524	3.95e-05	3.95e-05		0.000716	0.000492	-4.85	0.821					248	-37.8501		248	-37.8305		248	-37.8444
0.203	0.000493	3.98e-05	3.98e-05		0.000703	0.000483	-5.26	0.25					249	-37.855		249	-37.8347		249	-37.8488
0.204	0.000509	4.09e-05	4.09e-05		0.00069	0.000475	-4.44	0.82					250	-37.8595		250	-37.8384		250	-37.8527
0.205	0.000513	4.14e-05	4.14e-05		0.000678	0.000467	-3.97	1.12					251	-37.8637		251	-37.8418		251	-37.8564
0.205	0.000455	4.1e-05	4.1e-05		0.000666	0.00046	-5.13	-0.111					252	-37.8675		252	-37.8448		252	-37.8597
0.206	0.000473	4.15e-05	4.15e-05		0.000654	0.000452	-4.36	0.508					253	-37.871		253	-37.8476		253	-37.8627
0.207	0.000442	4.12e-05	4.12e-05		0.000642	0.000445	-4.86	-0.0719					254	-37.8742		254	-37.8501		254	-37.8655
0.208	0.000438	4.13e-05	4.13e-05		0.000631	0.000438	-4.68	-0.0139					255	-37.8771		255	-37.8523		255	-37.868
0.209	0.000423	4.16e-05	4.16e-05		0.00062	0.000431	-4.75	-0.21					256	-37.8798		256	-37.8543		256	-37.8703
0.209	0.000434	4.16e-05	4.16e-05		0.00061	0.000425	-4.23	0.209					257	-37.8823		257	-37.8562		257	-37.8723
0.21	0.000434	4.14e-05	4.14e-05		0.000599	0.000419	-4.01	0.355					258	-37.8846		258	-37.8578		258	-37.8742
0.211	0.000432	4.12e-05	4.12e-05		0.000589	0.000413	-3.81	0.464					259	-37.8866		259	-37.8594		259	-37.8759
0.212	0.000442	4.07e-05	4.07e-05		0.000579	0.000407	-3.39	0.845					260	-37.8885		260	-37.8608		260	-37.8775
0.213	0.000443	4.08e-05	4.08e-05		0.00057	0.000402	-3.11	1.01					261	-37.8903		261	-37.8621		261	-37.8791
0.213	0.000433	4.02e-05	4.02e-05		0.00056	0.000396	-3.16	0.926					262	-37.892		262	-37.8633		262	-37.8805
0.214	0.000395	4.03e-05	4.03e-05		0.000551	0.000391	-3.87	0.0988					263	-37.8936		263	-37.8644		263	-37.8818
0.215	0.000379	4.02e-05	4.02e-05		0.000542	0.000386	-4.07	-0.184					264	-37.895		264	-37.8654		264	-37.8831
0.216	0.000425	3.94e-05	3.94e-05		0.000534	0.000381	-2.75	1.12					265	-37.8963		265	-37.8664		265	-37.8843
0.217	0.00039	3.93e-05	3.93e-05		0.000525	0.000377	-3.44	0.337					266	-37.8973		266	-37.8673		266	-37.8855
0.218	0.000406	3.92e-05	3.92e-05		0.000517	0.000372	-2.84	0.856					267	-37.8983		267	-37.8681		267	-37.8865
0.218	0.00038	3.95e-05	3.95e-05		0.000509	0.000368	-3.25	0.316					268	-37.8991		268	-37.8689		268	-37.8875
0.219	0.00042	3.94e-05	3.94e-05		0.000501	0.000364	-2.05	1.44					269	-37.8998		269	-37.8697		269	-37.8885
0.22	0.000412	4e-05	4e-05		0.000494	0.00036	-2.05	1.3					270	-37.9006		270	-37.8705		270	-37.8893
0.221	0.000374	3.92e-05	3.92e-05		0.000486	0.000356	-2.87	0.459					271	-37.9012		271	-37.8712		271	-37.8901
0.222	0.000365	3.97e-05	3.97e-05		0.000479	0.000352	-2.89	0.31					272	-37.9019		272	-37.8719		272	-37.8908
0.222	0.000358	3.95e-05	3.95e-05		0.000473	0.000349	-2.91	0.225					273	-37.9024		273	-37.8725		273	-37.8914
0.223	0.000363	3.95e-05	3.95e-05		0.000466	0.000346	-2.6	0.454					274	-37.9029		274	-37.8729		274	-37.8919
0.224	0.000357	3.96e-05	3.96e-05		0.000459	0.000342	-2.58	0.375					275	-37.9033		275	-37.8734		275	-37.8924
0.225	0.000367	3.99e-05	3.99e-05		0.000453	0.000339	-2.16	0.703					276	-37.9036		276	-37.8737		276	-37.8927
0.226	0.000328	3.93e-05	3.93e-05		0.000447	0.000336	-3.03	-0.209					277	-37.9038		277	-37.874		277	-37.8931
0.226	0.000342	3.95e-05	3.95e-05		0.000441	0.000333	-2.51	0.225					278	-37.904		278	-37.8743		278	-37.8934
0.227	0.000358	3.96e-05	3.96e-05		0.000436	0.000331	-1.97	0.676					279	-37.9041		279	-37.8744		279	-37.8937
0.228	0.000355	3.95e-05	3.95e-05		0.00043	0.000328	-1.91	0.665					280	-37.9043		280	-37.8745		280	-37.894
0.229	0.000342	4e-05	4e-05		0.000425	0.000326	-2.08	0.402					281	-37.9045		281	-37.8745		281	-37.8942
0.23	0.000328	3.97e-05	3.97e-05		0.00042	0.000323	-2.32	0.106					282	-37.9048		282	-37.8744		282	-37.8943
0.23	0.000333	3.97e-05	3.97e-05		0.000415	0.000321	-2.05	0.305					283	-37.9051		283	-37.8743		283	-37.8944
0.231	0.000339	3.95e-05	3.95e-05		0.00041	0.000319	-1.81	0.498					284	-37.9053		284	-37.8742		284	-37.8944
0.232	0.000337	3.96e-05	3.96e-05		0.000406	0.000317	-1.73	0.503					285	-37.9056		285	-37.874		285	-37.8944
0.233	0.000284	3.97e-05	3.97e-05		0.000401	0.000315	-2.97	-0.802					286	-37.9057		286	-37.8738		286	-37.8943
0.234	0.000306	3.97e-05	3.97e-05		0.000397	0.000314	-2.29	-0.184					287	-37.9059		287	-37.8736		287	-37.8943
0.234	0.000327	3.94e-05	3.94e-05		0.000393	0.000312	-1.69	0.373					288	-37.906		288	-37.8734		288	-37.8943
0.235	0.000334	3.96e-05	3.96e-05		0.000389	0.00031	-1.41	0.589					289	-37.9062		289	-37.8732		289	-37.8943
0.236	0.000348	3.94e-05	3.94e-05		0.000385	0.000309	-0.956	0.987					290	-37.9064		290	-37.873		290	-37.8944
0.237	0.000348	3.95e-05	3.95e-05		0.000382	0.000307	-0.846	1.04					291	-37.9067		291	-37.8728		291	-37.8944
0.238	0.000368	3.93e-05	3.93e-05		0.000378	0.000306	-0.272	1.57					292	-37.9069		292	-37.8726		292	-37.8945
0.238	0.000359	3.97e-05	3.97e-05		0.000375	0.000305	-0.403	1.37					293	-37.9072		293	-37.8724		293	-37.8946
0.239	0.000328	3.93e-05	3.93e-05		0.000372	0.000304	-1.13	0.61					294	-37.9073		294	-37.8722		294	-37.8947
0.24	0.000316	3.94e-05	3.94e-05		0.000369	0.000303	-1.34	0.34					295	-37.9074		295	-37.8721		295	-37.8947
0.241	0.000313	3.93e-05	3.93e-05		0.000366	0.000302	-1.34	0.298					296	-37.9075		296	-37.872		296	-37.8948
0.242	0.000326	3.94e-05	3.94e-05		0.000363	0.000301	-0.948	0.64					297	-37.9076		297	-37.8718		297	-37.8948
0.242	0.000366	3.94e-05	3.94e-05		0.000361	0.0003	0.123	1.67					298	-37.9076		298	-37.8717		298	-37.8949
0.243	0.000332	3.94e-05	3.94e-05		0.000358	0.000299	-0.677	0.821					299	-37.9077		299	-37.8715		299	-37.8949
0.244	0.000313	3.93e-05	3.93e-05		0.000356	0.000299	-1.09	0.374					300	-37.9077		300	-37.8713		300	-37.895
0.245	0.000273	3.93e-05	3.93e-05		0.000354	0.000298	-2.06	-0.642					301	-37.9078		301	-37.8711		301	-37.8951
0.246	0.000336	3.91e-05	3.91e-05		0.000352	0.000297	-0.397	0.987					302	-37.9079		302	-37.8709		302	-37.8952
0.246	0.00032	3.9e-05	3.9e-05		0.00035	0.000297	-0.759	0.589					303	-37.9079		303	-37.8707		303	-37.8953
0.247	0.000301	3.93e-05	3.93e-05		0.000348	0.000297	-1.18	0.119					304	-37.908		304	-37.8706		304	-37.8955
0.248	0.000273	3.92e-05	3.92e-05		0.000346	0.000296	-1.85	-0.587					305	-37.9079		305	-37.8704		305	-37.8956
0.249	0.000302	3.91e-05	3.91e-05		0.000344	0.000296	-1.07	0.165					306	-37.9079		306	-37.8704		306	-37.8957
0.25	0.000303	3.86e-05	3.86e-05		0.000342	0.000296	-1.01	0.204					307	-37.9079		307	-37.8703		307	-37.8958
0.25	0.000287	3.86e-05	3.86e-05		0.000341	0.000295	-1.38	-0.203					308	-37.9079		308	-37.8703		308	-37.8959
0.251	0.000297	3.9e-05	3.9e-05		0.000339	0.000295	-1.08	0.0504					309	-37.9079		309	-37.8702		309	-37.8959
0.252	0.000314	3.88e-05	3.88e-05		0.000338	0.000295	-0.605	0.501					310	-37.908		310	-37.8701		310	-37.896
0.253	0.000278	3.9e-05	3.9e-05		0.000337	0.000295	-1.49	-0.42					311	-37.908		311	-37.87		311	-37.896
0.254	0.000301	3.9e-05	3.9e-05		0.000335	0.000295	-0.87	0.169					312	-37.908		312	-37.87		312	-37.896
0.254	0.000344	3.92e-05	3.92e-05		0.000334	0.000295	0.243	1.25					313	-37.908		313	-37.8699		313	-37.8961
0.255	0.000301	3.88e-05	3.88e-05		0.000333	0.000295	-0.832	0.152					314	-37.908		314	-37.8699		314	-37.8961
0.256	0.000283	3.88e-05	3.88e-05		0.000332	0.000295	-1.28	-0.319					315	-37.9079		315	-37.87		315	-37.8962
0.257	0.000271	3.91e-05	3.91e-05		0.000331	0.000295	-1.54	-0.617					316	-37.9079		316	-37.87		316	-37.8963
0.258	0.00033	3.89e-05	3.89e-05		0.00033	0.000295	0.000873	0.901					317	-37.9079		317	-37.87		317	-37.8963
0.258	0.000351	3.89e-05	3.89e-05		0.000329	0.000295	0.566	1.44					318	-37.9078		318	-37.87		318	-37.8963
0.259	0.000312	3.91e-05	3.91e-05		0.000328	0.000295	-0.421	0.424					319	-37.9077		319	-37.8699		319	-37.8962
0.26	0.000293	3.86e-05	3.86e-05		0.000328	0.000296	-0.905	-0.0733					320	-37.9077		320	-37.8698		320	-37.8961
0.261	0.000335	3.88e-05	3.88e-05		0.000327	0.000296	0.219	1.02					321	-37.9076		321	-37.8697		321	-37.8961
0.262	0.000312	3.89e-05	3.89e-05		0.000326	0.000296	-0.361	0.415					322	-37.9074		322	-37.8697		322	-37.896
0.262	0.000314	3.9e-05	3.9e-05		0.000326	0.000296	-0.305	0.446					323	-37.9073		323	-37.8697		323	-37.8961
0.263	0.000305	3.88e-05	3.88e-05		0.000325	0.000296	-0.513	0.22					324	-37.9071		324	-37.8698		324	-37.8961
0.264	0.000342	3.89e-05	3.89e-05		0.000324	0.000297	0.466	1.18					325	-37.9069		325	-37.8699		325	-37.8962
0.265	0.000317	3.87e-05	3.87e-05		0.000324	0.000297	-0.177	0.515					326	-37.9068		326	-37.87		326	-37.8963
0.266	0.000346	3.94e-05	3.94e-05		0.000323	0.000297	0.578	1.24					327	-37.9067		327	-37.8701		327	-37.8963
0.266	0.000329	3.95e-05	3.95e-05		0.000323	0.000298	0.15	0.786					328	-37.9066		328	-37.8703		328	-37.8964
0.267	0.000306	4e-05	4e-05		0.000322	0.000298	-0.393	0.217					329	-37.9065		329	-37.8704		329	-37.8965
0.268	0.000363	3.97e-05	3.97e-05		0.000322	0.000298	1.05	1.65					330	-37.9064		330	-37.8706		330	-37.8966
0.269	0.000344	3.94e-05	3.94e-05		0.000321	0.000298	0.575	1.15					331	-37.9062		331	-37.8707		331	-37.8967
0.27	0.0003	3.94e-05	3.94e-05		0.000321	0.000299	-0.537	0.0242					332	-37.9061		332	-37.8708		332	-37.8969
0.27	0.000313	3.9e-05	3.9e-05		0.00032	0.000299	-0.185	0.363					333	-37.9061		333	-37.8709		333	-37.8971
0.271	0.00033	3.97e-05	3.97e-05		0.00032	0.000299	0.257	0.777					334	-37.9061		334	-37.871		334	-37.8973
0.272	0.000285	3.92e-05	3.92e-05		0.000319	0.000299	-0.882	-0.373					335	-37.9061		335	-37.8711		335	-37.8975
0.273	0.000303	3.91e-05	3.91e-05		0.000319	0.0003	-0.415	0.0776					336	-37.9061		336	-37.8712		336	-37.8977
0.274	0.000326	3.9e-05	3.9e-05		0.000319	0.0003	0.18	0.657					337	-37.9062		337	-37.8713		337	-37.8978
0.275	0.000337	3.94e-05	3.94e-05		0.000318	0.0003	0.473	0.928					338	-37.9063		338	-37.8713		338	-37.8979
0.275	0.000326	4.05e-05	4.05e-05		0.000318	0.000301	0.197	0.624					339	-37.9064		339	-37.8713		339	-37.898
0.276	0.000333	4.16e-05	4.16e-05		0.000317	0.000301	0.377	0.776					340	-37.9066		340	-37.8713		340	-37.898
0.277	0.000334	4.05e-05	4.05e-05		0.000317	0.000301	0.42	0.814					341	-37.9067		341	-37.8713		341	-37.898
0.278	0.000342	3.96e-05	3.96e-05		0.000316	0.000301	0.639	1.03					342	-37.9068		342	-37.8713		342	-37.8981
0.279	0.000338	3.97e-05	3.97e-05		0.000316	0.000301	0.558	0.927					343	-37.9069		343	-37.8712		343	-37.8981
0.279	0.000352	3.96e-05	3.96e-05		0.000316	0.000302	0.928	1.28					344	-37.907		344	-37.8712		344	-37.8982
0.28	0.000302	3.95e-05	3.95e-05		0.000315	0.000302	-0.328	0.0132					345	-37.9072		345	-37.8712		345	-37.8982
0.281	0.000355	4.03e-05	4.03e-05		0.000315	0.000302	0.999	1.32					346	-37.9073		346	-37.8713		346	-37.8982
0.282	0.000317	3.98e-05	3.98e-05		0.000314	0.000302	0.0715	0.379					347	-37.9074		347	-37.8714		347	-37.8982
0.283	0.000306	3.99e-05	3.99e-05		0.000314	0.000302	-0.181	0.111					348	-37.9075		348	-37.8715		348	-37.8981
0.283	0.000319	3.98e-05	3.98e-05		0.000313	0.000302	0.138	0.417					349	-37.9076		349	-37.8716		349	-37.898
0.284	0.000302	4.03e-05	4.03e-05		0.000313	0.000302	-0.256	0.00471					350	-37.9077		350	-37.8717		350	-37.8979
0.285	0.000345	4.01e-05	4.01e-05		0.000312	0.000302	0.821	1.07					351	-37.9078		351	-37.8718		351	-37.8978
0.286	0.000345	4.03e-05	4.03e-05		0.000312	0.000302	0.839	1.07					352	-37.9078		352	-37.8719		352	-37.8976
0.287	0.000361	4.06e-05	4.06e-05		0.000311	0.000302	1.22	1.44					353	-37.9079		353	-37.8721		353	-37.8975
0.287	0.000307	4.08e-05	4.08e-05		0.00031	0.000302	-0.0918	0.112					354	-37.9079		354	-37.8721		354	-37.8974
0.288	0.000311	4.05e-05	4.05e-05		0.00031	0.000302	0.0356	0.227					355	-37.9078		355	-37.8722		355	-37.8973
0.289	0.00033	4.13e-05	4.13e-05		0.000309	0.000302	0.503	0.678					356	-37.9078		356	-37.8722		356	-37.8973
0.29	0.000295	4.21e-05	4.21e-05		0.000309	0.000302	-0.311	-0.152					357	-37.9078		357	-37.8722		357	-37.8972
0.291	0.000346	4.24e-05	4.24e-05		0.000308	0.000302	0.905	1.05					358	-37.9077		358	-37.8723		358	-37.8971
0.291	0.000314	4.24e-05	4.24e-05		0.000307	0.000302	0.151	0.285					359	-37.9077		359	-37.8724		359	-37.897
0.292	0.000326	4.26e-05	4.26e-05		0.000307	0.000301	0.445	0.566					360	-37.9077		360	-37.8724		360	-37.8969
0.293	0.000301	4.3e-05	4.3e-05		0.000306	0.000301	-0.122	-0.0134					361	-37.9077		361	-37.8725		361	-37.8967
0.294	0.000347	4.32e-05	4.32e-05		0.000305	0.000301	0.964	1.06					362	-37.9077		362	-37.8725		362	-37.8966
0.295	0.000311	4.33e-05	4.33e-05		0.000304	0.000301	0.161	0.247					363	-37.9077		363	-37.8725		363	-37.8965
0.295	0.000352	4.33e-05	4.33e-05		0.000304	0.0003	1.11	1.18					364	-37.9077		364	-37.8725		364	-37.8965
0.296	0.000342	4.31e-05	4.31e-05		0.000303	0.0003	0.902	0.967					365	-37.9077		365	-37.8725		365	-37.8964
0.297	0.000337	4.3e-05	4.3e-05		0.000302	0.0003	0.819	0.874					366	-37.9077		366	-37.8726		366	-37.8965
0.298	0.000322	4.27e-05	4.27e-05		0.000301	0.0003	0.473	0.518					367	-37.9077		367	-37.8726		367	-37.8965
0.299	0.000327	4.3e-05	4.3e-05		0.000301	0.000299	0.607	0.641					368	-37.9078		368	-37.8727		368	-37.8965
0.299	0.000328	4.27e-05	4.27e-05		0.0003	0.000299	0.649	0.673					369	-37.9079		369	-37.8727		369	-37.8964
0.3	0.000304	4.28e-05	4.28e-05		0.000299	0.000298	0.111	0.126					370	-37.908		370	-37.8727		370	-37.8964
0.301	0.000365	4.23e-05	4.23e-05		0.000298	0.000298	1.58	1.58					371	-37.908		371	-37.8728		371	-37.8964
0.302	0.000351	4.25e-05	4.25e-05		0.000297	0.000298	1.26	1.26					372	-37.9081		372	-37.8728		372	-37.8963
0.303	0.000334	4.25e-05	4.25e-05		0.000296	0.000297	0.873	0.86					373	-37.9081		373	-37.8728		373	-37.8964
0.303	0.000337	4.28e-05	4.28e-05		0.000296	0.000297	0.968	0.947					374	-37.9082		374	-37.8728		374	-37.8964
0.304	0.000343	4.33e-05	4.33e-05		0.000295	0.000296	1.1	1.07					375	-37.9082		375	-37.8728		375	-37.8966
0.305	0.000325	4.33e-05	4.33e-05		0.000294	0.000296	0.709	0.671					376	-37.9083		376	-37.8728		376	-37.8967
0.306	0.000341	4.35e-05	4.35e-05		0.000293	0.000295	1.11	1.06					377	-37.9083		377	-37.8727		377	-37.8968
0.307	0.000361	4.33e-05	4.33e-05		0.000292	0.000294	1.59	1.54					378	-37.9084		378	-37.8727		378	-37.8969
0.307	0.000328	4.34e-05	4.34e-05		0.000291	0.000294	0.849	0.788					379	-37.9084		379	-37.8726		379	-37.897
0.308	0.000357	4.39e-05	4.39e-05		0.00029	0.000293	1.53	1.46					380	-37.9084		380	-37.8726		380	-37.8971
0.309	0.00035	4.38e-05	4.38e-05		0.000289	0.000293	1.39	1.32					381	-37.9084		381	-37.8726		381	-37.8972
0.31	0.000303	4.35e-05	4.35e-05		0.000289	0.000292	0.33	0.249					382	-37.9084		382	-37.8726		382	-37.8973
0.311	0.000284	4.33e-05	4.33e-05		0.000288	0.000291	-0.0794	-0.167					383	-37.9084		383	-37.8726		383	-37.8974
0.311	0.000298	4.36e-05	4.36e-05		0.000287	0.000291	0.254	0.161					384	-37.9084		384	-37.8726		384	-37.8975
0.312	0.000365	4.33e-05	4.33e-05		0.000286	0.00029	1.84	1.74					385	-37.9084		385	-37.8727		385	-37.8977
0.313	0.000313	4.34e-05	4.34e-05		0.000285	0.000289	0.651	0.547					386	-37.9085		386	-37.8728		386	-37.8978
0.314	0.000369	4.33e-05	4.33e-05		0.000284	0.000289	1.96	1.85					387	-37.9085		387	-37.8729		387	-37.8979
0.315	0.000314	4.31e-05	4.31e-05		0.000283	0.000288	0.729	0.613					388	-37.9086		388	-37.8729		388	-37.898
0.315	0.000318	4.3e-05	4.3e-05		0.000282	0.000287	0.829	0.709					389	-37.9082		389	-37.8728		389	-37.8976
0.316	0.000352	4.34e-05	4.34e-05		0.000281	0.000287	1.62	1.5					390	-37.9059		390	-37.8712		390	-37.8951
0.317	0.000359	4.32e-05	4.32e-05		0.00028	0.000286	1.81	1.69					391	-37.8981		391	-37.8654		391	-37.887
0.318	0.000351	4.27e-05	4.27e-05		0.00028	0.000285	1.66	1.53					392	-37.8801		392	-37.8516		392	-37.869
0.319	0.000303	4.36e-05	4.36e-05		0.000279	0.000285	0.561	0.427					393	-37.8472		393	-37.8262		393	-37.8374
0.319	0.000335	4.39e-05	4.39e-05		0.000278	0.000284	1.3	1.17					394	-37.7978		394	-37.7875		394	-37.7911
0.32	0.000325	4.46e-05	4.46e-05		0.000277	0.000283	1.09	0.95					395	-37.7334		395	-37.7368		395	-37.7321
0.321	0.000347	4.48e-05	4.48e-05		0.000276	0.000282	1.58	1.44					396	-37.6584		396	-37.6773		396	-37.6643
0.322	0.000338	4.47e-05	4.47e-05		0.000275	0.000282	1.4	1.25					397	-37.5775		397	-37.6129		397	-37.592
0.323	0.000329	4.56e-05	4.56e-05		0.000274	0.000281	1.2	1.06					398	-37.4951		398	-37.5471		398	-37.5189
0.323	0.000283	4.53e-05	4.53e-05		0.000274	0.00028	0.216	0.0719					399	-37.4139		399	-37.4822		399	-37.447
0.324	0.000323	4.51e-05	4.51e-05		0.000273	0.000279	1.12	0.972					400	-37.3355		400	-37.4195		400	-37.3776
0.325	0.000331	4.51e-05	4.51e-05		0.000272	0.000279	1.31	1.16					401	-37.2604		401	-37.3595		401	-37.3111
0.326	0.000304	4.51e-05	4.51e-05		0.000271	0.000278	0.722	0.573					402	-37.1891		402	-37.3024		402	-37.2477
0.327	0.000339	4.54e-05	4.54e-05		0.000271	0.000277	1.52	1.37					403	-37.1218		403	-37.2487		403	-37.188
0.327	0.000326	4.58e-05	4.58e-05		0.00027	0.000277	1.22	1.07					404	-37.0592		404	-37.1986		404	-37.1324
0.328	0.000331	4.59e-05	4.59e-05		0.000269	0.000276	1.34	1.19					405	-37.003		405	-37.1535		405	-37.0829
0.329	0.000306	4.6e-05	4.6e-05		0.000268	0.000275	0.81	0.663					406	-36.9569		406	-37.1163		406	-37.0429
0.33	0.000301	4.61e-05	4.61e-05		0.000268	0.000275	0.729	0.582					407	-36.9255		407	-37.0907		407	-37.0168
0.331	0.000319	4.69e-05	4.69e-05		0.000267	0.000274	1.1	0.954					408	-36.913		408	-37.0801		408	-37.0081
0.331	0.000329	4.66e-05	4.66e-05		0.000266	0.000273	1.34	1.19					409	-36.921		409	-37.0858		409	-37.0176
0.332	0.000323	5.26e-05	5.26e-05		0.000266	0.000273	1.08	0.951					410	-36.9474		410	-37.1064		410	-37.0429
0.333	0.000273	4.68e-05	4.68e-05		0.000265	0.000272	0.157	0.0152					411	-36.9878		411	-37.1384		411	-37.0799
0.334	0.000292	4.71e-05	4.71e-05		0.000265	0.000271	0.575	0.435					412	-37.037		412	-37.1776		412	-37.1241
0.335	0.000329	4.67e-05	4.67e-05		0.000264	0.000271	1.39	1.25					413	-37.0906		413	-37.2204		413	-37.1717
0.335	0.000311	4.75e-05	4.75e-05		0.000264	0.00027	1.01	0.87					414	-37.1466		414	-37.2644		414	-37.2203
0.336	0.000341	4.73e-05	4.73e-05		0.000263	0.000269	1.66	1.52					415.2	-37.2019		415	-37.308		415	-37.2685
0.337	0.000297	4.79e-05	4.79e-05		0.000263	0.000269	0.724	0.593					416.2	-37.2557		416	-37.3506		416	-37.3158
0.338	0.000308	4.79e-05	4.79e-05		0.000262	0.000268	0.95	0.821					417.2	-37.3075		417	-37.3917		417	-37.3617
0.339	0.0003	4.79e-05	4.79e-05		0.000262	0.000268	0.797	0.67					418.2	-37.357		418	-37.431		418	-37.4056
0.339	0.000256	4.82e-05	4.82e-05		0.000261	0.000267	-0.0999	-0.224					419.2	-37.4035		419	-37.4682		419	-37.4471
0.34	0.000309	4.83e-05	4.83e-05		0.000261	0.000267	0.994	0.873					420.2	-37.447		420	-37.5029		420	-37.4859
0.341	0.000283	4.84e-05	4.84e-05		0.00026	0.000266	0.475	0.356					421.2	-37.4871		421	-37.535		421	-37.5218
0.342	0.000352	4.84e-05	4.84e-05		0.00026	0.000266	1.89	1.78					422.2	-37.5239		422	-37.5645		422	-37.5549
0.343	0.000305	4.84e-05	4.84e-05		0.00026	0.000265	0.939	0.826					423.2	-37.5578		423	-37.5916		423	-37.5851
0.343	0.000294	4.87e-05	4.87e-05		0.000259	0.000265	0.706	0.597					424.2	-37.5887		424	-37.6163		424	-37.6128
0.344	0.000328	4.86e-05	4.86e-05		0.000259	0.000264	1.43	1.32					425.2	-37.6171		425	-37.6389		425	-37.6381
0.345	0.000281	4.85e-05	4.85e-05		0.000259	0.000264	0.459	0.355					426.2	-37.643		426	-37.6596		426	-37.6611
0.346	0.000341	4.92e-05	4.92e-05		0.000258	0.000263	1.68	1.58					427.2	-37.6666		427	-37.6784		427	-37.6821
0.347	0.0003	4.87e-05	4.87e-05		0.000258	0.000263	0.86	0.763					428.2	-37.6882		428	-37.6956		428	-37.7013
0.347	0.000315	4.89e-05	4.89e-05		0.000258	0.000263	1.17	1.07					429.2	-37.7077		429	-37.7111		429	-37.7188
0.348	0.000274	4.88e-05	4.88e-05		0.000258	0.000262	0.329	0.237					430.2	-37.7255		430	-37.7253		430	-37.7346
0.349	0.000276	4.96e-05	4.96e-05		0.000258	0.000262	0.367	0.28					431.2	-37.7416		431	-37.7381		431	-37.7491
0.35	0.000337	4.95e-05	4.95e-05		0.000258	0.000262	1.6	1.51					432.2	-37.7562		432	-37.7498		432	-37.7621
0.351	0.000325	4.98e-05	4.98e-05		0.000257	0.000261	1.36	1.28					433.2	-37.7694		433	-37.7604		433	-37.774
0.351	0.000269	4.97e-05	4.97e-05		0.000257	0.000261	0.241	0.165					434.2	-37.7814		434	-37.77		434	-37.7849
0.352	0.000337	4.97e-05	4.97e-05		0.000257	0.000261	1.6	1.53					435.2	-37.7922		435	-37.7788		435	-37.7947
0.353	0.000295	4.99e-05	4.99e-05		0.000257	0.000261	0.765	0.696					436.2	-37.8021		436	-37.7867		436	-37.8037
0.354	0.000278	5.01e-05	5.01e-05		0.000257	0.00026	0.423	0.357					437.2	-37.811		437	-37.7939		437	-37.8119
0.355	0.000311	5.01e-05	5.01e-05		0.000257	0.00026	1.08	1.01					438.2	-37.819		438	-37.8005		438	-37.8193
0.355	0.000328	5.05e-05	5.05e-05		0.000257	0.00026	1.41	1.35					439.2	-37.8263		439	-37.8064		439	-37.826
0.356	0.000341	5e-05	5e-05		0.000257	0.00026	1.67	1.61					440.2	-37.8329		440	-37.8118		440	-37.832
0.357	0.000293	5.02e-05	5.02e-05		0.000257	0.00026	0.717	0.664					441.2	-37.8388		441	-37.8167		441	-37.8374
0.358	0.00032	5.03e-05	5.03e-05		0.000257	0.00026	1.26	1.21					442.2	-37.8442		442	-37.8212		442	-37.8422
0.359	0.000289	5.06e-05	5.06e-05		0.000257	0.00026	0.627	0.581					443.2	-37.8491		443	-37.8253		443	-37.8465
0.359	0.00031	5.07e-05	5.07e-05		0.000257	0.000259	1.04	0.993					444.2	-37.8535		444	-37.829		444	-37.8504
0.36	0.000343	5.1e-05	5.1e-05		0.000257	0.000259	1.67	1.63					445.2	-37.8575		445	-37.8324		445	-37.8538
0.361	0.0003	5.08e-05	5.08e-05		0.000258	0.000259	0.834	0.797					446.2	-37.8612		446	-37.8355		446	-37.8568
0.362	0.000324	5.07e-05	5.07e-05		0.000258	0.000259	1.31	1.28					447.2	-37.8646		447	-37.8382		447	-37.8596
0.363	0.000301	5.12e-05	5.12e-05		0.000258	0.000259	0.85	0.819					448.2	-37.8678		448	-37.8408		448	-37.8621
0.364	0.000297	5.1e-05	5.1e-05		0.000258	0.000259	0.762	0.734					449.2	-37.8706		449	-37.8431		449	-37.8643
0.364	0.000328	5.13e-05	5.13e-05		0.000258	0.000259	1.36	1.33					450.2	-37.8733		450	-37.8451		450	-37.8663
0.365	0.000285	5.15e-05	5.15e-05		0.000258	0.00026	0.522	0.499					451.2	-37.8757		451	-37.847		451	-37.868
0.366	0.000277	5.17e-05	5.17e-05		0.000259	0.00026	0.353	0.332					452.2	-37.8779		452	-37.8488		452	-37.8696
0.367	0.000321	5.16e-05	5.16e-05		0.000259	0.00026	1.2	1.18					453.2	-37.88		453	-37.8504		453	-37.871
0.368	0.000327	5.18e-05	5.18e-05		0.000259	0.00026	1.31	1.3					454.2	-37.8819		454	-37.8518		454	-37.8723
0.368	0.00031	5.17e-05	5.17e-05		0.000259	0.00026	0.985	0.971					455.2	-37.8837		455	-37.8531		455	-37.8734
0.369	0.000302	5.2e-05	5.2e-05		0.000259	0.00026	0.825	0.814					456.2	-37.8854		456	-37.8542		456	-37.8744
0.37	0.000324	5.21e-05	5.21e-05		0.00026	0.00026	1.24	1.23					457.2	-37.8871		457	-37.8553		457	-37.8754
0.371	0.000268	5.23e-05	5.23e-05		0.00026	0.00026	0.156	0.149					458.2	-37.8886		458	-37.8563		458	-37.8763
0.372	0.000278	5.17e-05	5.17e-05		0.00026	0.000261	0.349	0.343					459.2	-37.89		459	-37.8573		459	-37.8772
0.372	0.000329	5.22e-05	5.22e-05		0.000261	0.000261	1.31	1.31					460.2	-37.8914		460	-37.8582		460	-37.878
0.373	0.000284	5.26e-05	5.26e-05		0.000261	0.000261	0.433	0.431					461.2	-37.8927		461	-37.8591		461	-37.8787
0.374	0.000283	5.42e-05	5.42e-05		0.000261	0.000261	0.394	0.394					462.2	-37.8939		462	-37.8598		462	-37.8794
0.375	0.000291	5.56e-05	5.56e-05		0.000262	0.000261	0.539	0.54					463.2	-37.895		463	-37.8606		463	-37.88
0.376	0.000295	5.6e-05	5.6e-05		0.000262	0.000262	0.594	0.597					464.2	-37.8961		464	-37.8612		464	-37.8805
0.376	0.00028	5.7e-05	5.7e-05		0.000262	0.000262	0.309	0.313					465.2	-37.897		465	-37.8618		465	-37.881
0.377	0.000268	5.76e-05	5.76e-05		0.000263	0.000262	0.0995	0.104					466.2	-37.8979		466	-37.8622		466	-37.8815
0.378	0.000321	5.86e-05	5.86e-05		0.000263	0.000263	0.992	0.997					467.2	-37.8986		467	-37.8627		467	-37.8819
0.379	0.000265	5.93e-05	5.93e-05		0.000263	0.000263	0.0298	0.0358					468.2	-37.8993		468	-37.8631		468	-37.8823
0.38	0.000262	5.98e-05	5.98e-05		0.000264	0.000263	-0.0337	-0.0269					469.2	-37.8999		469	-37.8636		469	-37.8827
0.38	0.000337	6.01e-05	6.01e-05		0.000264	0.000264	1.21	1.22					470.2	-37.9004		470	-37.864		470	-37.8831
0.381	0.000313	5.99e-05	5.99e-05		0.000264	0.000264	0.806	0.814					471.2	-37.9007		471	-37.8645		471	-37.8836
0.382	0.000287	5.77e-05	5.77e-05		0.000265	0.000264	0.388	0.397					472.2	-37.901		472	-37.8649		472	-37.884
0.383	0.000321	5.74e-05	5.74e-05		0.000265	0.000265	0.966	0.975					473.2	-37.9012		473	-37.8652		473	-37.8844
0.384	0.000319	5.7e-05	5.7e-05		0.000265	0.000265	0.935	0.945					474.2	-37.9014		474	-37.8654		474	-37.8848
0.384	0.000308	5.7e-05	5.7e-05		0.000266	0.000265	0.738	0.748					475.2	-37.9016		475	-37.8656		475	-37.8852
0.385	0.000237	5.72e-05	5.72e-05		0.000266	0.000266	-0.519	-0.509					476.2	-37.9017		476	-37.8658		476	-37.8856
0.386	0.000318	5.71e-05	5.71e-05		0.000267	0.000266	0.9	0.91					477.2	-37.9017		477	-37.866		477	-37.8859
0.387	0.000298	5.68e-05	5.68e-05		0.000267	0.000266	0.55	0.561					478.2	-37.9017		478	-37.8662		478	-37.8861
0.388	0.000302	5.68e-05	5.68e-05		0.000268	0.000267	0.602	0.613					479.2	-37.9017		479	-37.8664		479	-37.8864
0.388	0.000275	5.65e-05	5.65e-05		0.000268	0.000267	0.121	0.132					480.2	-37.9017		480	-37.8667		480	-37.8867
0.389	0.000334	5.62e-05	5.62e-05		0.000268	0.000268	1.17	1.18					481.2	-37.9018		481	-37.867		481	-37.8869
0.39	0.000277	5.64e-05	5.64e-05		0.000269	0.000268	0.142	0.152					482.2	-37.9018		482	-37.8672		482	-37.8872
0.391	0.000307	5.59e-05	5.59e-05		0.000269	0.000269	0.683	0.693					483.2	-37.9019		483	-37.8674		483	-37.8875
0.392	0.000326	5.62e-05	5.62e-05		0.00027	0.000269	1.01	1.02					484.2	-37.902		484	-37.8675		484	-37.8877
0.392	0.000292	5.61e-05	5.61e-05		0.00027	0.000269	0.389	0.399					485.2	-37.9022		485	-37.8675		485	-37.888
0.393	0.000305	5.6e-05	5.6e-05		0.00027	0.00027	0.61	0.62					486.2	-37.9023		486	-37.8676		486	-37.8881
0.394	0.000297	5.58e-05	5.58e-05		0.000271	0.00027	0.466	0.475					487.2	-37.9025		487	-37.8676		487	-37.8883
0.395	0.000246	5.6e-05	5.6e-05		0.000271	0.000271	-0.448	-0.439					488.2	-37.9027		488	-37.8678		488	-37.8885
0.396	0.000276	5.61e-05	5.61e-05		0.000272	0.000271	0.0731	0.0815					489.2	-37.9029		489	-37.8679		489	-37.8886
0.396	0.000313	5.65e-05	5.65e-05		0.000272	0.000272	0.722	0.73					490.2	-37.903		490	-37.8681		490	-37.8889
0.397	0.00031	5.6e-05	5.6e-05		0.000273	0.000272	0.659	0.667					491.2	-37.9032		491	-37.8682		491	-37.8891
0.398	0.000292	5.59e-05	5.59e-05		0.000273	0.000273	0.332	0.339					492.2	-37.9033		492	-37.8683		492	-37.8893
0.399	0.000293	5.56e-05	5.56e-05		0.000274	0.000273	0.344	0.351					493.2	-37.9035		493	-37.8684		493	-37.8896
0.4	0.000322	5.56e-05	5.56e-05		0.000274	0.000274	0.871	0.876					494.2	-37.9037		494	-37.8684		494	-37.8898
0.4	0.000297	5.61e-05	5.61e-05		0.000275	0.000274	0.396	0.402					495.2	-37.9039		495	-37.8684		495	-37.89
0.401	0.000353	5.55e-05	5.55e-05		0.000275	0.000275	1.4	1.4					496.2	-37.9041		496	-37.8685		496	-37.8902
0.402	0.000307	5.61e-05	5.61e-05		0.000275	0.000275	0.567	0.571					497.2	-37.9042		497	-37.8686		497	-37.8903
0.403	0.000301	5.58e-05	5.58e-05		0.000276	0.000276	0.456	0.46					498.2	-37.9044		498	-37.8687		498	-37.8904
0.404	0.000273	5.59e-05	5.59e-05		0.000276	0.000276	-0.0516	-0.0484					499.2	-37.9046		499	-37.8688		499	-37.8906
0.404	0.000275	5.58e-05	5.58e-05		0.000277	0.000277	-0.0398	-0.037					500.2	-37.9047		500	-37.8689		500	-37.8908
0.405	0.00027	5.56e-05	5.56e-05		0.000277	0.000277	-0.125	-0.123					501.2	-37.9048		501	-37.869		501	-37.891
0.406	0.000298	5.54e-05	5.54e-05		0.000278	0.000278	0.361	0.363					502.2	-37.9049		502	-37.8691		502	-37.8912
0.407	0.000309	5.62e-05	5.62e-05		0.000278	0.000278	0.546	0.548					503.2	-37.9051		503	-37.8691		503	-37.8914
0.408	0.000317	5.56e-05	5.56e-05		0.000279	0.000279	0.691	0.692					504.2	-37.9052		504	-37.8692		504	-37.8915
0.408	0.000313	5.58e-05	5.58e-05		0.000279	0.000279	0.608	0.608					505.2	-37.9054		505	-37.8692		505	-37.8916
0.409	0.000297	5.55e-05	5.55e-05		0.00028	0.00028	0.307	0.307					506.2	-37.9055		506	-37.8692		506	-37.8916
0.41	0.000302	5.56e-05	5.56e-05		0.00028	0.00028	0.397	0.397					507.2	-37.9057		507	-37.8692		507	-37.8916
0.411	0.000307	5.57e-05	5.57e-05		0.000281	0.000281	0.471	0.471					508.2	-37.9058		508	-37.8693		508	-37.8916
0.412	0.000267	5.58e-05	5.58e-05		0.000281	0.000281	-0.248	-0.249					509.2	-37.9059		509	-37.8693		509	-37.8917
0.412	0.000313	5.62e-05	5.62e-05		0.000282	0.000282	0.557	0.556					510.2	-37.9059		510	-37.8693		510	-37.8917
0.413	0.000307	5.6e-05	5.6e-05		0.000282	0.000282	0.437	0.437					511.2	-37.906		511	-37.8693		511	-37.8918
0.414	0.000298	5.63e-05	5.63e-05		0.000283	0.000283	0.265	0.265					512.2	-37.906		512	-37.8693		512	-37.8919
0.415	0.00027	5.58e-05	5.58e-05		0.000283	0.000283	-0.248	-0.248					513.2	-37.9061		513	-37.8692		513	-37.892
0.416	0.000293	5.61e-05	5.61e-05		0.000284	0.000284	0.166	0.166					514.2	-37.9061		514	-37.8691		514	-37.892
0.416	0.000318	5.56e-05	5.56e-05		0.000284	0.000284	0.599	0.6					515.2	-37.9061		515	-37.869		515	-37.892
0.417	0.000302	5.58e-05	5.58e-05		0.000285	0.000285	0.296	0.296					516.2	-37.9062		516	-37.8689		516	-37.8921
0.418	0.000319	5.58e-05	5.58e-05		0.000286	0.000286	0.6	0.601					517.2	-37.9063		517	-37.8687		517	-37.8921
0.419	0.000262	5.56e-05	5.56e-05		0.000286	0.000286	-0.428	-0.426					518.2	-37.9063		518	-37.8686		518	-37.8921
0.42	0.000323	5.51e-05	5.51e-05		0.000287	0.000287	0.666	0.668					519.2	-37.9063		519	-37.8686		519	-37.8922
0.42	0.000235	5.52e-05	5.52e-05		0.000287	0.000287	-0.947	-0.945					520.2	-37.9064		520	-37.8685		520	-37.8922
0.421	0.000326	5.54e-05	5.54e-05		0.000288	0.000288	0.682	0.685					521.2	-37.9064		521	-37.8685		521	-37.8923
0.422	0.000328	5.52e-05	5.52e-05		0.000288	0.000288	0.721	0.725					522.2	-37.9065		522	-37.8686		522	-37.8924
0.423	0.000301	5.53e-05	5.53e-05		0.000289	0.000289	0.213	0.218					523.2	-37.9066		523	-37.8685		523	-37.8926
0.424	0.000307	5.59e-05	5.59e-05		0.00029	0.000289	0.316	0.322					524.2	-37.9067		524	-37.8685		524	-37.8927
0.424	0.000339	5.58e-05	5.58e-05		0.00029	0.00029	0.883	0.89					525.2	-37.9068		525	-37.8685		525	-37.8929
0.425	0.000282	5.58e-05	5.58e-05		0.000291	0.00029	-0.15	-0.142					526.2	-37.9069		526	-37.8685		526	-37.8929
0.426	0.0003	5.64e-05	5.64e-05		0.000291	0.000291	0.148	0.157					527.2	-37.9069		527	-37.8686		527	-37.893
0.427	0.00025	5.59e-05	5.59e-05		0.000292	0.000291	-0.761	-0.75					528.2	-37.907		528	-37.8686		528	-37.893
0.428	0.000291	5.61e-05	5.61e-05		0.000293	0.000292	-0.0262	-0.0141					529.2	-37.9071		529	-37.8686		529	-37.8931
0.428	0.000331	5.6e-05	5.6e-05		0.000293	0.000293	0.671	0.685					530.2	-37.9072		530	-37.8686		530	-37.8931
0.429	0.000296	5.56e-05	5.56e-05		0.000294	0.000293	0.0297	0.0451					531.2	-37.9073		531	-37.8687		531	-37.8931
0.43	0.000294	5.68e-05	5.68e-05		0.000295	0.000294	-0.00303	0.0138					532.2	-37.9073		532	-37.8687		532	-37.893
0.431	0.000329	5.59e-05	5.59e-05		0.000295	0.000294	0.6	0.619					533.2	-37.9073		533	-37.8687		533	-37.893
0.432	0.00029	5.6e-05	5.6e-05		0.000296	0.000295	-0.11	-0.0895					534.2	-37.9074		534	-37.8686		534	-37.893
0.432	0.000352	5.62e-05	5.62e-05		0.000297	0.000295	0.978	1					535.2	-37.9075		535	-37.8685		535	-37.893
0.433	0.000286	5.55e-05	5.55e-05		0.000297	0.000296	-0.208	-0.183					536.2	-37.9076		536	-37.8684		536	-37.8929
0.434	0.000313	5.6e-05	5.6e-05		0.000298	0.000297	0.267	0.294					537.2	-37.9077		537	-37.8684		537	-37.8928
0.435	0.000256	5.57e-05	5.57e-05		0.000299	0.000297	-0.763	-0.733					538.2	-37.9077		538	-37.8683		538	-37.8927
0.436	0.000266	5.56e-05	5.56e-05		0.000299	0.000298	-0.601	-0.568					539.2	-37.9078		539	-37.8683		539	-37.8926
0.436	0.000239	5.59e-05	5.59e-05		0.0003	0.000298	-1.09	-1.05					540.2	-37.9079		540	-37.8683		540	-37.8925
0.437	0.000358	5.63e-05	5.63e-05		0.000301	0.000299	1.01	1.04					541.2	-37.908		541	-37.8683		541	-37.8925
0.438	0.000291	5.63e-05	5.63e-05		0.000302	0.000299	-0.194	-0.154					542.2	-37.9082		542	-37.8683		542	-37.8924
0.439	0.000274	5.63e-05	5.63e-05		0.000302	0.0003	-0.501	-0.458					543.2	-37.9083		543	-37.8684		543	-37.8924
0.44	0.000233	5.62e-05	5.62e-05		0.000303	0.000301	-1.25	-1.2					544.2	-37.9084		544	-37.8684		544	-37.8924
0.44	0.000334	5.6e-05	5.6e-05		0.000304	0.000301	0.545	0.594					545.2	-37.9085		545	-37.8685		545	-37.8924
0.441	0.000336	5.59e-05	5.59e-05		0.000305	0.000302	0.557	0.609					546.2	-37.9086		546	-37.8686		546	-37.8924
0.442	0.000352	5.59e-05	5.59e-05		0.000305	0.000302	0.834	0.89					547.2	-37.9087		547	-37.8687		547	-37.8924
0.443	0.000348	5.56e-05	5.56e-05		0.000306	0.000303	0.745	0.804					548.2	-37.9088		548	-37.8688		548	-37.8924
0.444	0.000359	5.63e-05	5.63e-05		0.000307	0.000304	0.925	0.987					549.2	-37.9089		549	-37.8689		549	-37.8925
0.444	0.000344	5.66e-05	5.66e-05		0.000308	0.000304	0.639	0.703					550.2	-37.9089		550	-37.8689		550	-37.8926
0.445	0.00032	5.63e-05	5.63e-05		0.000309	0.000305	0.209	0.277					551.2	-37.9089		551	-37.8689		551	-37.8926
0.446	0.000343	5.6e-05	5.6e-05		0.000309	0.000305	0.594	0.667					552.2	-37.9089		552	-37.8689		552	-37.8927
0.447	0.00031	5.59e-05	5.59e-05		0.00031	0.000306	0.00122	0.0775					553.2	-37.9088		553	-37.8688		553	-37.8927
0.448	0.000288	5.62e-05	5.62e-05		0.000311	0.000307	-0.417	-0.337					554.2	-37.9088		554	-37.8688		554	-37.8927
0.448	0.000287	5.62e-05	5.62e-05		0.000312	0.000307	-0.449	-0.365					555.2	-37.9088		555	-37.8687		555	-37.8927
0.449	0.000254	5.66e-05	5.66e-05		0.000313	0.000308	-1.03	-0.944					556.2	-37.9087		556	-37.8687		556	-37.8928
0.45	0.000354	5.59e-05	5.59e-05		0.000314	0.000308	0.731	0.823					557.2	-37.9086		557	-37.8686		557	-37.8928
0.451	0.000331	5.63e-05	5.63e-05		0.000314	0.000309	0.292	0.388					558.2	-37.9086		558	-37.8686		558	-37.8929
0.452	0.00032	5.61e-05	5.61e-05		0.000315	0.00031	0.0827	0.183					559.2	-37.9085		559	-37.8685		559	-37.893
0.452	0.000337	5.72e-05	5.72e-05		0.000316	0.00031	0.358	0.46					560.2	-37.9085		560	-37.8685		560	-37.8932
0.453	0.000307	5.61e-05	5.61e-05		0.000317	0.000311	-0.173	-0.0649					561.2	-37.9084		561	-37.8684		561	-37.8933
0.454	0.000251	5.64e-05	5.64e-05		0.000318	0.000312	-1.18	-1.07					562.2	-37.9084		562	-37.8684		562	-37.8934
0.455	0.000271	5.58e-05	5.58e-05		0.000319	0.000312	-0.862	-0.744					563.2	-37.9084		563	-37.8684		563	-37.8934
0.456	0.000326	5.62e-05	5.62e-05		0.00032	0.000313	0.115	0.236					564.2	-37.9084		564	-37.8684		564	-37.8934
0.456	0.000289	5.6e-05	5.6e-05		0.000321	0.000314	-0.556	-0.43					565.2	-37.9084		565	-37.8685		565	-37.8934
0.457	0.000363	5.62e-05	5.62e-05		0.000321	0.000314	0.747	0.877					566.2	-37.9085		566	-37.8686		566	-37.8934
0.458	0.000317	5.56e-05	5.56e-05		0.000322	0.000315	-0.0985	0.0376					567.2	-37.9086		567	-37.8687		567	-37.8935
0.459	0.000302	5.74e-05	5.74e-05		0.000323	0.000315	-0.369	-0.232					568.2	-37.9087		568	-37.8688		568	-37.8935
0.459	0.000315	5.92e-05	5.92e-05		0.000324	0.000316	-0.163	-0.0268					569.2	-37.9085		569	-37.8686		569	-37.8931
0.46	0.000376	6.03e-05	6.03e-05		0.000325	0.000317	0.848	0.987					570.2	-37.9063		570	-37.867		570	-37.8906
0.461	0.000305	6.14e-05	6.14e-05		0.000326	0.000317	-0.342	-0.202					571.2	-37.8988		571	-37.8612		571	-37.8825
0.462	0.000287	6.28e-05	6.28e-05		0.000327	0.000318	-0.643	-0.501					572.2	-37.881		572	-37.8474		572	-37.8642
0.463	0.0003	6.35e-05	6.35e-05		0.000328	0.000319	-0.445	-0.3					573.2	-37.8485		573	-37.8219		573	-37.8322
0.463	0.000358	6.4e-05	6.4e-05		0.000329	0.000319	0.45	0.597					574.2	-37.7994		574	-37.7831		574	-37.7852
0.464	0.000309	6.48e-05	6.48e-05		0.00033	0.00032	-0.315	-0.165					575.2	-37.7352		575	-37.7322		575	-37.7253
0.465	0.000334	6.44e-05	6.44e-05		0.000331	0.000321	0.0485	0.204					576.2	-37.6599		576	-37.6724		576	-37.6563
0.466	0.000322	6.76e-05	6.76e-05		0.000331	0.000321	-0.137	0.0149					577.2	-37.5786		577	-37.6077		577	-37.5827
0.467	0.000403	6.59e-05	6.59e-05		0.000332	0.000322	1.08	1.24					578.2	-37.4955		578	-37.5414		578	-37.5081
0.467	0.000352	6.67e-05	6.67e-05		0.000333	0.000322	0.281	0.444					579.2	-37.4135		579	-37.476		579	-37.4348
0.468	0.000372	6.69e-05	6.69e-05		0.000334	0.000323	0.569	0.735					580.2	-37.3343		580	-37.4128		580	-37.3639
0.469	0.000319	6.77e-05	6.77e-05		0.000335	0.000324	-0.232	-0.0633					581.2	-37.2585		581	-37.3523		581	-37.2962
0.47	0.000364	6.82e-05	6.82e-05		0.000336	0.000324	0.406	0.577					582.2	-37.1864		582	-37.2949		582	-37.2317
0.471	0.000326	6.89e-05	6.89e-05		0.000337	0.000325	-0.162	0.0116					583.2	-37.1183		583	-37.2407		583	-37.1709
0.471	0.000347	6.95e-05	6.95e-05		0.000338	0.000326	0.129	0.305					584.2	-37.0549		584	-37.1902		584	-37.1144
0.472	0.000411	7.09e-05	7.09e-05		0.000339	0.000326	1.02	1.2					585.2	-36.998		585	-37.1448		585	-37.0641
0.473	0.000416	7.1e-05	7.1e-05		0.00034	0.000327	1.08	1.26					586.2	-36.951		586	-37.1071		586	-37.0235
0.474	0.000312	7.14e-05	7.14e-05		0.000341	0.000327	-0.398	-0.214					587.2	-36.9187		587	-37.0811		587	-36.9969
0.475	0.00037	7.15e-05	7.15e-05		0.000341	0.000328	0.401	0.589					588.2	-36.9054		588	-37.0701		588	-36.9879
0.475	0.000425	7.25e-05	7.25e-05		0.000342	0.000329	1.14	1.33					589.2	-36.9126		589	-37.0756		589	-36.9973
0.476	0.000367	7.36e-05	7.36e-05		0.000343	0.000329	0.325	0.516					590.2	-36.9385		590	-37.0961		590	-37.0229
0.477	0.000347	7.29e-05	7.29e-05		0.000344	0.00033	0.0361	0.232					591.2	-36.9788		591	-37.1281		591	-37.0604
0.478	0.000374	7.46e-05	7.46e-05		0.000345	0.00033	0.394	0.59					592.2	-37.0281		592	-37.1676		592	-37.1053
0.479	0.000343	7.48e-05	7.48e-05		0.000346	0.000331	-0.0346	0.165					593.2	-37.082		593	-37.2108		593	-37.1537
0.479	0.000334	7.55e-05	7.55e-05		0.000347	0.000331	-0.165	0.0365					594.2	-37.1374		594	-37.2552		594	-37.2032
0.48	0.000339	7.57e-05	7.57e-05		0.000348	0.000332	-0.117	0.0876					595.2	-37.1924		595	-37.2992		595	-37.2522
0.481	0.000337	7.82e-05	7.82e-05		0.000348	0.000333	-0.141	0.0607					596.2	-37.2461		596	-37.3422		596	-37.3001
0.482	0.000346	7.73e-05	7.73e-05		0.000349	0.000333	-0.042	0.166					597.2	-37.298		597	-37.3837		597	-37.3465
0.483	0.000423	7.83e-05	7.83e-05		0.00035	0.000334	0.926	1.14					598.2	-37.3477		598	-37.4234		598	-37.3909
0.483	0.000394	7.92e-05	7.92e-05		0.000351	0.000334	0.542	0.753					599.2	-37.3947		599	-37.4609		599	-37.4328
0.484	0.00033	8.03e-05	8.03e-05		0.000352	0.000335	-0.27	-0.0583					600.2	-37.4387		600	-37.496		600	-37.472
0.485	0.000298	8e-05	8e-05		0.000353	0.000335	-0.687	-0.471					601.2	-37.4795		601	-37.5286		601	-37.5084
0.486	0.000341	8.13e-05	8.13e-05		0.000353	0.000336	-0.156	0.0604					602.2	-37.517		602	-37.5585		602	-37.5418
0.487	0.000379	8.23e-05	8.23e-05		0.000354	0.000336	0.303	0.52					603.2	-37.5513		603	-37.5859		603	-37.5726
0.487	0.000266	8.28e-05	8.28e-05		0.000355	0.000337	-1.08	-0.857					604.2	-37.5828		604	-37.611		604	-37.6008
0.488	0.000376	8.29e-05	8.29e-05		0.000356	0.000337	0.241	0.464					605.2	-37.6116		605	-37.6338		605	-37.6266
0.489	0.000363	8.37e-05	8.37e-05		0.000356	0.000338	0.0846	0.309					606.2	-37.6379		606	-37.6546		606	-37.6502
0.49	0.000311	8.67e-05	8.67e-05		0.000357	0.000338	-0.527	-0.307					607.2	-37.6619		607	-37.6735		607	-37.6717
0.491	0.000409	8.57e-05	8.57e-05		0.000358	0.000338	0.592	0.819					608.2	-37.6838		608	-37.6908		608	-37.6914
0.491	0.00031	8.67e-05	8.67e-05		0.000359	0.000339	-0.566	-0.339					609.2	-37.7036		609	-37.7066		609	-37.7093
0.492	0.000329	8.61e-05	8.61e-05		0.000359	0.000339	-0.351	-0.119					610.2	-37.7217		610	-37.7209		610	-37.7255
0.493	0.000357	8.77e-05	8.77e-05		0.00036	0.00034	-0.03	0.201					611.2	-37.7381		611	-37.7339		611	-37.7403
0.494	0.000329	8.95e-05	8.95e-05		0.000361	0.00034	-0.357	-0.126					612.2	-37.753		612	-37.7457		612	-37.7537
0.495	0.000282	9.21e-05	9.21e-05		0.000361	0.00034	-0.861	-0.634					613.2	-37.7665		613	-37.7564		613	-37.7659
0.495	0.000299	8.9e-05	8.9e-05		0.000362	0.000341	-0.713	-0.474					614.2	-37.7788		614	-37.7661		614	-37.777
0.496	0.000396	8.99e-05	8.99e-05		0.000363	0.000341	0.367	0.606					615.2	-37.7899		615	-37.7748		615	-37.7871
0.497	0.000366	9.05e-05	9.05e-05		0.000363	0.000341	0.0344	0.276					616.2	-37.7999		616	-37.7828		616	-37.7962
0.498	0.000274	9.2e-05	9.2e-05		0.000364	0.000342	-0.979	-0.738					617.2	-37.8091		617	-37.7899		617	-37.8045
0.499	0.000378	9.26e-05	9.26e-05		0.000364	0.000342	0.152	0.394					618.2	-37.8174		618	-37.7965		618	-37.812
0.499	0.000276	9.51e-05	9.51e-05		0.000365	0.000342	-0.933	-0.694					619.2	-37.8249		619	-37.8025		619	-37.8188
0.5	0.000435	9.44e-05	9.44e-05		0.000366	0.000343	0.73	0.974					620.2	-37.8317		620	-37.808		620	-37.8249
													621.2	-37.8379		621	-37.813		621	-37.8305
													622.2	-37.8435		622	-37.8175		622	-37.8356
													623.2	-37.8486		623	-37.8216		623	-37.8401
													624.2	-37.8532		624	-37.8254		624	-37.8443
													625.2	-37.8574		625	-37.8287		625	-37.8481
													626.2	-37.8613		626	-37.8318		626	-37.8516
													627.2	-37.8648		627	-37.8346		627	-37.8548
													628.2	-37.868		628	-37.8371		628	-37.8578
													629.2	-37.8709		629	-37.8394		629	-37.8604
													630.2	-37.8736		630	-37.8414		630	-37.8629
													631.2	-37.8761		631	-37.8433		631	-37.8652
													632.2	-37.8783		632	-37.8449		632	-37.8672
													633.2	-37.8804		633	-37.8463		633	-37.869
													634.2	-37.8822		634	-37.8476		634	-37.8707
													635.2	-37.8839		635	-37.8487		635	-37.8722
													636.2	-37.8854		636	-37.8497		636	-37.8735
													637.2	-37.8868		637	-37.8506		637	-37.8748
													638.2	-37.8881		638	-37.8515		638	-37.876
													639.2	-37.8893		639	-37.8522		639	-37.877
													640.2	-37.8904		640	-37.8529		640	-37.8779
													641.2	-37.8914		641	-37.8536		641	-37.8787
													642.2	-37.8923		642	-37.8542		642	-37.8795
													643.2	-37.8932		643	-37.8547		643	-37.8802
													644.2	-37.8939		644	-37.8553		644	-37.8809
													645.2	-37.8946		645	-37.8558		645	-37.8815
													646.2	-37.8952		646	-37.8563		646	-37.882
													647.2	-37.8957		647	-37.8568		647	-37.8825
													648.2	-37.8962		648	-37.8573		648	-37.8829
													649.2	-37.8967		649	-37.8577		649	-37.8833
													650.2	-37.8972		650	-37.8581		650	-37.8837
													651.2	-37.8977		651	-37.8585		651	-37.8841
													652.2	-37.8981		652	-37.8589		652	-37.8845
													653.2	-37.8985		653	-37.8593		653	-37.8848
													654.2	-37.8988		654	-37.8597		654	-37.8851
													655.2	-37.8991		655	-37.86		655	-37.8854
													656.2	-37.8994		656	-37.8603		656	-37.8856
													657.2	-37.8997		657	-37.8606		657	-37.8858
													658.2	-37.8999		658	-37.8608		658	-37.8859
													659.2	-37.9002		659	-37.861		659	-37.886
													660.2	-37.9004		660	-37.8612		660	-37.886
													661.2	-37.9006		661	-37.8613		661	-37.886
													662.2	-37.9008		662	-37.8614		662	-37.886
													663.2	-37.9009		663	-37.8616		663	-37.8859
													664.2	-37.9011		664	-37.8617		664	-37.8858
													665.2	-37.9012		665	-37.8618		665	-37.8857
													666.2	-37.9013		666	-37.8619		666	-37.8857
													667.2	-37.9015		667	-37.862		667	-37.8856
													668.2	-37.9016		668	-37.862		668	-37.8855
													669.2	-37.9018		669	-37.8621		669	-37.8855
													670.2	-37.902		670	-37.8623		670	-37.8854
													671.2	-37.9022		671	-37.8625		671	-37.8854
													672.2	-37.9024		672	-37.8627		672	-37.8853
													673.2	-37.9026		673	-37.863		673	-37.8853
													674.2	-37.9027		674	-37.8633		674	-37.8852
													675.2	-37.9029		675	-37.8635		675	-37.8852
													676.2	-37.903		676	-37.8638		676	-37.8853
													677.2	-37.9032		677	-37.864		677	-37.8853
													678.2	-37.9034		678	-37.8643		678	-37.8854
													679.2	-37.9036		679	-37.8645		679	-37.8855
													680.2	-37.9038		680	-37.8647		680	-37.8856
													681.2	-37.904		681	-37.8649		681	-37.8858
													682.2	-37.9042		682	-37.8651		682	-37.8859
													683.2	-37.9043		683	-37.8653		683	-37.8859
													684.2	-37.9044		684	-37.8654		684	-37.886
													685.2	-37.9045		685	-37.8654		685	-37.8861
													686.2	-37.9047		686	-37.8655		686	-37.8862
													687.2	-37.9047		687	-37.8655		687	-37.8863
													688.2	-37.9048		688	-37.8654		688	-37.8864
													689.2	-37.9049		689	-37.8655		689	-37.8865
													690.2	-37.905		690	-37.8655		690	-37.8866
													691.2	-37.9051		691	-37.8656		691	-37.8867
													692.2	-37.9053		692	-37.8657		692	-37.8869
													693.2	-37.9053		693	-37.8657		693	-37.887
													694.2	-37.9054		694	-37.8657		694	-37.8871
													695.2	-37.9054		695	-37.8658		695	-37.8873
													696.2	-37.9055		696	-37.8658		696	-37.8875
													697.2	-37.9055		697	-37.8659		697	-37.8877
													698.2	-37.9056		698	-37.8659		698	-37.8879
													699.2	-37.9057		699	-37.866		699	-37.888
													700.2	-37.9058		700	-37.8661		700	-37.8882
													701.2	-37.906		701	-37.8663		701	-37.8884
													702.2	-37.9061		702	-37.8665		702	-37.8885
													703.2	-37.9063		703	-37.8667		703	-37.8887
													704.2	-37.9064		704	-37.8668		704	-37.8889
													705.2	-37.9065		705	-37.867		705	-37.8891
													706.2	-37.9065		706	-37.867		706	-37.8893
													707.2	-37.9066		707	-37.8671		707	-37.8894
													708.2	-37.9066		708	-37.8672		708	-37.8894
													709.2	-37.9067		709	-37.8673		709	-37.8895
													710.2	-37.9068		710	-37.8675		710	-37.8895
													711.2	-37.9069		711	-37.8676		711	-37.8895
													712.2	-37.9069		712	-37.8677		712	-37.8895
													713.2	-37.907		713	-37.8678		713	-37.8896
													714.2	-37.907		714	-37.8679		714	-37.8897
													715.2	-37.907		715	-37.8679		715	-37.8897
													716.2	-37.9069		716	-37.8678		716	-37.8898
													717.2	-37.9069		717	-37.8678		717	-37.8899
													718.2	-37.9069		718	-37.8677		718	-37.89
													719.2	-37.9069		719	-37.8676		719	-37.89
													720.2	-37.9069		720	-37.8675		720	-37.89
													721.2	-37.907		721	-37.8674		721	-37.89
													722.2	-37.907		722	-37.8674		722	-37.8901
													723.2	-37.9071		723	-37.8673		723	-37.8901
													724.2	-37.9071		724	-37.8673		724	-37.8902
													725.2	-37.9071		725	-37.8672		725	-37.8902
													726.2	-37.9072		726	-37.8671		726	-37.8902
													727.2	-37.9072		727	-37.867		727	-37.8902
													728.2	-37.9072		728	-37.867		728	-37.8903
													729.2	-37.9073		729	-37.8669		729	-37.8903
													730.2	-37.9073		730	-37.8669		730	-37.8904
													731.2	-37.9073		731	-37.8669		731	-37.8903
													732.2	-37.9072		732	-37.8669		732	-37.8903
													733.2	-37.9072		733	-37.8668		733	-37.8903
													734.2	-37.9071		734	-37.8668		734	-37.8902
													735.2	-37.907		735	-37.8668		735	-37.8902
													736.2	-37.9068		736	-37.8668		736	-37.8902
													737.2	-37.9067		737	-37.8668		737	-37.8903
													738.2	-37.9066		738	-37.8668		738	-37.8903
													739.2	-37.9064		739	-37.8668		739	-37.8903
													740.2	-37.9062		740	-37.8669		740	-37.8903
													741.2	-37.9061		741	-37.8669		741	-37.8903
													742.2	-37.9059		742	-37.8669		742	-37.8902
													743.2	-37.9058		743	-37.8669		743	-37.8902
													744.2	-37.9056		744	-37.8669		744	-37.8901
													745.2	-37.9055		745	-37.867		745	-37.8901
													746.2	-37.9055		746	-37.867		746	-37.8901
													747.2	-37.9054		747	-37.867		747	-37.8901
													748.2	-37.9054		748	-37.867		748	-37.8901
													749.2	-37.905		749	-37.8667		749	-37.8896
													750.2	-37.9027		750	-37.8649		750	-37.887
													751.2	-37.8952		751	-37.859		751	-37.8789
													752.2	-37.8776		752	-37.8451		752	-37.8607
													753.2	-37.8453		753	-37.8196		753	-37.8288
													754.2	-37.7961		754	-37.7807		754	-37.7818
													755.2	-37.7314		755	-37.7295		755	-37.7215
													756.2	-37.6552		756	-37.6691		756	-37.652
													757.2	-37.5725		757	-37.6036		757	-37.5775
													758.2	-37.4879		758	-37.5363		758	-37.5018
													759.2	-37.4043		759	-37.4699		759	-37.4274
													760.2	-37.3234		760	-37.4055		760	-37.3553
													761.2	-37.246		761	-37.3439		761	-37.2863
													762.2	-37.1723		762	-37.2853		762	-37.2206
													763.2	-37.1028		763	-37.23		763	-37.1586
													764.2	-37.0381		764	-37.1785		764	-37.101
													765.2	-36.98		765	-37.1321		765	-37.0496
													766.2	-36.9317		766	-37.0934		766	-37.0079
													767.2	-36.8982		767	-37.0663		767	-36.9803
													768.2	-36.8838		768	-37.0542		768	-36.9704
													769.2	-36.8901		769	-37.0586		769	-36.979
													770.2	-36.9157		770	-37.0782		770	-37.0042
													771.2	-36.956		771	-37.1096		771	-37.0418
													772.2	-37.0059		772	-37.1486		772	-37.087
													773.2	-37.0608		773	-37.1916		773	-37.136
													774.2	-37.1172		774	-37.2358		774	-37.1861
													775.2	-37.1734		775	-37.2799		775	-37.236
													776.2	-37.2284		776	-37.3229		776	-37.2849
													777.2	-37.2815		777	-37.3644		777	-37.3322
													778.2	-37.3324		778	-37.4042		778	-37.3775
													779.2	-37.3805		779	-37.4418		779	-37.4205
													780.2	-37.4255		780	-37.477		780	-37.4606
													781.2	-37.4671		781	-37.5097		781	-37.4978
													782.2	-37.5054		782	-37.5398		782	-37.5321
													783.2	-37.5405		783	-37.5675		783	-37.5635
													784.2	-37.5727		784	-37.5929		784	-37.5924
													785.2	-37.6021		785	-37.6162		785	-37.6188
													786.2	-37.629		786	-37.6376		786	-37.643
													787.2	-37.6535		787	-37.6571		787	-37.6651
													788.2	-37.6759		788	-37.675		788	-37.6853
													789.2	-37.6962		789	-37.6913		789	-37.7036
													790.2	-37.7147		790	-37.7062		790	-37.7202
													791.2	-37.7314		791	-37.7198		791	-37.7353
													792.2	-37.7466		792	-37.7323		792	-37.749
													793.2	-37.7604		793	-37.7436		793	-37.7614
													794.2	-37.7729		794	-37.754		794	-37.7726
													795.2	-37.7843		795	-37.7634		795	-37.7828
													796.2	-37.7947		796	-37.772		796	-37.7921
													797.2	-37.8042		797	-37.7797		797	-37.8005
													798.2	-37.8127		798	-37.7868		798	-37.8081
													799.2	-37.8205		799	-37.7932		799	-37.8149
													800.2	-37.8276		800	-37.799		800	-37.8211
													801.2	-37.8341		801	-37.8043		801	-37.8268
													802.2	-37.84		802	-37.8092		802	-37.8319
													803.2	-37.8454		803	-37.8137		803	-37.8365
													804.2	-37.8503		804	-37.8177		804	-37.8408
													805.2	-37.8548		805	-37.8215		805	-37.8446
													806.2	-37.8589		806	-37.8249		806	-37.8482
													807.2	-37.8626		807	-37.828		807	-37.8515
													808.2	-37.866		808	-37.8308		808	-37.8544
													809.2	-37.8691		809	-37.8334		809	-37.8572
													810.2	-37.8719		810	-37.8358		810	-37.8597
													811.2	-37.8744		811	-37.838		811	-37.862
													812.2	-37.8767		812	-37.8401		812	-37.864
													813.2	-37.8788		813	-37.842		813	-37.866
													814.2	-37.8807		814	-37.8438		814	-37.8677
													815.2	-37.8825		815	-37.8454		815	-37.8693
													816.2	-37.8841		816	-37.8468		816	-37.8707
													817.2	-37.8855		817	-37.8481		817	-37.872
													818.2	-37.8869		818	-37.8493		818	-37.8731
													819.2	-37.8881		819	-37.8503		819	-37.8741
													820.2	-37.8891		820	-37.8513		820	-37.8749
													821.2	-37.8901		821	-37.8522		821	-37.8757
													822.2	-37.891		822	-37.853		822	-37.8764
													823.2	-37.8918		823	-37.8537		823	-37.877
													824.2	-37.8926		824	-37.8544		824	-37.8775
													825.2	-37.8934		825	-37.855		825	-37.878
													826.2	-37.8941		826	-37.8556		826	-37.8784
													827.2	-37.8948		827	-37.8561		827	-37.8789
													828.2	-37.8955		828	-37.8566		828	-37.8793
													829.2	-37.8961		829	-37.8571		829	-37.8798
													830.2	-37.8966		830	-37.8575		830	-37.8802
													831.2	-37.8971		831	-37.8579		831	-37.8806
													832.2	-37.8976		832	-37.8583		832	-37.8811
													833.2	-37.898		833	-37.8587		833	-37.8816
													834.2	-37.8984		834	-37.859		834	-37.8821
													835.2	-37.8988		835	-37.8593		835	-37.8827
													836.2	-37.8992		836	-37.8596		836	-37.8833
													837.2	-37.8996		837	-37.8599		837	-37.8839
													838.2	-37.9		838	-37.8601		838	-37.8844
													839.2	-37.9003		839	-37.8603		839	-37.8849
													840.2	-37.9006		840	-37.8605		840	-37.8853
													841.2	-37.9009		841	-37.8607		841	-37.8857
													842.2	-37.9011		842	-37.8609		842	-37.886
													843.2	-37.9014		843	-37.861		843	-37.8863
													844.2	-37.9017		844	-37.8611		844	-37.8866
													845.2	-37.9019		845	-37.8611		845	-37.8869
													846.2	-37.9022		846	-37.8612		846	-37.8872
													847.2	-37.9025		847	-37.8612		847	-37.8875
													848.2	-37.9027		848	-37.8613		848	-37.8877
													849.2	-37.903		849	-37.8614		849	-37.8879
													850.2	-37.9032		850	-37.8615		850	-37.8881
													851.2	-37.9034		851	-37.8616		851	-37.8883
													852.2	-37.9036		852	-37.8617		852	-37.8886
													853.2	-37.9038		853	-37.8618		853	-37.8888
													854.2	-37.9039		854	-37.8619		854	-37.8891
													855.2	-37.904		855	-37.862		855	-37.8893
													856.2	-37.9041		856	-37.862		856	-37.8896
													857.2	-37.9041		857	-37.8619		857	-37.8898
													858.2	-37.9042		858	-37.8619		858	-37.8901
													859.2	-37.9043		859	-37.8619		859	-37.8903
													860.2	-37.9044		860	-37.862		860	-37.8905
													861.2	-37.9045		861	-37.862		861	-37.8907
													862.2	-37.9046		862	-37.8621		862	-37.8908
													863.2	-37.9046		863	-37.862		863	-37.891
													864.2	-37.9047		864	-37.8619		864	-37.8912
													865.2	-37.9047		865	-37.8618		865	-37.8914
													866.2	-37.9048		866	-37.8616		866	-37.8916
													867.2	-37.9049		867	-37.8614		867	-37.8917
													868.2	-37.905		868	-37.8611		868	-37.8919
													869.2	-37.9051		869	-37.8608		869	-37.8922
													870.2	-37.9052		870	-37.8606		870	-37.8924
													871.2	-37.9054		871	-37.8603		871	-37.8927
													872.2	-37.9055		872	-37.8601		872	-37.893
													873.2	-37.9056		873	-37.8598		873	-37.8933
													874.2	-37.9056		874	-37.8595		874	-37.8935
													875.2	-37.9057		875	-37.8593		875	-37.8937
													876.2	-37.9057		876	-37.859		876	-37.8938
													877.2	-37.9057		877	-37.8587		877	-37.8939
													878.2	-37.9058		878	-37.8585		878	-37.8939
													879.2	-37.9058		879	-37.8583		879	-37.8939
													880.2	-37.9058		880	-37.8582		880	-37.8938
													881.2	-37.9058		881	-37.8581		881	-37.8937
													882.2	-37.9057		882	-37.8581		882	-37.8935
													883.2	-37.9057		883	-37.8582		883	-37.8933
													884.2	-37.9057		884	-37.8583		884	-37.8931
													885.2	-37.9057		885	-37.8585		885	-37.8928
													886.2	-37.9056		886	-37.8586		886	-37.8926
													887.2	-37.9056		887	-37.8588		887	-37.8924
													888.2	-37.9056		888	-37.859		888	-37.8922
													889.2	-37.9056		889	-37.8592		889	-37.8921
													890.2	-37.9056		890	-37.8595		890	-37.892
													891.2	-37.9057		891	-37.8599		891	-37.8919
													892.2	-37.9057		892	-37.8602		892	-37.8918
													893.2	-37.9058		893	-37.8605		893	-37.8918
													894.2	-37.9058		894	-37.8608		894	-37.8918
													895.2	-37.9059		895	-37.8611		895	-37.8919
													896.2	-37.906		896	-37.8613		896	-37.892
													897.2	-37.906		897	-37.8616		897	-37.8921
													898.2	-37.906		898	-37.8618		898	-37.8922
													899.2	-37.906		899	-37.862		899	-37.8923
													900.2	-37.906		900	-37.8622		900	-37.8924
													901.2	-37.9061		901	-37.8624		901	-37.8925
													902.2	-37.9062		902	-37.8626		902	-37.8925
													903.2	-37.9062		903	-37.8628		903	-37.8925
													904.2	-37.9063		904	-37.863		904	-37.8926
													905.2	-37.9064		905	-37.8631		905	-37.8926
													906.2	-37.9064		906	-37.8631		906	-37.8926
													907.2	-37.9064		907	-37.8632		907	-37.8926
													908.2	-37.9065		908	-37.8632		908	-37.8927
													909.2	-37.9066		909	-37.8632		909	-37.8927
													910.2	-37.9066		910	-37.8633		910	-37.8928
													911.2	-37.9067		911	-37.8634		911	-37.8928
													912.2	-37.9068		912	-37.8635		912	-37.8928
													913.2	-37.9069		913	-37.8637		913	-37.8928
													914.2	-37.9069		914	-37.8638		914	-37.8929
													915.2	-37.9069		915	-37.864		915	-37.893
													916.2	-37.9069		916	-37.8641		916	-37.8931
													917.2	-37.907		917	-37.8643		917	-37.8932
													918.2	-37.907		918	-37.8644		918	-37.8932
													919.2	-37.907		919	-37.8646		919	-37.8933
													920.2	-37.907		920	-37.8648		920	-37.8933
													921.2	-37.907		921	-37.865		921	-37.8934
													922.2	-37.907		922	-37.8652		922	-37.8934
													923.2	-37.907		923	-37.8654		923	-37.8935
													924.2	-37.907		924	-37.8656		924	-37.8936
													925.2	-37.907		925	-37.8658		925	-37.8937
													926.2	-37.907		926	-37.8659		926	-37.8938
													927.2	-37.907		927	-37.866		927	-37.894
													928.2	-37.9071		928	-37.866		928	-37.8941
													929.2	-37.9068		929	-37.8658		929	-37.8938
													930.2	-37.9048		930	-37.8642		930	-37.8917
													931.2	-37.8978		931	-37.8588		931	-37.8844
													932.2	-37.8811		932	-37.8457		932	-37.8675
													933.2	-37.8502		933	-37.8212		933	-37.8373
													934.2	-37.8027		934	-37.7835		934	-37.7922
													935.2	-37.7397		935	-37.7335		935	-37.734
													936.2	-37.6651		936	-37.6742		936	-37.6665
													937.2	-37.5838		937	-37.6096		937	-37.5938
													938.2	-37.5001		938	-37.5432		938	-37.5198
													939.2	-37.4172		939	-37.4774		939	-37.4469
													940.2	-37.3368		940	-37.4136		940	-37.3763
													941.2	-37.2599		941	-37.3526		941	-37.3087
													942.2	-37.1867		942	-37.2945		942	-37.2442
													943.2	-37.1176		943	-37.2397		943	-37.1833
													944.2	-37.0532		944	-37.1886		944	-37.1266
													945.2	-36.995		945	-37.1425		945	-37.0758
													946.2	-36.9464		946	-37.104		946	-37.0342
													947.2	-36.9119		947	-37.0767		947	-37.0062
													948.2	-36.896		948	-37.0641		948	-36.9953
													949.2	-36.9007		949	-37.0679		949	-37.0027
													950.2	-36.9245		950	-37.087		950	-37.0264
													951.2	-36.9633		951	-37.118		951	-37.0624
													952.2	-37.012		952	-37.1568		952	-37.1062
													953.2	-37.0658		953	-37.1996		953	-37.1539
													954.2	-37.1216		954	-37.2439		954	-37.2028
													955.2	-37.1772		955	-37.2881		955	-37.2516
													956.2	-37.2316		956	-37.3314		956	-37.2993
													957.2	-37.2843		957	-37.3732		957	-37.3455
													958.2	-37.3347		958	-37.4132		958	-37.3898
													959.2	-37.3825		959	-37.4511		959	-37.4318
													960.2	-37.4273		960	-37.4865		960	-37.471
													961.2	-37.4689		961	-37.5193		961	-37.5074
													962.2	-37.5072		962	-37.5495		962	-37.5409
													963.2	-37.5423		963	-37.5773		963	-37.5716
													964.2	-37.5744		964	-37.6026		964	-37.5998
													965.2	-37.6038		965	-37.6258		965	-37.6256
													966.2	-37.6307		966	-37.647		966	-37.6491
													967.2	-37.6553		967	-37.6663		967	-37.6707
													968.2	-37.6777		968	-37.6839		968	-37.6903
													969.2	-37.6982		969	-37.6999		969	-37.7082
													970.2	-37.7167		970	-37.7145		970	-37.7244
													971.2	-37.7336		971	-37.7278		971	-37.7391
													972.2	-37.7489		972	-37.7398		972	-37.7525
													973.2	-37.7628		973	-37.7508		973	-37.7646
													974.2	-37.7754		974	-37.7608		974	-37.7756
													975.2	-37.7868		975	-37.77		975	-37.7856
													976.2	-37.7972		976	-37.7783		976	-37.7947
													977.2	-37.8065		977	-37.7859		977	-37.803
													978.2	-37.815		978	-37.7927		978	-37.8105
													979.2	-37.8227		979	-37.799		979	-37.8172
													980.2	-37.8297		980	-37.8047		980	-37.8234
													981.2	-37.836		981	-37.8098		981	-37.829
													982.2	-37.8417		982	-37.8146		982	-37.8341
													983.2	-37.8468		983	-37.8188		983	-37.8387
													984.2	-37.8514		984	-37.8227		984	-37.8429
													985.2	-37.8556		985	-37.8262		985	-37.8467
													986.2	-37.8594		986	-37.8294		986	-37.8502
													987.2	-37.8629		987	-37.8323		987	-37.8534
													988.2	-37.8661		988	-37.8349		988	-37.8563
													989.2	-37.8689		989	-37.8373		989	-37.859
													990.2	-37.8714		990	-37.8394		990	-37.8614
													991.2	-37.8738		991	-37.8413		991	-37.8636
													992.2	-37.8759		992	-37.8431		992	-37.8655
													993.2	-37.8779		993	-37.8447		993	-37.8673
													994.2	-37.8798		994	-37.8461		994	-37.869
													995.2	-37.8814		995	-37.8474		995	-37.8705
													996.2	-37.883		996	-37.8487		996	-37.872
													997.2	-37.8844		997	-37.8498		997	-37.8735
													998.2	-37.8857		998	-37.8509		998	-37.8749
													999.2	-37.8869		999	-37.8518		999	-37.8762
													1000.2	-37.888		1000	-37.8527		1000	-37.8774
													1001.2	-37.8889		1001	-37.8535		1001	-37.8786
													1002.2	-37.8898		1002	-37.8541		1002	-37.8797
													1003.2	-37.8906		1003	-37.8547		1003	-37.8807
													1004.2	-37.8914		1004	-37.8553		1004	-37.8817
													1005.2	-37.8921		1005	-37.8557		1005	-37.8826
													1006.2	-37.8928		1006	-37.8562		1006	-37.8835
													1007.2	-37.8934		1007	-37.8566		1007	-37.8843
													1008.2	-37.894		1008	-37.857		1008	-37.8851
													1009.2	-37.8945		1009	-37.8574		1009	-37.8858
													1010.2	-37.895		1010	-37.8578		1010	-37.8864
													1011.2	-37.8954		1011	-37.8581		1011	-37.8868
													1012.2	-37.8958		1012	-37.8583		1012	-37.8872
													1013.2	-37.8962		1013	-37.8585		1013	-37.8874
													1014.2	-37.8965		1014	-37.8587		1014	-37.8876
													1015.2	-37.8969		1015	-37.8589		1015	-37.8878
													1016.2	-37.8972		1016	-37.8591		1016	-37.8879
													1017.2	-37.8975		1017	-37.8593		1017	-37.888
													1018.2	-37.8979		1018	-37.8596		1018	-37.888
													1019.2	-37.8982		1019	-37.8598		1019	-37.888
													1020.2	-37.8985		1020	-37.86		1020	-37.8879
													1021.2	-37.8989		1021	-37.8602		1021	-37.8878
													1022.2	-37.8992		1022	-37.8605		1022	-37.8877
													1023.2	-37.8994		1023	-37.8607		1023	-37.8877
													1024.2	-37.8997		1024	-37.8609		1024	-37.8877
													1025.2	-37.9		1025	-37.8611		1025	-37.8878
													1026.2	-37.9002		1026	-37.8612		1026	-37.8879
													1027.2	-37.9003		1027	-37.8614		1027	-37.888
													1028.2	-37.9005		1028	-37.8615		1028	-37.8881
													1029.2	-37.9006		1029	-37.8616		1029	-37.8883
													1030.2	-37.9007		1030	-37.8617		1030	-37.8885
													1031.2	-37.9008		1031	-37.8619		1031	-37.8887
													1032.2	-37.9009		1032	-37.862		1032	-37.8889
													1033.2	-37.901		1033	-37.8622		1033	-37.8892
													1034.2	-37.901		1034	-37.8623		1034	-37.8895
													1035.2	-37.901		1035	-37.8624		1035	-37.8898
													1036.2	-37.9011		1036	-37.8625		1036	-37.8902
													1037.2	-37.9011		1037	-37.8626		1037	-37.8906
													1038.2	-37.9012		1038	-37.8626		1038	-37.8911
													1039.2	-37.9012		1039	-37.8627		1039	-37.8915
													1040.2	-37.9013		1040	-37.8628		1040	-37.8918
													1041.2	-37.9014		1041	-37.8628		1041	-37.8922
													1042.2	-37.9015		1042	-37.8629		1042	-37.8925
													1043.2	-37.9016		1043	-37.8631		1043	-37.8928
													1044.2	-37.9017		1044	-37.8632		1044	-37.893
													1045.2	-37.9019		1045	-37.8634		1045	-37.8932
													1046.2	-37.9021		1046	-37.8635		1046	-37.8933
													1047.2	-37.9023		1047	-37.8636		1047	-37.8934
													1048.2	-37.9026		1048	-37.8636		1048	-37.8934
													1049.2	-37.9028		1049	-37.8636		1049	-37.8933
													1050.2	-37.903		1050	-37.8636		1050	-37.8933
													1051.2	-37.9032		1051	-37.8636		1051	-37.8931
													1052.2	-37.9034		1052	-37.8636		1052	-37.893
													1053.2	-37.9035		1053	-37.8636		1053	-37.8927
													1054.2	-37.9037		1054	-37.8636		1054	-37.8925
													1055.2	-37.9039		1055	-37.8636		1055	-37.8923
													1056.2	-37.9042		1056	-37.8637		1056	-37.892
													1057.2	-37.9044		1057	-37.8637		1057	-37.8918
													1058.2	-37.9046		1058	-37.8638		1058	-37.8916
													1059.2	-37.9048		1059	-37.8638		1059	-37.8913
													1060.2	-37.905		1060	-37.8638		1060	-37.8911
													1061.2	-37.9051		1061	-37.8637		1061	-37.8909
													1062.2	-37.9052		1062	-37.8636		1062	-37.8907
													1063.2	-37.9054		1063	-37.8636		1063	-37.8906
													1064.2	-37.9055		1064	-37.8635		1064	-37.8905
													1065.2	-37.9056		1065	-37.8635		1065	-37.8904
													1066.2	-37.9058		1066	-37.8636		1066	-37.8904
													1067.2	-37.9059		1067	-37.8636		1067	-37.8903
													1068.2	-37.906		1068	-37.8636		1068	-37.8903
													1069.2	-37.9061		1069	-37.8636		1069	-37.8903
													1070.2	-37.9062		1070	-37.8636		1070	-37.8903
													1071.2	-37.9062		1071	-37.8636		1071	-37.8903
													1072.2	-37.9063		1072	-37.8636		1072	-37.8903
													1073.2	-37.9063		1073	-37.8636		1073	-37.8904
													1074.2	-37.9063		1074	-37.8636		1074	-37.8905
													1075.2	-37.9063		1075	-37.8637		1075	-37.8905
													1076.2	-37.9063		1076	-37.8637		1076	-37.8906
													1077.2	-37.9063		1077	-37.8637		1077	-37.8907
													1078.2	-37.9063		1078	-37.8638		1078	-37.8907
													1079.2	-37.9062		1079	-37.8639		1079	-37.8908
													1080.2	-37.9061		1080	-37.864		1080	-37.8908
													1081.2	-37.906		1081	-37.8641		1081	-37.8908
													1082.2	-37.9059		1082	-37.8642		1082	-37.8909
													1083.2	-37.9058		1083	-37.8643		1083	-37.8909
													1084.2	-37.9057		1084	-37.8644		1084	-37.891
													1085.2	-37.9056		1085	-37.8644		1085	-37.891
													1086.2	-37.9055		1086	-37.8645		1086	-37.891
													1087.2	-37.9055		1087	-37.8647		1087	-37.891
													1088.2	-37.9055		1088	-37.8648		1088	-37.891
													1089.2	-37.9055		1089	-37.865		1089	-37.891
													1090.2	-37.9056		1090	-37.8651		1090	-37.8909
													1091.2	-37.9056		1091	-37.8653		1091	-37.8909
													1092.2	-37.9056		1092	-37.8655		1092	-37.8909
													1093.2	-37.9057		1093	-37.8657		1093	-37.8908
													1094.2	-37.9057		1094	-37.8658		1094	-37.8908
													1095.2	-37.9058		1095	-37.8659		1095	-37.8908
													1096.2	-37.9059		1096	-37.8659		1096	-37.8907
													1097.2	-37.906		1097	-37.866		1097	-37.8906
													1098.2	-37.9061		1098	-37.866		1098	-37.8906
													1099.2	-37.9062		1099	-37.8661		1099	-37.8905
													1100.2	-37.9064		1100	-37.8661		1100	-37.8903
													1101.2	-37.9065		1101	-37.8661		1101	-37.8902
													1102.2	-37.9066		1102	-37.8661		1102	-37.8901
													1103.2	-37.9067		1103	-37.8661		1103	-37.8899
													1104.2	-37.9068		1104	-37.8661		1104	-37.8898
													1105.2	-37.9069		1105	-37.8661		1105	-37.8897
													1106.2	-37.9069		1106	-37.8661		1106	-37.8896
													1107.2	-37.9069		1107	-37.866		1107	-37.8895
													1108.2	-37.907		1108	-37.866		1108	-37.8894
													1109.2	-37.9067		1109	-37.8658		1109	-37.889
													1110.2	-37.9049		1110	-37.8642		1110	-37.8867
													1111.2	-37.8984		1111	-37.859		1111	-37.8793
													1112.2	-37.8828		1112	-37.8464		1112	-37.8625
													1113.2	-37.8537		1113	-37.8226		1113	-37.8325
													1114.2	-37.8086		1114	-37.7858		1114	-37.788
													1115.2	-37.7484		1115	-37.7367		1115	-37.7305
													1116.2	-37.6765		1116	-37.6784		1116	-37.6637
													1117.2	-37.5977		1117	-37.6146		1117	-37.5919
													1118.2	-37.5161		1118	-37.5489		1118	-37.5187
													1119.2	-37.435		1119	-37.4838		1119	-37.4465
													1120.2	-37.3562		1120	-37.4208		1120	-37.3767
													1121.2	-37.2805		1121	-37.3605		1121	-37.3097
													1122.2	-37.2085		1122	-37.3031		1122	-37.246
													1123.2	-37.1403		1123	-37.249		1123	-37.1858
													1124.2	-37.0767		1124	-37.1984		1124	-37.1297
													1125.2	-37.0191		1125	-37.1527		1125	-37.0795
													1126.2	-36.9706		1126	-37.1143		1126	-37.0384
													1127.2	-36.9355		1127	-37.0869		1127	-37.0107
													1128.2	-36.9183		1128	-37.074		1128	-37
													1129.2	-36.9208		1129	-37.0773		1129	-37.0072
													1130.2	-36.942		1130	-37.0957		1130	-37.0307
													1131.2	-36.9783		1131	-37.126		1131	-37.0665
													1132.2	-37.0246		1132	-37.1642		1132	-37.11
													1133.2	-37.0764		1133	-37.2065		1133	-37.1574
													1134.2	-37.1303		1134	-37.2502		1134	-37.206
													1135.2	-37.1844		1135	-37.2937		1135	-37.2545
													1136.2	-37.2375		1136	-37.3363		1136	-37.302
													1137.2	-37.289		1137	-37.3776		1137	-37.348
													1138.2	-37.3384		1138	-37.4171		1138	-37.3921
													1139.2	-37.3852		1139	-37.4545		1139	-37.4339
													1140.2	-37.4291		1140	-37.4896		1140	-37.473
													1141.2	-37.4699		1141	-37.5221		1141	-37.5092
													1142.2	-37.5075		1142	-37.552		1142	-37.5426
													1143.2	-37.5421		1143	-37.5795		1143	-37.5733
													1144.2	-37.5738		1144	-37.6047		1144	-37.6014
													1145.2	-37.6028		1145	-37.6278		1145	-37.6272
													1146.2	-37.6293		1146	-37.649		1146	-37.6508
													1147.2	-37.6536		1147	-37.6683		1147	-37.6723
													1148.2	-37.6757		1148	-37.6859		1148	-37.692
													1149.2	-37.6959		1149	-37.702		1149	-37.7098
													1150.2	-37.7143		1150	-37.7166		1150	-37.7261
													1151.2	-37.731		1151	-37.7299		1151	-37.7408
													1152.2	-37.7462		1152	-37.7421		1152	-37.7541
													1153.2	-37.7601		1153	-37.7531		1153	-37.7662
													1154.2	-37.7727		1154	-37.7631		1154	-37.7772
													1155.2	-37.7842		1155	-37.7722		1155	-37.7872
													1156.2	-37.7946		1156	-37.7805		1156	-37.7962
													1157.2	-37.8041		1157	-37.788		1157	-37.8043
													1158.2	-37.8127		1158	-37.7948		1158	-37.8116
													1159.2	-37.8205		1159	-37.8009		1159	-37.8182
													1160.2	-37.8275		1160	-37.8065		1160	-37.8242
													1161.2	-37.8339		1161	-37.8115		1161	-37.8295
													1162.2	-37.8397		1162	-37.8161		1162	-37.8344
													1163.2	-37.845		1163	-37.8202		1163	-37.8388
													1164.2	-37.8497		1164	-37.824		1164	-37.8428
													1165.2	-37.8541		1165	-37.8274		1165	-37.8465
													1166.2	-37.858		1166	-37.8305		1166	-37.8498
													1167.2	-37.8615		1167	-37.8333		1167	-37.8529
													1168.2	-37.8648		1168	-37.8358		1168	-37.8557
													1169.2	-37.8677		1169	-37.8382		1169	-37.8584
													1170.2	-37.8705		1170	-37.8404		1170	-37.8609
													1171.2	-37.873		1171	-37.8423		1171	-37.8631
													1172.2	-37.8753		1172	-37.8441		1172	-37.8652
													1173.2	-37.8774		1173	-37.8457		1173	-37.8672
													1174.2	-37.8793		1174	-37.8471		1174	-37.869
													1175.2	-37.8811		1175	-37.8484		1175	-37.8706
													1176.2	-37.8828		1176	-37.8496		1176	-37.8721
													1177.2	-37.8843		1177	-37.8507		1177	-37.8734
													1178.2	-37.8858		1178	-37.8517		1178	-37.8747
													1179.2	-37.8871		1179	-37.8526		1179	-37.8758
													1180.2	-37.8883		1180	-37.8534		1180	-37.8769
													1181.2	-37.8894		1181	-37.8541		1181	-37.8778
													1182.2	-37.8904		1182	-37.8547		1182	-37.8787
													1183.2	-37.8914		1183	-37.8553		1183	-37.8795
													1184.2	-37.8922		1184	-37.8559		1184	-37.8802
													1185.2	-37.8931		1185	-37.8563		1185	-37.8808
													1186.2	-37.8939		1186	-37.8568		1186	-37.8815
													1187.2	-37.8946		1187	-37.8572		1187	-37.882
													1188.2	-37.8953		1188	-37.8576		1188	-37.8826
													1189.2	-37.896		1189	-37.8579		1189	-37.8831
													1190.2	-37.8966		1190	-37.8583		1190	-37.8835
													1191.2	-37.8971		1191	-37.8587		1191	-37.8839
													1192.2	-37.8976		1192	-37.8591		1192	-37.8843
													1193.2	-37.8981		1193	-37.8595		1193	-37.8847
													1194.2	-37.8986		1194	-37.8599		1194	-37.8851
													1195.2	-37.899		1195	-37.8603		1195	-37.8855
													1196.2	-37.8994		1196	-37.8607		1196	-37.886
													1197.2	-37.8999		1197	-37.8611		1197	-37.8864
													1198.2	-37.9002		1198	-37.8613		1198	-37.8869
													1199.2	-37.9006		1199	-37.8616		1199	-37.8873
													1200.2	-37.9009		1200	-37.8618		1200	-37.8878
													1201.2	-37.9011		1201	-37.862		1201	-37.8882
													1202.2	-37.9013		1202	-37.8623		1202	-37.8887
													1203.2	-37.9014		1203	-37.8625		1203	-37.8892
													1204.2	-37.9016		1204	-37.8628		1204	-37.8898
													1205.2	-37.9018		1205	-37.863		1205	-37.8903
													1206.2	-37.902		1206	-37.8631		1206	-37.8908
													1207.2	-37.9022		1207	-37.8633		1207	-37.8913
													1208.2	-37.9024		1208	-37.8634		1208	-37.8917
													1209.2	-37.9026		1209	-37.8635		1209	-37.892
													1210.2	-37.9027		1210	-37.8636		1210	-37.8922
													1211.2	-37.9029		1211	-37.8637		1211	-37.8924
													1212.2	-37.903		1212	-37.8639		1212	-37.8925
													1213.2	-37.9031		1213	-37.864		1213	-37.8926
													1214.2	-37.9033		1214	-37.8642		1214	-37.8926
													1215.2	-37.9034		1215	-37.8642		1215	-37.8926
													1216.2	-37.9035		1216	-37.8643		1216	-37.8924
													1217.2	-37.9036		1217	-37.8642		1217	-37.8922
													1218.2	-37.9038		1218	-37.8642		1218	-37.8919
													1219.2	-37.9039		1219	-37.8642		1219	-37.8916
													1220.2	-37.904		1220	-37.8643		1220	-37.8913
													1221.2	-37.9041		1221	-37.8643		1221	-37.8911
													1222.2	-37.9042		1222	-37.8643		1222	-37.8908
													1223.2	-37.9043		1223	-37.8643		1223	-37.8905
													1224.2	-37.9044		1224	-37.8643		1224	-37.8903
													1225.2	-37.9045		1225	-37.8642		1225	-37.8901
													1226.2	-37.9046		1226	-37.8642		1226	-37.8899
													1227.2	-37.9048		1227	-37.8642		1227	-37.8897
													1228.2	-37.9049		1228	-37.8642		1228	-37.8895
													1229.2	-37.9051		1229	-37.8643		1229	-37.8893
													1230.2	-37.9052		1230	-37.8643		1230	-37.8892
													1231.2	-37.9054		1231	-37.8645		1231	-37.889
													1232.2	-37.9056		1232	-37.8646		1232	-37.8888
													1233.2	-37.9058		1233	-37.8647		1233	-37.8887
													1234.2	-37.9059		1234	-37.8648		1234	-37.8886
													1235.2	-37.9061		1235	-37.8648		1235	-37.8885
													1236.2	-37.9063		1236	-37.8649		1236	-37.8884
													1237.2	-37.9065		1237	-37.8649		1237	-37.8882
													1238.2	-37.9067		1238	-37.865		1238	-37.8881
													1239.2	-37.9069		1239	-37.8651		1239	-37.888
													1240.2	-37.907		1240	-37.8652		1240	-37.8878
													1241.2	-37.9072		1241	-37.8652		1241	-37.8878
													1242.2	-37.9073		1242	-37.8652		1242	-37.8877
													1243.2	-37.9074		1243	-37.8652		1243	-37.8876
													1244.2	-37.9075		1244	-37.8651		1244	-37.8876
													1245.2	-37.9077		1245	-37.8651		1245	-37.8875
													1246.2	-37.9078		1246	-37.8651		1246	-37.8874
													1247.2	-37.9079		1247	-37.8651		1247	-37.8874
													1248.2	-37.908		1248	-37.8651		1248	-37.8874
													1249.2	-37.908		1249	-37.8651		1249	-37.8874
													1250.2	-37.908		1250	-37.8651		1250	-37.8874
													1251.2	-37.908		1251	-37.865		1251	-37.8874
													1252.2	-37.9079		1252	-37.865		1252	-37.8874
													1253.2	-37.9078		1253	-37.8649		1253	-37.8874
													1254.2	-37.9077		1254	-37.8647		1254	-37.8874
													1255.2	-37.9076		1255	-37.8645		1255	-37.8874
													1256.2	-37.9075		1256	-37.8643		1256	-37.8874
													1257.2	-37.9075		1257	-37.864		1257	-37.8873
													1258.2	-37.9074		1258	-37.8637		1258	-37.8874
													1259.2	-37.9073		1259	-37.8633		1259	-37.8874
													1260.2	-37.9072		1260	-37.863		1260	-37.8875
													1261.2	-37.9071		1261	-37.8626		1261	-37.8876
													1262.2	-37.9071		1262	-37.8622		1262	-37.8877
													1263.2	-37.9071		1263	-37.8617		1263	-37.8879
													1264.2	-37.9071		1264	-37.8613		1264	-37.888
													1265.2	-37.9071		1265	-37.8609		1265	-37.8881
													1266.2	-37.9072		1266	-37.8605		1266	-37.8882
													1267.2	-37.9073		1267	-37.8601		1267	-37.8883
													1268.2	-37.9074		1268	-37.8598		1268	-37.8884
													1269.2	-37.9075		1269	-37.8596		1269	-37.8886
													1270.2	-37.9076		1270	-37.8594		1270	-37.8887
													1271.2	-37.9077		1271	-37.8593		1271	-37.8888
													1272.2	-37.9079		1272	-37.8593		1272	-37.8889
													1273.2	-37.908		1273	-37.8594		1273	-37.889
													1274.2	-37.9081		1274	-37.8594		1274	-37.889
													1275.2	-37.9082		1275	-37.8595		1275	-37.889
													1276.2	-37.9083		1276	-37.8596		1276	-37.889
													1277.2	-37.9083		1277	-37.8597		1277	-37.889
													1278.2	-37.9083		1278	-37.8599		1278	-37.8891
													1279.2	-37.9083		1279	-37.8601		1279	-37.8891
													1280.2	-37.9083		1280	-37.8604		1280	-37.8891
													1281.2	-37.9083		1281	-37.8606		1281	-37.8892
													1282.2	-37.9083		1282	-37.8608		1282	-37.8892
													1283.2	-37.9083		1283	-37.8611		1283	-37.8892
													1284.2	-37.9083		1284	-37.8614		1284	-37.8893
													1285.2	-37.9083		1285	-37.8616		1285	-37.8893
													1286.2	-37.9082		1286	-37.8619		1286	-37.8893
													1287.2	-37.9082		1287	-37.8621		1287	-37.8894
													1288.2	-37.9081		1288	-37.8624		1288	-37.8894
													1289.2	-37.9078		1289	-37.8624		1289	-37.8891
													1290.2	-37.9061		1290	-37.8611		1290	-37.8869
													1291.2	-37.9001		1291	-37.8563		1291	-37.8798
													1292.2	-37.8859		1292	-37.8442		1292	-37.8635
													1293.2	-37.8591		1293	-37.8211		1293	-37.8344
													1294.2	-37.8174		1294	-37.7852		1294	-37.791
													1295.2	-37.7614		1295	-37.737		1295	-37.7347
													1296.2	-37.6939		1296	-37.6796		1296	-37.669
													1297.2	-37.6193		1297	-37.6166		1297	-37.5982
													1298.2	-37.5414		1298	-37.5516		1298	-37.5259
													1299.2	-37.4634		1299	-37.4871		1299	-37.4546
													1300.2	-37.3871		1300	-37.4246		1300	-37.3855
													1301.2	-37.3136		1301	-37.3646		1301	-37.3193
													1302.2	-37.2433		1302	-37.3075		1302	-37.2562
													1303.2	-37.1767		1303	-37.2536		1303	-37.1967
													1304.2	-37.1143		1304	-37.2033		1304	-37.1411
													1305.2	-37.0575		1305	-37.1578		1305	-37.0914
													1306.2	-37.0093		1306	-37.1195		1306	-37.0506
													1307.2	-36.9737		1307	-37.092		1307	-37.0229
													1308.2	-36.9547		1308	-37.0787		1308	-37.0118
													1309.2	-36.9544		1309	-37.0814		1309	-37.0183
													1310.2	-36.972		1310	-37.0991		1310	-37.0409
													1311.2	-37.0043		1311	-37.1287		1311	-37.0757
													1312.2	-37.0468		1312	-37.1663		1312	-37.1183
													1313.2	-37.0952		1313	-37.2081		1313	-37.1648
													1314.2	-37.1464		1314	-37.2514		1314	-37.2127
													1315.2	-37.1982		1315	-37.2947		1315	-37.2603
													1316.2	-37.2494		1316	-37.3372		1316	-37.3071
													1317.2	-37.2993		1317	-37.3783		1317	-37.3524
													1318.2	-37.3474		1318	-37.4176		1318	-37.3959
													1319.2	-37.3931		1319	-37.4549		1319	-37.4371
													1320.2	-37.4361		1320	-37.4899		1320	-37.4756
													1321.2	-37.4762		1321	-37.5222		1321	-37.5113
													1322.2	-37.5131		1322	-37.5521		1322	-37.5441
													1323.2	-37.5472		1323	-37.5795		1323	-37.5743
													1324.2	-37.5784		1324	-37.6046		1324	-37.6019
													1325.2	-37.607		1325	-37.6276		1325	-37.6272
													1326.2	-37.6332		1326	-37.6486		1326	-37.6504
													1327.2	-37.6572		1327	-37.6678		1327	-37.6716
													1328.2	-37.6791		1328	-37.6853		1328	-37.691
													1329.2	-37.699		1329	-37.7013		1329	-37.7086
													1330.2	-37.7171		1330	-37.7158		1330	-37.7247
													1331.2	-37.7335		1331	-37.7289		1331	-37.7393
													1332.2	-37.7485		1332	-37.7409		1332	-37.7525
													1333.2	-37.762		1333	-37.7517		1333	-37.7645
													1334.2	-37.7744		1334	-37.7617		1334	-37.7754
													1335.2	-37.7856		1335	-37.7707		1335	-37.7854
													1336.2	-37.7957		1336	-37.7789		1336	-37.7944
													1337.2	-37.8049		1337	-37.7864		1337	-37.8026
													1338.2	-37.8132		1338	-37.7932		1338	-37.8101
													1339.2	-37.8207		1339	-37.7994		1339	-37.8169
													1340.2	-37.8275		1340	-37.805		1340	-37.8231
													1341.2	-37.8337		1341	-37.8101		1341	-37.8287
													1342.2	-37.8392		1342	-37.8147		1342	-37.8338
													1343.2	-37.8442		1343	-37.8189		1343	-37.8384
													1344.2	-37.8487		1344	-37.8227		1344	-37.8426
													1345.2	-37.8529		1345	-37.8262		1345	-37.8464
													1346.2	-37.8566		1346	-37.8294		1346	-37.8498
													1347.2	-37.86		1347	-37.8322		1347	-37.853
													1348.2	-37.8631		1348	-37.8348		1348	-37.8558
													1349.2	-37.8659		1349	-37.8371		1349	-37.8583
													1350.2	-37.8684		1350	-37.8392		1350	-37.8607
													1351.2	-37.8707		1351	-37.8411		1351	-37.8628
													1352.2	-37.8728		1352	-37.8427		1352	-37.8647
													1353.2	-37.8748		1353	-37.8442		1353	-37.8665
													1354.2	-37.8766		1354	-37.8456		1354	-37.8681
													1355.2	-37.8783		1355	-37.8468		1355	-37.8695
													1356.2	-37.8799		1356	-37.8479		1356	-37.8709
													1357.2	-37.8813		1357	-37.8489		1357	-37.8721
													1358.2	-37.8827		1358	-37.8498		1358	-37.8732
													1359.2	-37.8839		1359	-37.8507		1359	-37.8742
													1360.2	-37.8851		1360	-37.8515		1360	-37.8752
													1361.2	-37.8862		1361	-37.8522		1361	-37.8762
													1362.2	-37.8873		1362	-37.8528		1362	-37.8771
													1363.2	-37.8883		1363	-37.8534		1363	-37.878
													1364.2	-37.8892		1364	-37.8539		1364	-37.8789
													1365.2	-37.8902		1365	-37.8544		1365	-37.8797
													1366.2	-37.891		1366	-37.8547		1366	-37.8805
													1367.2	-37.8919		1367	-37.8551		1367	-37.8812
													1368.2	-37.8926		1368	-37.8554		1368	-37.882
													1369.2	-37.8933		1369	-37.8558		1369	-37.8826
													1370.2	-37.8939		1370	-37.8561		1370	-37.8833
													1371.2	-37.8946		1371	-37.8564		1371	-37.8839
													1372.2	-37.8952		1372	-37.8566		1372	-37.8844
													1373.2	-37.8958		1373	-37.8568		1373	-37.8849
													1374.2	-37.8963		1374	-37.857		1374	-37.8854
													1375.2	-37.8968		1375	-37.8572		1375	-37.8858
													1376.2	-37.8973		1376	-37.8574		1376	-37.8862
													1377.2	-37.8978		1377	-37.8575		1377	-37.8865
													1378.2	-37.8983		1378	-37.8577		1378	-37.8868
													1379.2	-37.8987		1379	-37.8579		1379	-37.887
													1380.2	-37.8992		1380	-37.858		1380	-37.8871
													1381.2	-37.8996		1381	-37.8582		1381	-37.8873
													1382.2	-37.8999		1382	-37.8585		1382	-37.8874
													1383.2	-37.9002		1383	-37.8587		1383	-37.8875
													1384.2	-37.9005		1384	-37.8589		1384	-37.8875
													1385.2	-37.9007		1385	-37.8592		1385	-37.8875
													1386.2	-37.901		1386	-37.8594		1386	-37.8876
													1387.2	-37.9012		1387	-37.8596		1387	-37.8876
													1388.2	-37.9014		1388	-37.8598		1388	-37.8877
													1389.2	-37.9015		1389	-37.86		1389	-37.8878
													1390.2	-37.9017		1390	-37.8602		1390	-37.8878
													1391.2	-37.9018		1391	-37.8603		1391	-37.8878
													1392.2	-37.902		1392	-37.8604		1392	-37.8879
													1393.2	-37.9021		1393	-37.8605		1393	-37.8879
													1394.2	-37.9021		1394	-37.8605		1394	-37.888
													1395.2	-37.9021		1395	-37.8605		1395	-37.8881
													1396.2	-37.9022		1396	-37.8605		1396	-37.8882
													1397.2	-37.9022		1397	-37.8604		1397	-37.8883
													1398.2	-37.9022		1398	-37.8603		1398	-37.8884
													1399.2	-37.9022		1399	-37.8602		1399	-37.8885
													1400.2	-37.9023		1400	-37.86		1400	-37.8887
													1401.2	-37.9023		1401	-37.8599		1401	-37.8888
													1402.2	-37.9024		1402	-37.8598		1402	-37.8889
													1403.2	-37.9025		1403	-37.8597		1403	-37.8891
													1404.2	-37.9026		1404	-37.8595		1404	-37.8892
													1405.2	-37.9027		1405	-37.8594		1405	-37.8892
													1406.2	-37.9028		1406	-37.8593		1406	-37.8893
													1407.2	-37.903		1407	-37.8592		1407	-37.8894
													1408.2	-37.9031		1408	-37.8591		1408	-37.8895
													1409.2	-37.9033		1409	-37.8591		1409	-37.8895
													1410.2	-37.9034		1410	-37.8591		1410	-37.8896
													1411.2	-37.9036		1411	-37.8591		1411	-37.8897
													1412.2	-37.9038		1412	-37.8592		1412	-37.8898
													1413.2	-37.904		1413	-37.8592		1413	-37.8899
													1414.2	-37.9042		1414	-37.8593		1414	-37.8901
													1415.2	-37.9044		1415	-37.8594		1415	-37.8902
													1416.2	-37.9046		1416	-37.8593		1416	-37.8903
													1417.2	-37.9048		1417	-37.8593		1417	-37.8904
													1418.2	-37.905		1418	-37.8593		1418	-37.8905
													1419.2	-37.9051		1419	-37.8593		1419	-37.8907
													1420.2	-37.9052		1420	-37.8593		1420	-37.8909
													1421.2	-37.9053		1421	-37.8594		1421	-37.8911
													1422.2	-37.9054		1422	-37.8595		1422	-37.8913
													1423.2	-37.9055		1423	-37.8596		1423	-37.8915
													1424.2	-37.9055		1424	-37.8598		1424	-37.8917
													1425.2	-37.9056		1425	-37.86		1425	-37.8919
													1426.2	-37.9057		1426	-37.8601		1426	-37.892
													1427.2	-37.9057		1427	-37.8603		1427	-37.8921
													1428.2	-37.9057		1428	-37.8604		1428	-37.8921
													1429.2	-37.9057		1429	-37.8606		1429	-37.8922
													1430.2	-37.9056		1430	-37.8607		1430	-37.8922
													1431.2	-37.9056		1431	-37.8608		1431	-37.8923
													1432.2	-37.9056		1432	-37.861		1432	-37.8923
													1433.2	-37.9056		1433	-37.8612		1433	-37.8922
													1434.2	-37.9057		1434	-37.8614		1434	-37.8921
													1435.2	-37.9058		1435	-37.8616		1435	-37.8919
													1436.2	-37.9059		1436	-37.8618		1436	-37.8917
													1437.2	-37.9059		1437	-37.862		1437	-37.8915
													1438.2	-37.906		1438	-37.8622		1438	-37.8913
													1439.2	-37.906		1439	-37.8623		1439	-37.8911
													1440.2	-37.906		1440	-37.8624		1440	-37.8909
													1441.2	-37.906		1441	-37.8625		1441	-37.8907
													1442.2	-37.906		1442	-37.8625		1442	-37.8906
													1443.2	-37.906		1443	-37.8627		1443	-37.8905
													1444.2	-37.9059		1444	-37.8628		1444	-37.8905
													1445.2	-37.9059		1445	-37.863		1445	-37.8904
													1446.2	-37.9058		1446	-37.8632		1446	-37.8904
													1447.2	-37.9057		1447	-37.8635		1447	-37.8904
													1448.2	-37.9056		1448	-37.8636		1448	-37.8906
													1449.2	-37.9055		1449	-37.8638		1449	-37.8907
													1450.2	-37.9054		1450	-37.8639		1450	-37.8909
													1451.2	-37.9053		1451	-37.864		1451	-37.8911
													1452.2	-37.9051		1452	-37.8641		1452	-37.8912
													1453.2	-37.9049		1453	-37.8641		1453	-37.8914
													1454.2	-37.9047		1454	-37.8642		1454	-37.8916
													1455.2	-37.9045		1455	-37.8642		1455	-37.8917
													1456.2	-37.9044		1456	-37.8642		1456	-37.8918
													1457.2	-37.9042		1457	-37.8642		1457	-37.8919
													1458.2	-37.904		1458	-37.8642		1458	-37.892
													1459.2	-37.9039		1459	-37.8642		1459	-37.892
													1460.2	-37.9038		1460	-37.8641		1460	-37.892
													1461.2	-37.9037		1461	-37.864		1461	-37.892
													1462.2	-37.9036		1462	-37.8639		1462	-37.892
													1463.2	-37.9035		1463	-37.8638		1463	-37.8919
													1464.2	-37.9034		1464	-37.8638		1464	-37.8918
													1465.2	-37.9034		1465	-37.8638		1465	-37.8917
													1466.2	-37.9034		1466	-37.8638		1466	-37.8916
													1467.2	-37.9034		1467	-37.8638		1467	-37.8915
													1468.2	-37.9035		1468	-37.8638		1468	-37.8913
													1469.2	-37.9034		1469	-37.8634		1469	-37.8909
													1470.2	-37.9019		1470	-37.8619		1470	-37.8886
													1471.2	-37.8967		1471	-37.8568		1471	-37.8815
													1472.2	-37.8839		1472	-37.8447		1472	-37.8655
													1473.2	-37.8602		1473	-37.8221		1473	-37.837
													1474.2	-37.8233		1474	-37.7871		1474	-37.7943
													1475.2	-37.7735		1475	-37.74		1475	-37.7387
													1476.2	-37.7132		1476	-37.6835		1476	-37.6737
													1477.2	-37.6458		1477	-37.6212		1477	-37.6033
													1478.2	-37.5746		1478	-37.5565		1478	-37.5312
													1479.2	-37.5024		1479	-37.492		1479	-37.4598
													1480.2	-37.4308		1480	-37.4293		1480	-37.3905
													1481.2	-37.361		1481	-37.3691		1481	-37.3241
													1482.2	-37.2937		1482	-37.3118		1482	-37.2609
													1483.2	-37.2293		1483	-37.2577		1483	-37.201
													1484.2	-37.1685		1484	-37.2073		1484	-37.1452
													1485.2	-37.1127		1485	-37.1616		1485	-37.0951
													1486.2	-37.0645		1486	-37.1231		1486	-37.0537
													1487.2	-37.0277		1487	-37.0949		1487	-37.0251
													1488.2	-37.0056		1488	-37.0806		1488	-37.0128
													1489.2	-37.0002		1489	-37.0818		1489	-37.0181
													1490.2	-37.0111		1490	-37.0978		1490	-37.0393
													1491.2	-37.0356		1491	-37.1259		1491	-37.0729
													1492.2	-37.0701		1492	-37.1622		1492	-37.1146
													1493.2	-37.1111		1493	-37.2032		1493	-37.1606
													1494.2	-37.1555		1494	-37.2459		1494	-37.2081
													1495.2	-37.2016		1495	-37.2888		1495	-37.2556
													1496.2	-37.248		1496	-37.3309		1496	-37.3022
													1497.2	-37.2938		1497	-37.3717		1497	-37.3474
													1498.2	-37.3385		1498	-37.4107		1498	-37.3908
													1499.2	-37.3815		1499	-37.4476		1499	-37.4319
													1500.2	-37.4223		1500	-37.4822		1500	-37.4705
													1501.2	-37.4607		1501	-37.5144		1501	-37.5064
													1502.2	-37.4965		1502	-37.5441		1502	-37.5394
													1503.2	-37.5297		1503	-37.5714		1503	-37.5698
													1504.2	-37.5603		1504	-37.5965		1504	-37.5976
													1505.2	-37.5885		1505	-37.6195		1505	-37.6231
													1506.2	-37.6144		1506	-37.6406		1506	-37.6464
													1507.2	-37.6382		1507	-37.6599		1507	-37.6676
													1508.2	-37.66		1508	-37.6774		1508	-37.687
													1509.2	-37.68		1509	-37.6934		1509	-37.7047
													1510.2	-37.6983		1510	-37.708		1510	-37.7208
													1511.2	-37.7151		1511	-37.7213		1511	-37.7355
													1512.2	-37.7304		1512	-37.7334		1512	-37.7489
													1513.2	-37.7444		1513	-37.7445		1513	-37.7612
													1514.2	-37.7571		1514	-37.7546		1514	-37.7724
													1515.2	-37.7686		1515	-37.7638		1515	-37.7826
													1516.2	-37.7791		1516	-37.7721		1516	-37.792
													1517.2	-37.7887		1517	-37.7797		1517	-37.8005
													1518.2	-37.7975		1518	-37.7866		1518	-37.8082
													1519.2	-37.8055		1519	-37.7929		1519	-37.8153
													1520.2	-37.8127		1520	-37.7986		1520	-37.8218
													1521.2	-37.8194		1521	-37.8037		1521	-37.8276
													1522.2	-37.8254		1522	-37.8085		1522	-37.833
													1523.2	-37.8309		1523	-37.8128		1523	-37.8379
													1524.2	-37.8359		1524	-37.8167		1524	-37.8423
													1525.2	-37.8405		1525	-37.8202		1525	-37.8463
													1526.2	-37.8446		1526	-37.8235		1526	-37.8498
													1527.2	-37.8483		1527	-37.8264		1527	-37.8529
													1528.2	-37.8517		1528	-37.829		1528	-37.8556
													1529.2	-37.8548		1529	-37.8315		1529	-37.858
													1530.2	-37.8577		1530	-37.8337		1530	-37.8601
													1531.2	-37.8604		1531	-37.8358		1531	-37.862
													1532.2	-37.8629		1532	-37.8377		1532	-37.8636
													1533.2	-37.8651		1533	-37.8395		1533	-37.865
													1534.2	-37.8671		1534	-37.8412		1534	-37.8663
													1535.2	-37.8689		1535	-37.8427		1535	-37.8675
													1536.2	-37.8707		1536	-37.8442		1536	-37.8685
													1537.2	-37.8723		1537	-37.8456		1537	-37.8695
													1538.2	-37.8737		1538	-37.8468		1538	-37.8703
													1539.2	-37.8751		1539	-37.848		1539	-37.8711
													1540.2	-37.8764		1540	-37.8491		1540	-37.8718
													1541.2	-37.8775		1541	-37.8501		1541	-37.8725
													1542.2	-37.8786		1542	-37.851		1542	-37.8731
													1543.2	-37.8796		1543	-37.8518		1543	-37.8737
													1544.2	-37.8804		1544	-37.8525		1544	-37.8743
													1545.2	-37.8813		1545	-37.8532		1545	-37.8748
													1546.2	-37.882		1546	-37.8537		1546	-37.8753
													1547.2	-37.8828		1547	-37.8542		1547	-37.8758
													1548.2	-37.8834		1548	-37.8546		1548	-37.8762
													1549.2	-37.8841		1549	-37.8551		1549	-37.8766
													1550.2	-37.8847		1550	-37.8554		1550	-37.877
													1551.2	-37.8852		1551	-37.8558		1551	-37.8774
													1552.2	-37.8857		1552	-37.8561		1552	-37.8778
													1553.2	-37.8862		1553	-37.8564		1553	-37.8781
													1554.2	-37.8867		1554	-37.8566		1554	-37.8784
													1555.2	-37.8871		1555	-37.8569		1555	-37.8787
													1556.2	-37.8875		1556	-37.8571		1556	-37.8789
													1557.2	-37.888		1557	-37.8573		1557	-37.8792
													1558.2	-37.8884		1558	-37.8575		1558	-37.8794
													1559.2	-37.8888		1559	-37.8577		1559	-37.8797
													1560.2	-37.8892		1560	-37.858		1560	-37.8799
													1561.2	-37.8895		1561	-37.8582		1561	-37.8801
													1562.2	-37.8899		1562	-37.8585		1562	-37.8804
													1563.2	-37.8902		1563	-37.8588		1563	-37.8806
													1564.2	-37.8906		1564	-37.859		1564	-37.8807
													1565.2	-37.8909		1565	-37.8591		1565	-37.8809
													1566.2	-37.8912		1566	-37.8592		1566	-37.8811
													1567.2	-37.8915		1567	-37.8593		1567	-37.8813
													1568.2	-37.8919		1568	-37.8594		1568	-37.8814
													1569.2	-37.8921		1569	-37.8594		1569	-37.8815
													1570.2	-37.8924		1570	-37.8594		1570	-37.8816
													1571.2	-37.8927		1571	-37.8595		1571	-37.8817
													1572.2	-37.8929		1572	-37.8595		1572	-37.8818
													1573.2	-37.8931		1573	-37.8595		1573	-37.8818
													1574.2	-37.8933		1574	-37.8595		1574	-37.8819
													1575.2	-37.8934		1575	-37.8596		1575	-37.8821
													1576.2	-37.8936		1576	-37.8596		1576	-37.8822
													1577.2	-37.8937		1577	-37.8597		1577	-37.8824
													1578.2	-37.8938		1578	-37.8597		1578	-37.8825
													1579.2	-37.894		1579	-37.8598		1579	-37.8826
													1580.2	-37.8941		1580	-37.8598		1580	-37.8826
													1581.2	-37.8942		1581	-37.8598		1581	-37.8827
													1582.2	-37.8943		1582	-37.8598		1582	-37.8828
													1583.2	-37.8944		1583	-37.8599		1583	-37.8829
													1584.2	-37.8945		1584	-37.86		1584	-37.883
													1585.2	-37.8945		1585	-37.8602		1585	-37.8832
													1586.2	-37.8946		1586	-37.8603		1586	-37.8833
													1587.2	-37.8946		1587	-37.8604		1587	-37.8835
													1588.2	-37.8947		1588	-37.8606		1588	-37.8837
													1589.2	-37.8948		1589	-37.8608		1589	-37.8838
													1590.2	-37.8949		1590	-37.8609		1590	-37.8839
													1591.2	-37.895		1591	-37.8609		1591	-37.8839
													1592.2	-37.8951		1592	-37.861		1592	-37.884
													1593.2	-37.8952		1593	-37.861		1593	-37.8841
													1594.2	-37.8954		1594	-37.861		1594	-37.8842
													1595.2	-37.8955		1595	-37.861		1595	-37.8843
													1596.2	-37.8956		1596	-37.861		1596	-37.8844
													1597.2	-37.8958		1597	-37.861		1597	-37.8845
													1598.2	-37.8959		1598	-37.861		1598	-37.8845
													1599.2	-37.896		1599	-37.861		1599	-37.8846
													1600.2	-37.896		1600	-37.8609		1600	-37.8847
													1601.2	-37.8961		1601	-37.8609		1601	-37.8847
													1602.2	-37.8963		1602	-37.8609		1602	-37.8848
													1603.2	-37.8964		1603	-37.8608		1603	-37.8849
													1604.2	-37.8966		1604	-37.8608		1604	-37.8849
													1605.2	-37.8968		1605	-37.8608		1605	-37.885
													1606.2	-37.8969		1606	-37.8608		1606	-37.885
													1607.2	-37.897		1607	-37.8609		1607	-37.885
													1608.2	-37.8971		1608	-37.8609		1608	-37.885
													1609.2	-37.8971		1609	-37.861		1609	-37.885
													1610.2	-37.8972		1610	-37.861		1610	-37.8849
													1611.2	-37.8972		1611	-37.8611		1611	-37.8849
													1612.2	-37.8973		1612	-37.8611		1612	-37.8849
													1613.2	-37.8974		1613	-37.8612		1613	-37.885
													1614.2	-37.8974		1614	-37.8613		1614	-37.885
													1615.2	-37.8975		1615	-37.8613		1615	-37.8851
													1616.2	-37.8976		1616	-37.8614		1616	-37.8852
													1617.2	-37.8977		1617	-37.8615		1617	-37.8852
													1618.2	-37.8978		1618	-37.8616		1618	-37.8853
													1619.2	-37.8978		1619	-37.8616		1619	-37.8854
													1620.2	-37.8978		1620	-37.8617		1620	-37.8854
													1621.2	-37.8978		1621	-37.8617		1621	-37.8855
													1622.2	-37.8979		1622	-37.8617		1622	-37.8856
													1623.2	-37.8979		1623	-37.8618		1623	-37.8857
													1624.2	-37.8979		1624	-37.8618		1624	-37.8858
													1625.2	-37.8979		1625	-37.8619		1625	-37.886
													1626.2	-37.898		1626	-37.862		1626	-37.8861
													1627.2	-37.898		1627	-37.862		1627	-37.8862
													1628.2	-37.8979		1628	-37.8621		1628	-37.8862
													1629.2	-37.8979		1629	-37.8622		1629	-37.8862
													1630.2	-37.8979		1630	-37.8623		1630	-37.8861
													1631.2	-37.8979		1631	-37.8623		1631	-37.886
													1632.2	-37.8978		1632	-37.8624		1632	-37.8859
													1633.2	-37.8978		1633	-37.8624		1633	-37.8858
													1634.2	-37.8978		1634	-37.8624		1634	-37.8858
													1635.2	-37.8978		1635	-37.8624		1635	-37.8857
													1636.2	-37.8978		1636	-37.8623		1636	-37.8857
													1637.2	-37.8979		1637	-37.8623		1637	-37.8857
													1638.2	-37.8979		1638	-37.8622		1638	-37.8857
													1639.2	-37.898		1639	-37.8623		1639	-37.8857
													1640.2	-37.8981		1640	-37.8623		1640	-37.8856
													1641.2	-37.8982		1641	-37.8624		1641	-37.8856
													1642.2	-37.8984		1642	-37.8625		1642	-37.8857
													1643.2	-37.8985		1643	-37.8625		1643	-37.8857
													1644.2	-37.8986		1644	-37.8625		1644	-37.8858
													1645.2	-37.8988		1645	-37.8625		1645	-37.8859
													1646.2	-37.8989		1646	-37.8625		1646	-37.886
													1647.2	-37.8991		1647	-37.8625		1647	-37.8862
													1648.2	-37.8992		1648	-37.8626		1648	-37.8863
													1649.2	-37.899		1649	-37.8626		1649	-37.8861
													1650.2	-37.8978		1650	-37.8615		1650	-37.8843
													1651.2	-37.8936		1651	-37.8575		1651	-37.8782
													1652.2	-37.8834		1652	-37.8471		1652	-37.8641
													1653.2	-37.8647		1653	-37.8271		1653	-37.8384
													1654.2	-37.8358		1654	-37.7953		1654	-37.7994
													1655.2	-37.7971		1655	-37.752		1655	-37.7481
													1656.2	-37.7503		1656	-37.6997		1656	-37.6875
													1657.2	-37.698		1657	-37.6416		1657	-37.6215
													1658.2	-37.6426		1658	-37.5811		1658	-37.5535
													1659.2	-37.586		1659	-37.5205		1659	-37.4859
													1660.2	-37.5296		1660	-37.4615		1660	-37.4201
													1661.2	-37.4742		1661	-37.4046		1661	-37.3569
													1662.2	-37.4203		1662	-37.3503		1662	-37.2965
													1663.2	-37.3684		1663	-37.2988		1663	-37.2394
													1664.2	-37.319		1664	-37.2506		1664	-37.1861
													1665.2	-37.2733		1665	-37.2066		1665	-37.1379
													1666.2	-37.2333		1666	-37.1691		1666	-37.0978
													1667.2	-37.202		1667	-37.1411		1667	-37.0694
													1668.2	-37.182		1668	-37.1259		1668	-37.0562
													1669.2	-37.1748		1669	-37.1253		1669	-37.0595
													1670.2	-37.18		1670	-37.1388		1670	-37.078
													1671.2	-37.1955		1671	-37.1639		1671	-37.1086
													1672.2	-37.2187		1672	-37.1972		1672	-37.1472
													1673.2	-37.247		1673	-37.235		1673	-37.1901
													1674.2	-37.2784		1674	-37.2749		1674	-37.2348
													1675.2	-37.3114		1675	-37.3151		1675	-37.2796
													1676.2	-37.3452		1676	-37.3547		1676	-37.3238
													1677.2	-37.3789		1677	-37.3932		1677	-37.3667
													1678.2	-37.412		1678	-37.4303		1678	-37.408
													1679.2	-37.4442		1679	-37.4655		1679	-37.4472
													1680.2	-37.4749		1680	-37.4985		1680	-37.4841
													1681.2	-37.504		1681	-37.5293		1681	-37.5183
													1682.2	-37.5313		1682	-37.5578		1682	-37.5499
													1683.2	-37.5568		1683	-37.584		1683	-37.579
													1684.2	-37.5805		1684	-37.6081		1684	-37.6056
													1685.2	-37.6025		1685	-37.6302		1685	-37.6301
													1686.2	-37.6229		1686	-37.6504		1686	-37.6525
													1687.2	-37.6417		1687	-37.6688		1687	-37.673
													1688.2	-37.6591		1688	-37.6857		1688	-37.6917
													1689.2	-37.6752		1689	-37.7011		1689	-37.7087
													1690.2	-37.6899		1690	-37.7151		1690	-37.7242
													1691.2	-37.7034		1691	-37.7279		1691	-37.7383
													1692.2	-37.7159		1692	-37.7396		1692	-37.7511
													1693.2	-37.7273		1693	-37.7503		1693	-37.7626
													1694.2	-37.7378		1694	-37.76		1694	-37.7731
													1695.2	-37.7475		1695	-37.7688		1695	-37.7827
													1696.2	-37.7564		1696	-37.7768		1696	-37.7914
													1697.2	-37.7646		1697	-37.7841		1697	-37.7993
													1698.2	-37.7722		1698	-37.7907		1698	-37.8065
													1699.2	-37.7791		1699	-37.7967		1699	-37.813
													1700.2	-37.7856		1700	-37.8022		1700	-37.8189
													1701.2	-37.7915		1701	-37.8071		1701	-37.8243
													1702.2	-37.7969		1702	-37.8116		1702	-37.8292
													1703.2	-37.802		1703	-37.8156		1703	-37.8337
													1704.2	-37.8068		1704	-37.8193		1704	-37.8378
													1705.2	-37.8112		1705	-37.8225		1705	-37.8415
													1706.2	-37.8152		1706	-37.8255		1706	-37.845
													1707.2	-37.819		1707	-37.8282		1707	-37.8482
													1708.2	-37.8225		1708	-37.8306		1708	-37.8512
													1709.2	-37.8257		1709	-37.8328		1709	-37.8539
													1710.2	-37.8287		1710	-37.8348		1710	-37.8563
													1711.2	-37.8315		1711	-37.8367		1711	-37.8586
													1712.2	-37.8341		1712	-37.8384		1712	-37.8606
													1713.2	-37.8365		1713	-37.8399		1713	-37.8625
													1714.2	-37.8388		1714	-37.8413		1714	-37.8642
													1715.2	-37.8409		1715	-37.8426		1715	-37.8659
													1716.2	-37.843		1716	-37.8438		1716	-37.8674
													1717.2	-37.8449		1717	-37.8449		1717	-37.8687
													1718.2	-37.8466		1718	-37.846		1718	-37.87
													1719.2	-37.8482		1719	-37.8469		1719	-37.8712
													1720.2	-37.8498		1720	-37.8478		1720	-37.8722
													1721.2	-37.8512		1721	-37.8485		1721	-37.8732
													1722.2	-37.8525		1722	-37.8492		1722	-37.8741
													1723.2	-37.8538		1723	-37.8498		1723	-37.8748
													1724.2	-37.8551		1724	-37.8504		1724	-37.8755
													1725.2	-37.8562		1725	-37.851		1725	-37.8762
													1726.2	-37.8573		1726	-37.8515		1726	-37.8768
													1727.2	-37.8583		1727	-37.852		1727	-37.8774
													1728.2	-37.8592		1728	-37.8524		1728	-37.8779
													1729.2	-37.8601		1729	-37.8528		1729	-37.8784
													1730.2	-37.8609		1730	-37.8532		1730	-37.8788
													1731.2	-37.8617		1731	-37.8535		1731	-37.8792
													1732.2	-37.8625		1732	-37.8538		1732	-37.8795
													1733.2	-37.8631		1733	-37.8541		1733	-37.8797
													1734.2	-37.8638		1734	-37.8543		1734	-37.88
													1735.2	-37.8644		1735	-37.8546		1735	-37.8802
													1736.2	-37.8651		1736	-37.8549		1736	-37.8804
													1737.2	-37.8657		1737	-37.8551		1737	-37.8806
													1738.2	-37.8663		1738	-37.8553		1738	-37.8809
													1739.2	-37.8669		1739	-37.8555		1739	-37.8812
													1740.2	-37.8676		1740	-37.8556		1740	-37.8814
													1741.2	-37.8682		1741	-37.8558		1741	-37.8817
													1742.2	-37.8688		1742	-37.8559		1742	-37.882
													1743.2	-37.8694		1743	-37.856		1743	-37.8822
													1744.2	-37.8699		1744	-37.8561		1744	-37.8825
													1745.2	-37.8705		1745	-37.8562		1745	-37.8827
													1746.2	-37.8711		1746	-37.8563		1746	-37.8829
													1747.2	-37.8717		1747	-37.8564		1747	-37.8832
													1748.2	-37.8722		1748	-37.8565		1748	-37.8835
													1749.2	-37.8728		1749	-37.8565		1749	-37.8838
													1750.2	-37.8732		1750	-37.8566		1750	-37.8841
													1751.2	-37.8737		1751	-37.8567		1751	-37.8843
													1752.2	-37.8741		1752	-37.8568		1752	-37.8845
													1753.2	-37.8744		1753	-37.8569		1753	-37.8848
													1754.2	-37.8748		1754	-37.857		1754	-37.885
													1755.2	-37.8751		1755	-37.857		1755	-37.8852
													1756.2	-37.8754		1756	-37.8571		1756	-37.8855
													1757.2	-37.8758		1757	-37.8571		1757	-37.8858
													1758.2	-37.8761		1758	-37.8571		1758	-37.8861
													1759.2	-37.8765		1759	-37.8571		1759	-37.8864
													1760.2	-37.8768		1760	-37.8571		1760	-37.8868
													1761.2	-37.8772		1761	-37.8571		1761	-37.8871
													1762.2	-37.8775		1762	-37.8572		1762	-37.8873
													1763.2	-37.8779		1763	-37.8572		1763	-37.8876
													1764.2	-37.8783		1764	-37.8573		1764	-37.8878
													1765.2	-37.8787		1765	-37.8573		1765	-37.888
													1766.2	-37.8792		1766	-37.8573		1766	-37.8882
													1767.2	-37.8796		1767	-37.8573		1767	-37.8884
													1768.2	-37.8801		1768	-37.8573		1768	-37.8885
													1769.2	-37.8805		1769	-37.8573		1769	-37.8886
													1770.2	-37.8809		1770	-37.8574		1770	-37.8887
													1771.2	-37.8813		1771	-37.8575		1771	-37.8888
													1772.2	-37.8817		1772	-37.8576		1772	-37.8888
													1773.2	-37.882		1773	-37.8577		1773	-37.8888
													1774.2	-37.8823		1774	-37.8577		1774	-37.8887
													1775.2	-37.8826		1775	-37.8578		1775	-37.8885
													1776.2	-37.8828		1776	-37.8579		1776	-37.8884
													1777.2	-37.883		1777	-37.858		1777	-37.8882
													1778.2	-37.8832		1778	-37.8581		1778	-37.8881
													1779.2	-37.8834		1779	-37.8582		1779	-37.8879
													1780.2	-37.8836		1780	-37.8584		1780	-37.8878
													1781.2	-37.8838		1781	-37.8585		1781	-37.8877
													1782.2	-37.884		1782	-37.8587		1782	-37.8876
													1783.2	-37.8842		1783	-37.8588		1783	-37.8875
													1784.2	-37.8844		1784	-37.8589		1784	-37.8875
													1785.2	-37.8846		1785	-37.859		1785	-37.8874
													1786.2	-37.8848		1786	-37.859		1786	-37.8873
													1787.2	-37.885		1787	-37.8591		1787	-37.8872
													1788.2	-37.8852		1788	-37.8591		1788	-37.8872
													1789.2	-37.8854		1789	-37.8592		1789	-37.8872
													1790.2	-37.8856		1790	-37.8592		1790	-37.8873
													1791.2	-37.8857		1791	-37.8593		1791	-37.8874
													1792.2	-37.8858		1792	-37.8593		1792	-37.8876
													1793.2	-37.8859		1793	-37.8594		1793	-37.8877
													1794.2	-37.886		1794	-37.8595		1794	-37.8879
													1795.2	-37.886		1795	-37.8596		1795	-37.888
													1796.2	-37.8861		1796	-37.8597		1796	-37.8882
													1797.2	-37.8863		1797	-37.8597		1797	-37.8883
													1798.2	-37.8864		1798	-37.8598		1798	-37.8884
													1799.2	-37.8866		1799	-37.8599		1799	-37.8886
													1800.2	-37.8867		1800	-37.8599		1800	-37.8887
													1801.2	-37.8868		1801	-37.86		1801	-37.8888
													1802.2	-37.8869		1802	-37.86		1802	-37.8889
													1803.2	-37.8871		1803	-37.8601		1803	-37.889
													1804.2	-37.8873		1804	-37.8603		1804	-37.889
													1805.2	-37.8876		1805	-37.8604		1805	-37.8891
													1806.2	-37.8879		1806	-37.8605		1806	-37.889
													1807.2	-37.8882		1807	-37.8606		1807	-37.889
													1808.2	-37.8885		1808	-37.8607		1808	-37.8889
													1809.2	-37.8888		1809	-37.8607		1809	-37.8888
													1810.2	-37.8891		1810	-37.8607		1810	-37.8888
													1811.2	-37.8894		1811	-37.8608		1811	-37.8887
													1812.2	-37.8897		1812	-37.8609		1812	-37.8887
													1813.2	-37.8899		1813	-37.861		1813	-37.8887
													1814.2	-37.8902		1814	-37.8611		1814	-37.8886
													1815.2	-37.8904		1815	-37.8612		1815	-37.8886
													1816.2	-37.8906		1816	-37.8613		1816	-37.8885
													1817.2	-37.8907		1817	-37.8615		1817	-37.8884
													1818.2	-37.8908		1818	-37.8616		1818	-37.8882
													1819.2	-37.8909		1819	-37.8616		1819	-37.8881
													1820.2	-37.8911		1820	-37.8616		1820	-37.8881
													1821.2	-37.8912		1821	-37.8617		1821	-37.8881
													1822.2	-37.8913		1822	-37.8617		1822	-37.8882
													1823.2	-37.8915		1823	-37.8618		1823	-37.8883
													1824.2	-37.8916		1824	-37.8618		1824	-37.8885
													1825.2	-37.8917		1825	-37.8619		1825	-37.8886
													1826.2	-37.8917		1826	-37.862		1826	-37.8887
													1827.2	-37.8918		1827	-37.862		1827	-37.8887
													1828.2	-37.8918		1828	-37.862		1828	-37.8887
													1829.2	-37.8917		1829	-37.8619		1829	-37.8885
													1830.2	-37.8908		1830	-37.8608		1830	-37.8868
													1831.2	-37.8876		1831	-37.857		1831	-37.8813
													1832.2	-37.8802		1832	-37.8475		1832	-37.8683
													1833.2	-37.8668		1833	-37.8292		1833	-37.8448
													1834.2	-37.8465		1834	-37.8004		1834	-37.809
													1835.2	-37.8197		1835	-37.761		1835	-37.7616
													1836.2	-37.7876		1836	-37.7132		1836	-37.7052
													1837.2	-37.752		1837	-37.6597		1837	-37.6432
													1838.2	-37.7145		1838	-37.6035		1838	-37.5789
													1839.2	-37.6764		1839	-37.5469		1839	-37.5147
													1840.2	-37.6384		1840	-37.4913		1840	-37.4519
													1841.2	-37.6011		1841	-37.4376		1841	-37.3913
													1842.2	-37.5647		1842	-37.3861		1842	-37.3335
													1843.2	-37.5296		1843	-37.3371		1843	-37.2786
													1844.2	-37.4961		1844	-37.2911		1844	-37.2272
													1845.2	-37.465		1845	-37.2491		1845	-37.1807
													1846.2	-37.438		1846	-37.2129		1846	-37.1416
													1847.2	-37.4169		1847	-37.1854		1847	-37.1135
													1848.2	-37.4036		1848	-37.1696		1848	-37.0994
													1849.2	-37.3987		1849	-37.1671		1849	-37.1006
													1850.2	-37.4019		1850	-37.1777		1850	-37.1163
													1851.2	-37.4117		1851	-37.1993		1851	-37.1436
													1852.2	-37.4264		1852	-37.2287		1852	-37.1789
													1853.2	-37.4443		1853	-37.2628		1853	-37.2187
													1854.2	-37.4641		1854	-37.2992		1854	-37.2606
													1855.2	-37.4847		1855	-37.3363		1855	-37.3029
													1856.2	-37.5058		1856	-37.3731		1856	-37.3448
													1857.2	-37.5267		1857	-37.4091		1857	-37.3857
													1858.2	-37.5473		1858	-37.4438		1858	-37.4251
													1859.2	-37.5672		1859	-37.477		1859	-37.4625
													1860.2	-37.5862		1860	-37.5082		1860	-37.4977
													1861.2	-37.604		1861	-37.5374		1861	-37.5305
													1862.2	-37.6208		1862	-37.5645		1862	-37.5608
													1863.2	-37.6363		1863	-37.5895		1863	-37.5887
													1864.2	-37.6508		1864	-37.6124		1864	-37.6143
													1865.2	-37.6643		1865	-37.6334		1865	-37.6378
													1866.2	-37.6767		1866	-37.6527		1866	-37.6592
													1867.2	-37.6882		1867	-37.6703		1867	-37.6788
													1868.2	-37.6989		1868	-37.6864		1868	-37.6967
													1869.2	-37.7086		1869	-37.7011		1869	-37.7131
													1870.2	-37.7176		1870	-37.7145		1870	-37.728
													1871.2	-37.7258		1871	-37.7267		1871	-37.7416
													1872.2	-37.7334		1872	-37.7379		1872	-37.754
													1873.2	-37.7404		1873	-37.7481		1873	-37.7653
													1874.2	-37.7469		1874	-37.7574		1874	-37.7755
													1875.2	-37.7529		1875	-37.7659		1875	-37.7848
													1876.2	-37.7584		1876	-37.7736		1876	-37.7933
													1877.2	-37.7635		1877	-37.7806		1877	-37.8009
													1878.2	-37.7683		1878	-37.787		1878	-37.8079
													1879.2	-37.7727		1879	-37.7928		1879	-37.8142
													1880.2	-37.7768		1880	-37.7981		1880	-37.8199
													1881.2	-37.7806		1881	-37.803		1881	-37.8252
													1882.2	-37.7842		1882	-37.8075		1882	-37.83
													1883.2	-37.7874		1883	-37.8116		1883	-37.8344
													1884.2	-37.7905		1884	-37.8153		1884	-37.8384
													1885.2	-37.7933		1885	-37.8187		1885	-37.8421
													1886.2	-37.796		1886	-37.8218		1886	-37.8454
													1887.2	-37.7984		1887	-37.8245		1887	-37.8485
													1888.2	-37.8006		1888	-37.8271		1888	-37.8513
													1889.2	-37.8026		1889	-37.8294		1889	-37.8539
													1890.2	-37.8045		1890	-37.8315		1890	-37.8563
													1891.2	-37.8062		1891	-37.8336		1891	-37.8584
													1892.2	-37.8077		1892	-37.8354		1892	-37.8605
													1893.2	-37.8091		1893	-37.8371		1893	-37.8623
													1894.2	-37.8103		1894	-37.8387		1894	-37.864
													1895.2	-37.8114		1895	-37.8401		1895	-37.8656
													1896.2	-37.8124		1896	-37.8415		1896	-37.867
													1897.2	-37.8133		1897	-37.8428		1897	-37.8683
													1898.2	-37.8142		1898	-37.8439		1898	-37.8695
													1899.2	-37.815		1899	-37.845		1899	-37.8706
													1900.2	-37.8158		1900	-37.846		1900	-37.8716
													1901.2	-37.8166		1901	-37.847		1901	-37.8725
													1902.2	-37.8174		1902	-37.8479		1902	-37.8734
													1903.2	-37.8182		1903	-37.8488		1903	-37.8742
													1904.2	-37.8189		1904	-37.8495		1904	-37.8749
													1905.2	-37.8197		1905	-37.8502		1905	-37.8755
													1906.2	-37.8205		1906	-37.8509		1906	-37.876
													1907.2	-37.8213		1907	-37.8514		1907	-37.8765
													1908.2	-37.8222		1908	-37.852		1908	-37.877
													1909.2	-37.8231		1909	-37.8524		1909	-37.8775
													1910.2	-37.8241		1910	-37.8528		1910	-37.878
													1911.2	-37.8251		1911	-37.8532		1911	-37.8785
													1912.2	-37.826		1912	-37.8535		1912	-37.879
													1913.2	-37.827		1913	-37.8537		1913	-37.8794
													1914.2	-37.828		1914	-37.8539		1914	-37.8797
													1915.2	-37.8289		1915	-37.8541		1915	-37.88
													1916.2	-37.8299		1916	-37.8542		1916	-37.8803
													1917.2	-37.8308		1917	-37.8543		1917	-37.8806
													1918.2	-37.8318		1918	-37.8543		1918	-37.8808
													1919.2	-37.8328		1919	-37.8543		1919	-37.8811
													1920.2	-37.8338		1920	-37.8542		1920	-37.8814
													1921.2	-37.8348		1921	-37.8541		1921	-37.8817
													1922.2	-37.8357		1922	-37.854		1922	-37.8819
													1923.2	-37.8366		1923	-37.8538		1923	-37.8822
													1924.2	-37.8374		1924	-37.8536		1924	-37.8823
													1925.2	-37.8382		1925	-37.8534		1925	-37.8825
													1926.2	-37.8389		1926	-37.8531		1926	-37.8826
													1927.2	-37.8396		1927	-37.8528		1927	-37.8826
													1928.2	-37.8403		1928	-37.8524		1928	-37.8827
													1929.2	-37.8409		1929	-37.8521		1929	-37.8828
													1930.2	-37.8415		1930	-37.8517		1930	-37.8828
													1931.2	-37.8421		1931	-37.8514		1931	-37.8828
													1932.2	-37.8427		1932	-37.851		1932	-37.8829
													1933.2	-37.8432		1933	-37.8506		1933	-37.8829
													1934.2	-37.8437		1934	-37.8502		1934	-37.8829
													1935.2	-37.8442		1935	-37.8498		1935	-37.8829
													1936.2	-37.8447		1936	-37.8494		1936	-37.883
													1937.2	-37.8452		1937	-37.8491		1937	-37.883
													1938.2	-37.8458		1938	-37.8487		1938	-37.883
													1939.2	-37.8464		1939	-37.8484		1939	-37.8831
													1940.2	-37.847		1940	-37.848		1940	-37.8832
													1941.2	-37.8477		1941	-37.8478		1941	-37.8833
													1942.2	-37.8483		1942	-37.8476		1942	-37.8834
													1943.2	-37.8489		1943	-37.8475		1943	-37.8836
													1944.2	-37.8496		1944	-37.8474		1944	-37.8837
													1945.2	-37.8502		1945	-37.8474		1945	-37.8839
													1946.2	-37.8508		1946	-37.8475		1946	-37.8841
													1947.2	-37.8515		1947	-37.8476		1947	-37.8843
													1948.2	-37.8521		1948	-37.8477		1948	-37.8844
													1949.2	-37.8527		1949	-37.8479		1949	-37.8846
													1950.2	-37.8532		1950	-37.8482		1950	-37.8847
													1951.2	-37.8538		1951	-37.8486		1951	-37.8849
													1952.2	-37.8543		1952	-37.849		1952	-37.885
													1953.2	-37.8549		1953	-37.8495		1953	-37.8851
													1954.2	-37.8553		1954	-37.85		1954	-37.8853
													1955.2	-37.8558		1955	-37.8505		1955	-37.8854
													1956.2	-37.8563		1956	-37.851		1956	-37.8856
													1957.2	-37.8567		1957	-37.8515		1957	-37.8857
													1958.2	-37.8572		1958	-37.852		1958	-37.8858
													1959.2	-37.8577		1959	-37.8525		1959	-37.8859
													1960.2	-37.8582		1960	-37.853		1960	-37.8861
													1961.2	-37.8587		1961	-37.8534		1961	-37.8863
													1962.2	-37.8592		1962	-37.8539		1962	-37.8865
													1963.2	-37.8598		1963	-37.8544		1963	-37.8867
													1964.2	-37.8603		1964	-37.8549		1964	-37.887
													1965.2	-37.8608		1965	-37.8553		1965	-37.8872
													1966.2	-37.8614		1966	-37.8557		1966	-37.8875
													1967.2	-37.8619		1967	-37.8561		1967	-37.8878
													1968.2	-37.8623		1968	-37.8565		1968	-37.888
													1969.2	-37.8628		1969	-37.8568		1969	-37.8882
													1970.2	-37.8633		1970	-37.8572		1970	-37.8883
													1971.2	-37.8638		1971	-37.8575		1971	-37.8885
													1972.2	-37.8643		1972	-37.8579		1972	-37.8887
													1973.2	-37.8647		1973	-37.8582		1973	-37.8888
													1974.2	-37.8651		1974	-37.8585		1974	-37.889
													1975.2	-37.8654		1975	-37.8588		1975	-37.889
													1976.2	-37.8657		1976	-37.859		1976	-37.889
													1977.2	-37.8661		1977	-37.8592		1977	-37.889
													1978.2	-37.8664		1978	-37.8593		1978	-37.889
													1979.2	-37.8668		1979	-37.8594		1979	-37.889
													1980.2	-37.8672		1980	-37.8595		1980	-37.8889
													1981.2	-37.8676		1981	-37.8596		1981	-37.8888
													1982.2	-37.8679		1982	-37.8597		1982	-37.8887
													1983.2	-37.8682		1983	-37.8598		1983	-37.8887
													1984.2	-37.8685		1984	-37.8599		1984	-37.8886
													1985.2	-37.8687		1985	-37.86		1985	-37.8886
													1986.2	-37.869		1986	-37.86		1986	-37.8886
													1987.2	-37.8693		1987	-37.8601		1987	-37.8885
													1988.2	-37.8696		1988	-37.8602		1988	-37.8884
													1989.2	-37.8699		1989	-37.8603		1989	-37.8883
													1990.2	-37.8702		1990	-37.8603		1990	-37.8883
													1991.2	-37.8705		1991	-37.8605		1991	-37.8882
													1992.2	-37.8708		1992	-37.8606		1992	-37.8882
													1993.2	-37.871		1993	-37.8608		1993	-37.8882
													1994.2	-37.8713		1994	-37.8609		1994	-37.8881
													1995.2	-37.8715		1995	-37.861		1995	-37.8881
													1996.2	-37.8718		1996	-37.8612		1996	-37.8881
[truncated: 2,704 more rows]

## Sheet: SI Figure 10 (SEC & gels)
a						b				c
PpSiaQM			PpSiaQM + Mb(c7HopQ)
mL	mAbs		mL	mAbs
0.002563	-2.82063		0	0.33
0.016205	-2.76355		0.03	0.23
0.029846	-2.74232		0.06	0.25
0.043488	-2.74066		0.08	0.23
0.057129	-2.74161		0.11	0.24
0.07077	-2.73775		0.14	0.28
0.084442	-2.73179		0.17	0.31
0.098083	-2.73417		0.2	0.26
0.111725	-2.73026		0.22	0.27
0.125366	-2.70535		0.25	0.3
0.139008	-2.66523		0.28	0.28
0.152649	-2.61599		0.31	0.25
0.166321	-2.57789		0.34	0.26
0.179962	-2.57457		0.36	0.29
0.193604	-2.59579		0.39	0.28
0.207245	-2.61651		0.42	0.25
0.220886	-2.6272		0.45	0.21
0.234528	-2.63835		0.48	0.26
0.248169	-2.65469		0.5	0.22
0.261841	-2.67291		0.53	0.27
0.275482	-2.67835		0.56	0.25
0.289124	-2.69054		0.59	0.2
0.302765	-2.70367		0.62	0.22
0.316406	-2.70853		0.64	0.26
0.330048	-2.70841		0.67	0.22
0.343719	-2.70568		0.7	0.23
0.357361	-2.70054		0.73	0.23
0.371002	-2.70368		0.76	0.21
0.384644	-2.7058		0.78	0.22
0.398285	-2.70486		0.81	0.24
0.411926	-2.70438		0.84	0.27
0.425568	-2.70704		0.87	0.19
0.43924	-2.70656		0.9	0.23
0.452881	-2.71381		0.92	0.21
0.466522	-2.69406		0.95	0.18
0.480164	-2.6636		0.98	0.21
0.493805	-2.62497		1.01	0.18
0.507446	-2.58578		1.04	0.2
0.521118	-2.55969		1.06	0.22
0.53476	-2.5533		1.09	0.18
0.548401	-2.56069		1.12	0.17
0.562042	-2.58265		1.15	0.18
0.575684	-2.59792		1.18	0.2
0.589325	-2.61428		1.2	0.16
0.602966	-2.63617		1.23	0.19
0.616638	-2.65486		1.26	0.19
0.63028	-2.66525		1.29	0.19
0.643921	-2.67343		1.32	0.18
0.657562	-2.69303		1.34	0.18
0.671204	-2.70324		1.37	0.19
0.684845	-2.69926		1.4	0.14
0.698486	-2.69309		1.43	0.23
0.712158	-2.70194		1.46	0.12
0.7258	-2.70475		1.48	0.14
0.739441	-2.7071		1.51	0.13
0.753082	-2.71176		1.54	0.18
0.766724	-2.70995		1.57	0.15
0.780365	-2.70482		1.6	0.14
0.794037	-2.70286		1.62	0.17
0.807678	-2.70227		1.65	0.17
0.82132	-2.69806		1.68	0.18
0.834961	-2.70086		1.71	0.14
0.848602	-2.69621		1.74	0.19
0.862244	-2.69415		1.76	0.14
0.875885	-2.69931		1.79	0.16
0.889557	-2.7061		1.82	0.14
0.903198	-2.70304		1.85	0.13
0.91684	-2.69119		1.87	0.13
0.930481	-2.69414		1.9	0.12
0.944122	-2.70526		1.93	0.13
0.957764	-2.70775		1.96	0.09
0.971436	-2.70254		1.99	0.12
0.985077	-2.7014		2.01	0.05
0.998718	-2.69561		2.04	0.13
1.01236	-2.69946		2.07	0.16
1.026	-2.69579		2.1	0.16
1.03964	-2.68817		2.13	0.25
1.05328	-2.68146		2.15	0.75
1.06696	-2.67523		2.18	1.6
1.0806	-2.66818		2.21	2.56
1.09424	-2.68063		2.24	2.07
1.10788	-2.67971		2.27	1.64
1.12152	-2.67339		2.29	1.27
1.13516	-2.66916		2.32	1.01
1.14883	-2.6711		2.35	0.8
1.16248	-2.67591		2.38	0.68
1.17612	-2.67465		2.41	0.58
1.18976	-2.66951		2.43	0.49
1.2034	-2.66856		2.46	0.41
1.21704	-2.66777		2.49	0.37
1.23068	-2.66927		2.52	0.38
1.24435	-2.6706		2.55	0.32
1.258	-2.66579		2.57	0.33
1.27164	-2.65146		2.6	0.27
1.28528	-2.65795		2.63	0.26
1.29892	-2.65645		2.66	0.22
1.31256	-2.65066		2.69	0.22
1.32623	-2.64932		2.71	0.23
1.33987	-2.65351		2.74	0.17
1.35352	-2.65679		2.77	0.21
1.36716	-2.65		2.8	0.23
1.3808	-2.63401		2.83	0.17
1.39444	-2.63265		2.85	0.11
1.40808	-2.63751		2.88	0.17
1.42175	-2.64213		2.91	0.16
1.43539	-2.6419		2.94	0.15
1.44904	-2.63773		2.97	0.12
1.46268	-2.64049		2.99	0.13
1.47632	-2.64118		3.02	0.14
1.48996	-2.63268		3.05	0.1
1.50363	-2.62585		3.08	0.11
1.51727	-2.62859		3.11	0.1
1.53091	-2.6331		3.13	0.07
1.54456	-2.62541		3.16	0.09
1.5582	-2.62929		3.19	0.09
1.57184	-2.63008		3.22	0.1
1.58548	-2.63104		3.25	0.09
1.59915	-2.6257		3.27	0.08
1.61279	-2.62042		3.3	0.08
1.62643	-2.61899		3.33	0.08
1.64008	-2.61576		3.36	0.09
1.65372	-2.62026		3.39	0.09
1.66736	-2.62327		3.41	0.08
1.681	-2.61464		3.44	0.05
1.69467	-2.60672		3.47	0.05
1.70831	-2.6026		3.5	0.08
1.72195	-2.60049		3.53	0.07
1.7356	-2.60141		3.55	0.1
1.74924	-2.59092		3.58	0.1
1.76288	-2.59001		3.61	0.06
1.77655	-2.59505		3.64	0.05
1.79019	-2.59452		3.67	0.04
1.80383	-2.59141		3.69	0.03
1.81747	-2.59305		3.72	0.08
1.83112	-2.59082		3.75	0.08
1.84476	-2.59004		3.78	0.03
1.8584	-2.5931		3.81	0.04
1.87207	-2.59321		3.83	0.08
1.88571	-2.5882		3.86	0.03
1.89935	-2.58201		3.89	0.06
1.91299	-2.57881		3.92	0.02
1.92664	-2.56977		3.95	0
1.94028	-2.56937		3.97	0.06
1.95395	-2.56272		4	0.07
1.96759	-2.56928		4.03	0.02
1.98123	-2.58028		4.06	0.03
1.99487	-2.58408		4.09	0.04
2.00851	-2.57972		4.11	0.02
2.02216	-2.57885		4.14	0.03
2.0358	-2.57342		4.17	0.01
2.04947	-2.5621		4.2	0.03
2.06311	-2.56375		4.23	0.04
2.07675	-2.56798		4.25	0.01
2.09039	-2.565		4.28	0
2.10403	-2.56312		4.31	0
2.11768	-2.55963		4.34	0.05
2.13135	-2.56211		4.37	0
2.14499	-2.56417		4.39	0.05
2.15863	-2.55893		4.42	-0.01
2.17227	-2.5506		4.45	0.02
2.18591	-2.54887		4.48	-0.02
2.19955	-2.55808		4.51	-0.01
2.2132	-2.55597		4.53	0
2.22687	-2.54706		4.56	0.02
2.24051	-2.54068		4.59	-0.01
2.25415	-2.5428		4.62	0.03
2.26779	-2.5474		4.65	0
2.28143	-2.54528		4.67	0
2.29507	-2.54083		4.7	-0.02
2.30875	-2.52977		4.73	-0.02
2.32239	-2.53536		4.76	-0.06
2.33603	-2.53835		4.79	-0.03
2.34967	-2.53397		4.81	-0.06
2.36331	-2.5282		4.84	-0.02
2.37695	-2.52934		4.87	0.05
2.39059	-2.53398		4.9	0.04
2.40427	-2.53434		4.93	0.02
2.41791	-2.53924		4.95	-0.02
2.43155	-2.53632		4.98	0.01
2.44519	-2.52958		5.01	-0.01
2.45883	-2.52541		5.04	-0.04
2.47247	-2.52537		5.07	-0.01
2.48611	-2.52877		5.09	-0.04
2.49979	-2.53154		5.12	0
2.51343	-2.52879		5.15	0.04
2.52707	-2.53059		5.18	-0.01
2.54071	-2.53376		5.21	-0.02
2.55435	-2.53649		5.23	-0.04
2.56799	-2.5448		5.26	-0.06
2.58167	-2.54299		5.29	-0.05
2.59531	-2.54526		5.32	0.01
2.60895	-2.53418		5.35	-0.01
2.62259	-2.52984		5.37	-0.04
2.63623	-2.53209		5.4	-0.02
2.64987	-2.5303		5.43	-0.06
2.66351	-2.52214		5.46	-0.01
2.67719	-2.52334		5.49	-0.01
2.69083	-2.51601		5.51	-0.02
2.70447	-2.50776		5.54	-0.03
2.71811	-2.50284		5.57	-0.02
2.73175	-2.50481		5.6	0.03
2.74539	-2.51023		5.62	-0.02
2.75906	-2.50061		5.65	0
2.77271	-2.50261		5.68	-0.05
2.78635	-2.50383		5.71	-0.06
2.79999	-2.50067		5.74	0
2.81363	-2.49804		5.76	-0.03
2.82727	-2.4968		5.79	-0.02
2.84091	-2.49352		5.82	-0.04
2.85458	-2.48952		5.85	-0.07
2.86822	-2.48484		5.88	-0.07
2.88187	-2.47901		5.9	-0.04
2.89551	-2.48096		5.93	-0.01
2.90915	-2.48691		5.96	-0.03
2.92279	-2.49082		5.99	0
2.93646	-2.48998		6.02	-0.05
2.9501	-2.4827		6.04	-0.03
2.96374	-2.48483		6.07	-0.01
2.97739	-2.48945		6.1	-0.06
2.99103	-2.48506		6.13	-0.06
3.00467	-2.47201		6.16	-0.07
3.01831	-2.4579		6.18	-0.05
3.03198	-2.45751		6.21	-0.07
3.04562	-2.45026		6.24	-0.03
3.05926	-2.45406		6.27	-0.06
3.07291	-2.46595		6.3	-0.06
3.08655	-2.47116		6.32	-0.06
3.10019	-2.46333		6.35	-0.09
3.11386	-2.44773		6.38	-0.03
3.1275	-2.40925		6.41	-0.13
3.14114	-2.33791		6.44	-0.09
3.15478	-2.2304		6.46	-0.06
3.16843	-2.10178		6.49	0
3.18207	-2.02002		6.52	-0.04
3.19571	-2.02288		6.55	-0.05
3.20938	-2.06547		6.58	-0.07
3.22302	-2.12283		6.6	-0.07
3.23666	-2.17555		6.63	-0.07
3.2503	-2.21376		6.66	-0.05
3.26395	-2.25346		6.69	-0.08
3.27759	-2.28816		6.72	-0.08
3.29126	-2.30628		6.74	-0.07
3.3049	-2.31772		6.77	-0.11
3.31854	-2.32986		6.8	-0.05
3.33218	-2.33996		6.83	-0.05
3.34583	-2.35708		6.86	-0.06
3.35947	-2.36226		6.88	-0.04
3.37311	-2.35914		6.91	-0.01
3.38678	-2.36484		6.94	-0.06
3.40042	-2.37687		6.97	-0.09
3.41406	-2.37439		7	-0.08
3.4277	-2.38045		7.02	-0.08
3.44135	-2.38564		7.05	-0.04
3.45499	-2.38694		7.08	-0.08
3.46863	-2.38786		7.11	-0.05
3.4823	-2.39172		7.14	-0.07
3.49594	-2.38759		7.16	-0.02
3.50958	-2.38136		7.19	-0.07
3.52322	-2.38621		7.22	0
3.53687	-2.39192		7.25	-0.09
3.55051	-2.39593		7.28	-0.1
3.56418	-2.39871		7.3	-0.05
3.57782	-2.40084		7.33	-0.07
3.59146	-2.4038		7.36	-0.01
3.6051	-2.40236		7.39	-0.02
3.61874	-2.40151		7.42	-0.03
3.63239	-2.40477		7.44	-0.05
3.64603	-2.40875		7.47	0
3.6597	-2.40958		7.5	-0.02
3.67334	-2.40856		7.53	-0.02
3.68698	-2.41224		7.56	-0.02
3.70062	-2.40845		7.58	0
3.71426	-2.41109		7.61	-0.05
3.7279	-2.41714		7.64	-0.05
3.74158	-2.41604		7.67	-0.02
3.75522	-2.40631		7.7	0.03
3.76886	-2.40831		7.72	-0.02
3.7825	-2.41558		7.75	0
3.79614	-2.41361		7.78	0.03
3.80978	-2.4133		7.81	0.02
3.82342	-2.41067		7.84	0.12
3.8371	-2.40512		7.86	0.12
3.85074	-2.40021		7.89	0.15
3.86438	-2.39732		7.92	0.1
3.87802	-2.39187		7.95	0.11
3.89166	-2.39423		7.98	0.05
3.9053	-2.40153		8	0.08
3.91898	-2.40823		8.03	0.07
3.93262	-2.40954		8.06	0.02
3.94626	-2.40422		8.09	0.08
3.9599	-2.3956		8.12	0.02
3.97354	-2.39512		8.14	0.05
3.98718	-2.39502		8.17	0.09
4.00082	-2.39852		8.2	0.03
4.0145	-2.39917		8.23	0.07
4.02814	-2.39374		8.26	0.04
4.04178	-2.38887		8.28	0.08
4.05542	-2.3968		8.31	0.07
4.06906	-2.39371		8.34	0.07
4.0827	-2.39272		8.37	0.07
4.09638	-2.39439		8.4	0.08
4.11002	-2.39714		8.42	0.12
4.12366	-2.39638		8.45	0.13
4.1373	-2.38706		8.48	0.1
4.15094	-2.38726		8.51	0.18
4.16458	-2.40621		8.54	0.21
4.17822	-2.40069		8.56	0.23
4.19189	-2.3866		8.59	0.29
4.20554	-2.38387		8.62	0.39
4.21918	-2.39594		8.65	0.43
4.23282	-2.40397		8.68	0.49
4.24646	-2.39734		8.7	0.57
4.2601	-2.39444		8.73	0.67
4.27377	-2.39653		8.76	0.83
4.28742	-2.39503		8.79	1.01
4.30106	-2.39099		8.82	1.24
4.3147	-2.39138		8.84	1.53
4.32834	-2.39477		8.87	1.79
4.34198	-2.38969		8.9	2.1
4.35562	-2.3923		8.93	2.62
4.36929	-2.398		8.96	3.08
4.38293	-2.39902		8.98	3.68
4.39658	-2.39338		9.01	4.31
4.41022	-2.38565		9.04	4.96
4.42386	-2.381		9.07	5.74
4.4375	-2.37892		9.1	6.54
4.45114	-2.37467		9.12	7.33
4.46481	-2.37519		9.15	8.16
4.47846	-2.37717		9.18	8.97
4.4921	-2.3788		9.21	9.81
4.50574	-2.38386		9.23	10.66
4.51938	-2.38932		9.26	11.46
4.53302	-2.3717		9.29	12.28
4.54669	-2.36508		9.32	12.83
4.56033	-2.36668		9.35	13.6
4.57397	-2.37145		9.37	14.23
4.58762	-2.37389		9.4	14.83
4.60126	-2.36896		9.43	15.4
4.6149	-2.35588		9.46	15.87
4.62854	-2.35965		9.49	16.39
4.64221	-2.36593		9.51	16.9
4.65585	-2.36523		9.54	17.36
4.6695	-2.3625		9.57	17.87
4.68314	-2.36649		9.6	18.35
4.69678	-2.37393		9.63	18.91
4.71042	-2.36526		9.65	19.49
4.72409	-2.35799		9.68	20.14
4.73773	-2.35616		9.71	20.97
4.75137	-2.35423		9.74	21.8
4.76502	-2.35302		9.77	22.84
4.77866	-2.35529		9.79	24.07
4.7923	-2.3532		9.82	25.5
4.80594	-2.36208		9.85	27.11
4.81961	-2.36051		9.88	28.87
4.83325	-2.36175		9.91	31.09
4.84689	-2.36279		9.93	33.54
4.86053	-2.36035		9.96	36.42
4.87418	-2.35558		9.99	39.79
4.88782	-2.34931		10.02	43.08
4.90149	-2.34663		10.05	47.38
4.91513	-2.3487		10.07	51.99
4.92877	-2.34928		10.1	57.14
4.94241	-2.34873		10.13	62.67
4.95606	-2.34813		10.16	68.21
4.9697	-2.34611		10.19	74.89
4.98334	-2.34051		10.21	81.57
4.99701	-2.34261		10.24	89.23
5.01065	-2.3375		10.27	97.18
5.02429	-2.33367		10.3	104.45
5.03793	-2.33542		10.33	112.93
5.05157	-2.33974		10.35	121.51
5.06522	-2.33864		10.38	129.78
5.07889	-2.33774		10.41	138.57
5.09253	-2.33563		10.44	146.5
5.10617	-2.33611		10.47	154.21
5.11981	-2.33482		10.49	161.96
5.13345	-2.32987		10.52	169.37
5.1471	-2.32428		10.55	176.29
5.16074	-2.32531		10.58	181.56
5.17441	-2.32287		10.61	186.91
5.18805	-2.32247		10.63	191.38
5.20169	-2.31658		10.66	194.76
5.21533	-2.31324		10.69	197.15
5.22897	-2.31486		10.72	198.47
5.24261	-2.31833		10.75	198.82
5.25629	-2.32488		10.77	198.21
5.26993	-2.32066		10.8	196.56
5.28357	-2.31615		10.83	194.01
5.29721	-2.31725		10.86	190.92
5.31085	-2.32194		10.89	186.78
5.32449	-2.32174		10.91	182.03
5.33814	-2.31157		10.94	176.65
5.35181	-2.30888		10.97	170.8
5.36545	-2.31432		11	165
5.37909	-2.31523		11.03	158.54
5.39273	-2.31002		11.05	151.74
5.40637	-2.30377		11.08	144.93
5.42001	-2.30076		11.11	138.5
5.43365	-2.30159		11.14	132.23
5.44733	-2.30824		11.17	125.54
5.46097	-2.31596		11.19	119.17
5.47461	-2.31231		11.22	113.18
5.48825	-2.30763		11.25	107.4
5.50189	-2.30651		11.28	102.43
5.51553	-2.30648		11.31	97.61
5.52921	-2.30206		11.33	92.85
5.54285	-2.30053		11.36	88.65
5.55649	-2.31044		11.39	84.73
5.57013	-2.31623		11.42	81.49
5.58377	-2.31454		11.45	78.2
5.59741	-2.31124		11.47	75.4
5.61105	-2.3109		11.5	72.9
5.62472	-2.30627		11.53	70.66
5.63837	-2.2896		11.56	68.95
5.65201	-2.28664		11.59	67.13
5.66565	-2.28771		11.61	65.61
5.67929	-2.28755		11.64	64.19
5.69293	-2.28698		11.67	63
5.7066	-2.28942		11.7	61.95
5.72025	-2.29361		11.73	60.91
5.73389	-2.28906		11.75	59.91
5.74753	-2.29107		11.78	58.97
5.76117	-2.29732		11.81	58.03
5.77481	-2.29831		11.84	57.18
5.78845	-2.29067		11.87	56.27
5.80212	-2.27926		11.89	55.29
5.81576	-2.26756		11.92	54.42
5.82941	-2.26641		11.95	53.44
5.84305	-2.26592		11.98	52.48
5.85669	-2.27352		12.01	51.44
5.87033	-2.28119		12.03	50.36
5.884	-2.28217		12.06	49.34
5.89764	-2.27951		12.09	48.28
5.91129	-2.28219		12.12	47.35
5.92493	-2.26562		12.15	46.19
5.93857	-2.26396		12.17	45.1
5.95221	-2.27566		12.2	44.1
5.96585	-2.28147		12.23	42.97
5.97952	-2.27282		12.26	42.05
5.99316	-2.26726		12.29	41.04
6.0068	-2.26926		12.31	40.08
6.02045	-2.2684		12.34	39.23
6.03409	-2.26944		12.37	38.36
6.04773	-2.27526		12.4	37.6
6.0614	-2.2784		12.43	36.8
6.07504	-2.27175		12.45	36.11
6.08868	-2.26272		12.48	35.48
6.10233	-2.26643		12.51	34.88
6.11597	-2.26632		12.54	34.41
6.12961	-2.26452		12.57	33.96
6.14325	-2.26521		12.59	33.49
6.15692	-2.2655		12.62	33.16
6.17056	-2.2603		12.65	32.86
6.1842	-2.25417		12.68	32.66
6.19785	-2.25915		12.71	32.41
6.21149	-2.25443		12.73	32.28
6.22513	-2.24692		12.76	32.24
6.2388	-2.24589		12.79	32.17
6.25244	-2.25046		12.82	32.15
6.26608	-2.25039		12.85	32.14
6.27972	-2.23974		12.87	32.25
6.29336	-2.25056		12.9	32.36
6.30701	-2.24722		12.93	32.47
6.32065	-2.23985		12.96	32.64
6.33432	-2.23821		12.98	32.88
6.34796	-2.24217		13.01	33.11
6.3616	-2.24177		13.04	33.34
6.37524	-2.23468		13.07	33.64
6.38889	-2.24704		13.1	33.92
6.40253	-2.25279		13.12	34.24
6.41617	-2.24605		13.15	34.53
6.42984	-2.23902		13.18	34.86
6.44348	-2.24077		13.21	35.2
6.45712	-2.24184		13.24	35.56
6.47076	-2.24134		13.26	35.89
6.48441	-2.23499		13.29	36.25
6.49805	-2.23862		13.32	36.61
6.51172	-2.24107		13.35	37.01
6.52536	-2.2346		13.38	37.31
6.539	-2.2254		13.4	37.7
6.55264	-2.23493		13.43	38.02
6.56628	-2.23772		13.46	38.36
6.57993	-2.23242		13.49	38.65
6.59357	-2.23498		13.52	38.99
6.60724	-2.23819		13.54	39.35
6.62088	-2.23181		13.57	39.67
6.63452	-2.21824		13.6	39.97
6.64816	-2.22414		13.63	40.26
6.6618	-2.22361		13.66	40.42
6.67545	-2.21284		13.68	40.74
6.68912	-2.21555		13.71	41.03
6.70276	-2.21538		13.74	41.29
6.7164	-2.20943		13.77	41.55
6.73004	-2.21385		13.8	41.8
6.74368	-2.22055		13.82	42
6.75732	-2.21409		13.85	42.19
6.77097	-2.22196		13.88	42.43
6.78464	-2.21501		13.91	42.61
6.79828	-2.20496		13.94	42.87
6.81192	-2.20433		13.96	43.04
6.82556	-2.20702		13.99	43.26
6.8392	-2.21148		14.02	43.46
6.85284	-2.21365		14.05	43.65
6.86652	-2.1984		14.08	43.89
6.88016	-2.19025		14.1	44.11
6.8938	-2.19484		14.13	44.31
6.90744	-2.20583		14.16	44.54
6.92108	-2.21318		14.19	44.79
6.93472	-2.19484		14.22	44.94
6.94836	-2.18781		14.24	45.21
6.96204	-2.18351		14.27	45.45
6.97568	-2.18785		14.3	45.69
6.98932	-2.1942		14.33	45.94
7.00296	-2.19114		14.36	46.21
7.0166	-2.17664		14.38	46.47
7.03024	-2.17254		14.41	46.69
7.04392	-2.17808		14.44	47.06
7.05756	-2.17512		14.47	47.36
7.0712	-2.17155		14.5	47.67
7.08484	-2.17067		14.52	47.94
7.09848	-2.16911		14.55	48.27
7.11212	-2.16828		14.58	48.6
7.12576	-2.15794		14.61	48.91
7.13943	-2.15225		14.64	49.23
7.15308	-2.14929		14.66	49.57
7.16672	-2.15043		14.69	49.88
7.18036	-2.1526		14.72	50.15
7.194	-2.14929		14.75	50.5
7.20764	-2.14236		14.78	50.8
7.22131	-2.13811		14.8	51.15
7.23496	-2.14428		14.83	51.49
7.2486	-2.14465		14.86	51.82
7.26224	-2.14127		14.89	52.09
7.27588	-2.14061		14.92	52.39
7.28952	-2.14289		14.94	52.7
7.30316	-2.13618		14.97	53.04
7.31683	-2.13013		15	53.32
7.33047	-2.12876		15.03	53.56
7.34412	-2.12718		15.06	53.84
7.35776	-2.11968		15.08	54.07
7.3714	-2.10952		15.11	54.35
7.38504	-2.11073		15.14	54.55
7.39868	-2.1139		15.17	54.8
7.41235	-2.1103		15.2	55.01
7.426	-2.09918		15.22	55.17
7.43964	-2.09914		15.25	55.32
7.45328	-2.10581		15.28	55.48
7.46692	-2.10579		15.31	55.58
7.48056	-2.10301		15.34	55.67
7.49423	-2.10004		15.36	55.78
7.50787	-2.10495		15.39	55.83
7.52151	-2.10627		15.42	55.86
7.53516	-2.10725		15.45	55.84
7.5488	-2.10521		15.48	55.76
7.56244	-2.09762		15.5	55.76
7.57608	-2.10101		15.53	55.64
7.58975	-2.0968		15.56	55.49
7.60339	-2.0909		15.59	55.37
7.61703	-2.09767		15.62	55.12
7.63068	-2.10066		15.64	54.83
7.64432	-2.09529		15.67	54.5
7.65796	-2.09308		15.7	54.15
7.67163	-2.08853		15.73	53.8
7.68527	-2.0904		15.76	53.42
7.69891	-2.08928		15.78	52.91
7.71256	-2.0833		15.81	52.4
7.7262	-2.0779		15.84	51.82
7.73984	-2.07686		15.87	51.14
7.75348	-2.07895		15.9	50.61
7.76715	-2.08755		15.92	49.92
7.78079	-2.07188		15.95	49.21
7.79443	-2.0695		15.98	48.42
7.80807	-2.06884		16.01	47.63
7.82172	-2.06455		16.04	46.81
7.83536	-2.05873		16.06	45.9
7.84903	-2.05684		16.09	45
7.86267	-2.06576		16.12	44.03
7.87631	-2.05108		16.15	43.04
7.88995	-2.04057		16.18	42.15
7.9036	-2.03856		16.2	41.08
7.91724	-2.03774		16.23	40
7.93088	-2.03286		16.26	38.88
7.94455	-2.03276		16.29	37.92
7.95819	-2.03346		16.32	36.85
7.97183	-2.02385		16.34	35.77
7.98547	-2.01764		16.37	34.66
7.99911	-2.01365		16.4	33.52
8.01276	-2.01525		16.43	32.4
8.02643	-2.0234		16.46	31.37
8.04007	-2.01512		16.48	30.24
8.05371	-2.01535		16.51	29.08
8.06735	-2.01626		16.54	27.9
8.08099	-2.00851		16.57	26.84
8.09464	-2.00639		16.6	25.82
8.10828	-2.01395		16.62	24.8
8.12195	-2.01953		16.65	23.72
8.13559	-2.01961		16.68	22.62
8.14923	-2.00521		16.71	21.71
8.16287	-2.0019		16.73	20.71
8.17651	-2.00175		16.76	19.73
8.19016	-1.99987		16.79	18.73
8.20383	-1.99924		16.82	17.85
8.21747	-2.00572		16.85	16.96
8.23111	-1.99957		16.87	16.07
8.24475	-1.99099		16.9	15.26
8.25839	-1.98465		16.93	14.42
8.27203	-1.97938		16.96	13.58
8.28567	-1.97617		16.99	12.85
8.29935	-1.9755		17.01	12.16
8.31299	-1.9752		17.04	11.48
8.32663	-1.97816		17.07	10.78
8.34027	-1.97278		17.1	9.53
8.35391	-1.96287		17.13	8.86
8.36755	-1.95388		17.15	8.01
8.38119	-1.94915		17.18	8.65
8.39487	-1.94726		17.21	9.36
8.40851	-1.94185		17.24	8.49
8.42215	-1.94013		17.27	7.6
8.43579	-1.93301		17.29	7.05
8.44943	-1.92199		17.32	6.57
8.46307	-1.91674		17.35	6.12
8.47675	-1.91511		17.38	5.75
8.49039	-1.907		17.41	5.42
8.50403	-1.89188		17.43	5.17
8.51767	-1.88788		17.46	4.84
8.53131	-1.87939		17.49	4.51
8.54495	-1.85806		17.52	4.21
8.55859	-1.84252		17.55	3.92
8.57227	-1.83836		17.57	3.67
8.58591	-1.83127		17.6	3.39
8.59955	-1.81601		17.63	3.2
8.61319	-1.79512		17.66	2.95
8.62683	-1.78561		17.69	2.76
8.64047	-1.77711		17.71	2.6
8.65414	-1.76352		17.74	2.39
8.66779	-1.74588		17.77	2.16
8.68143	-1.73049		17.8	2.04
8.69507	-1.71741		17.83	1.85
8.70871	-1.69333		17.85	1.75
8.72235	-1.66947		17.88	1.57
8.73599	-1.64445		17.91	1.5
8.74966	-1.62319		17.94	1.38
8.76331	-1.60575		17.97	1.23
8.77695	-1.58084		17.99	1.21
8.79059	-1.55739		18.02	1.08
8.80423	-1.52608		18.05	1.02
8.81787	-1.49649		18.08	0.97
8.83154	-1.47361		18.11	0.89
8.84518	-1.44578		18.13	0.8
8.85883	-1.40504		18.16	0.77
8.87247	-1.37087		18.19	0.72
8.88611	-1.33497		18.22	0.71
8.89975	-1.29273		18.25	0.62
8.91339	-1.2597		18.27	0.54
8.92706	-1.22401		18.3	0.58
8.9407	-1.17749		18.33	0.52
8.95435	-1.12169		18.36	0.51
8.96799	-1.06191		18.39	0.47
8.98163	-0.99874		18.41	0.43
8.99527	-0.94823		18.44	0.45
9.00894	-0.88274		18.47	0.4
9.02258	-0.80907		18.5	0.41
9.03622	-0.7303		18.53	0.4
9.04987	-0.64042		18.55	0.33
9.06351	-0.55439		18.58	0.34
9.07715	-0.46132		18.61	0.29
9.09079	-0.35707		18.64	0.36
9.10446	-0.2482		18.67	0.3
9.1181	-0.1325		18.69	0.31
9.13174	-0.00909		18.72	0.27
9.14539	0.117157		18.75	0.25
9.15903	0.254188		18.78	0.24
9.17267	0.412172		18.81	0.27
9.18634	0.573785		18.83	0.27
9.19998	0.736698		18.86	0.26
9.21362	0.905125		18.89	0.27
9.22726	1.08679		18.92	0.18
9.24091	1.2887		18.95	0.2
9.25455	1.49864		18.97	0.19
9.26819	1.70886		19	0.19
9.28186	1.92358		19.03	0.21
9.2955	2.14935		19.06	0.2
9.30914	2.38484		19.09	0.23
9.32278	2.62645		19.11	0.14
9.33643	2.88026		19.14	0.18
9.35007	3.12408		19.17	0.18
9.36371	3.38716		19.2	0.18
9.37738	3.64808		19.23	0.17
9.39102	3.90703		19.25	0.19
9.40466	4.1718		19.28	0.18
9.4183	4.44775		19.31	0.14
9.43195	4.73267		19.34	0.15
9.44559	4.99143		19.37	0.16
9.45926	5.26493		19.39	0.16
9.4729	5.54175		19.42	0.17
9.48654	5.8216		19.45	0.17
9.50018	6.10115		19.48	0.14
9.51382	6.37504		19.51	0.16
9.52747	6.65003		19.53	0.1
9.54111	6.93373		19.56	0.12
9.55478	7.19944		19.59	0.2
9.56842	7.46061		19.62	0.13
9.58206	7.73218		19.65	0.14
9.5957	8.00814		19.67	0.14
9.60934	8.26594		19.7	0.12
9.62299	8.52742		19.73	0.15
9.63666	8.78596		19.76	0.18
9.6503	9.04193		19.79	0.12
9.66394	9.3048		19.81	0.13
9.67758	9.56194		19.84	0.13
9.69122	9.80482		19.87	0.13
9.70486	10.0502		19.9	0.14
9.71851	10.3053		19.93	0.11
9.73218	10.5661		19.95	0.16
9.74582	10.8258		19.98	0.14
9.75946	11.0704		20.01	0.15
9.7731	11.3094		20.04	0.14
9.78674	11.5606		20.07	0.09
9.80039	11.8225		20.09	0.13
9.81406	12.0829		20.12	0.18
9.8277	12.332		20.15	0.14
9.84134	12.5862		20.18	0.15
9.85498	12.8422		20.21	0.16
9.86862	13.095		20.23	0.13
9.88226	13.3478		20.26	0.18
9.89591	13.6176		20.29	0.12
9.90958	13.8764		20.32	0.12
9.92322	14.1458		20.34	0.13
9.93686	14.4192		20.37	0.14
9.9505	14.694		20.4	0.13
9.96414	14.9721		20.43	0.1
9.97778	15.2578		20.46	0.17
9.99146	15.5527		20.48	0.16
10.0051	15.8559		20.51	0.17
10.0187	16.1501		20.54	0.14
10.0324	16.4467		20.57	0.18
10.046	16.7543		20.6	0.18
10.0597	17.0712		20.62	0.16
10.0733	17.3879		20.65	0.18
10.087	17.7183		20.68	0.14
10.1006	18.0622		20.71	0.19
10.1143	18.4137		20.74	0.17
10.1279	18.7619		20.76	0.18
10.1415	19.1168		20.79	0.15
10.1552	19.4955		20.82	0.18
10.1689	19.9079		20.85	0.17
10.1825	20.319		20.88	0.15
10.1961	20.7093		20.9	0.17
10.2098	21.1205		20.93	0.16
10.2234	21.5582		20.96	0.17
10.2371	22.0115		20.99	0.16
10.2507	22.4753		21.02	0.19
10.2644	22.9722		21.04	0.19
10.278	23.4883		21.07	0.16
10.2917	24.0153		21.1	0.14
10.3053	24.5612		21.13	0.15
10.3189	25.143		21.16	0.13
10.3326	25.7618		21.18	0.16
10.3462	26.3991		21.21	0.2
10.3599	27.0321		21.24	0.16
10.3735	27.7191		21.27	0.19
10.3872	28.4335		21.3	0.14
10.4008	29.1771		21.32	0.12
10.4145	29.9611		21.35	0.18
10.4281	30.7858		21.38	0.16
10.4418	31.6378		21.41	0.13
10.4554	32.5064		21.44	0.11
10.4691	33.4453		21.46	0.15
10.4827	34.4334		21.49	0.13
10.4963	35.4625		21.52	0.13
10.51	36.5148		21.55	0.14
10.5236	37.5987		21.58	0.14
10.5373	38.757		21.6	0.13
10.5509	39.974		21.63	0.09
10.5646	41.2296		21.66	0.13
10.5782	42.5428		21.69	0.12
10.5919	43.9031		21.72	0.1
10.6055	45.3003		21.74	0.14
10.6192	46.738		21.77	0.09
10.6328	48.2216		21.8	0.14
10.6464	49.7979		21.83	0.11
10.6601	51.409		21.86	0.13
10.6737	53.0073		21.88	0.16
10.6874	54.6501		21.91	0.08
10.701	56.3419		21.94	0.14
10.7147	58.0553		21.97	0.13
10.7283	59.7883		22	0.09
10.742	61.6147		22.02	0.11
10.7556	63.4064		22.05	0.13
10.7693	65.2048		22.08	0.13
10.7829	67.0127		22.11	0.08
10.7966	68.8571		22.14	0.11
10.8102	70.7498		22.16	0.09
10.8239	72.6388		22.19	0.13
10.8375	74.4203		22.22	0.09
10.8511	76.2421		22.25	0.16
10.8648	78.0557		22.28	0.13
10.8784	79.8408		22.3	0.13
10.8921	81.6188		22.33	0.09
10.9057	83.4055		22.36	0.16
10.9194	85.1381		22.39	0.06
10.933	86.7758		22.42	0.11
10.9467	88.3834		22.44	0.09
10.9603	89.9884		22.47	0.15
10.974	91.565		22.5	0.07
10.9876	93.0698		22.53	0.14
11.0013	94.503		22.56	0.12
11.0149	95.8945		22.58	0.11
11.0285	97.209		22.61	0.08
11.0422	98.4358		22.64	0.1
11.0558	99.6403		22.67	0.1
11.0695	100.815		22.7	0.13
11.0831	101.901		22.72	0.08
11.0968	102.87		22.75	0.11
11.1104	103.776		22.78	0.14
11.1241	104.65		22.81	0.11
11.1377	105.458		22.84	0.08
11.1514	106.194		22.86	0.1
11.165	106.859		22.89	0.04
11.1786	107.459		22.92	0.06
11.1923	107.983		22.95	0.05
11.2059	108.423		22.98	0.08
11.2196	108.833		23	0.11
11.2332	109.188		23.03	0.06
11.2469	109.472		23.06	0.02
11.2605	109.686		23.09	0.04
11.2742	109.851		23.12	0.04
11.2878	109.971		23.14	0.01
11.3015	110.025		23.17	0.03
11.3151	110.038		23.2	0.05
11.3287	109.999		23.23	0.04
11.3424	109.919		23.26	0.02
11.356	109.8		23.28	0.04
11.3697	109.627		23.31	0
11.3833	109.399		23.34	0.01
11.397	109.135		23.37	0.07
11.4106	108.843		23.4	0.03
11.4243	108.513		23.42	0.02
11.4379	108.144		23.45	0
11.4516	107.734		23.48	-0.03
11.4652	107.283		23.51	-0.01
11.4788	106.811		23.54	0.03
11.4925	106.309		23.56	0.01
11.5061	105.776		23.59	0.05
11.5198	105.219		23.62	0.02
11.5335	104.631		23.65	0.01
11.5471	104.008		23.68	0.01
11.5607	103.37		23.7	-0.02
11.5744	102.703		23.73	0
11.588	102.023		23.76	-0.01
11.6017	101.313		23.79	-0.01
11.6153	100.566		23.82	-0.03
11.629	99.7937		23.84	-0.08
11.6426	99.0127		23.87	0
11.6562	98.2152		23.9	-0.04
11.6699	97.4079		23.93	-0.04
11.6835	96.5816		23.96	-0.04
11.6972	95.7148		23.98	-0.04
11.7109	94.8133		24.01	-0.09
11.7245	93.9052
11.7381	93.0199
11.7518	92.1375
11.7654	91.2082
11.7791	90.2555
11.7927	89.2899
11.8064	88.3095
11.82	87.318
11.8337	86.3285
11.8473	85.3625
11.8609	84.3371
11.8746	83.2971
11.8882	82.2716
11.9019	81.2651
11.9155	80.2585
11.9292	79.2207
11.9428	78.1854
11.9565	77.14
11.9701	76.096
11.9838	75.072
11.9974	74.0712
12.011	73.0687
12.0247	72.0213
12.0383	70.976
12.052	69.9656
12.0656	68.9768
12.0793	67.9869
12.0929	66.9871
12.1066	65.9852
12.1202	65.0037
12.1339	64.0203
12.1475	63.0608
12.1612	62.1305
12.1748	61.1877
12.1884	60.2298
12.2021	59.296
12.2157	58.4118
12.2294	57.5302
12.243	56.6542
12.2567	55.7834
12.2703	54.9272
12.284	54.0898
12.2976	53.2705
12.3112	52.4821
12.3249	51.7019
12.3386	50.9222
12.3522	50.1481
12.3659	49.3977
12.3795	48.676
12.3931	47.9649
12.4068	47.2468
12.4204	46.5527
12.4341	45.88
12.4477	45.22
12.4614	44.5719
12.475	43.9413
12.4886	43.3319
12.5023	42.702
12.516	42.1035
12.5296	41.5271
12.5432	40.962
12.5569	40.4038
12.5705	39.855
12.5842	39.3172
12.5978	38.7859
12.6115	38.2493
12.6251	37.7411
12.6388	37.2552
12.6524	36.7786
12.6661	36.3059
12.6797	35.8434
12.6934	35.3806
12.707	34.9277
12.7206	34.4831
12.7343	34.059
12.7479	33.6566
12.7616	33.257
12.7752	32.8317
12.7889	32.4312
12.8025	32.0623
12.8162	31.697
12.8298	31.3228
12.8435	30.9443
12.8571	30.5743
12.8708	30.2117
12.8844	29.866
12.898	29.5291
12.9117	29.199
12.9253	28.8683
12.939	28.5364
12.9526	28.2208
12.9663	27.9172
12.9799	27.6175
12.9936	27.3227
13.0072	27.0282
13.0208	26.7376
13.0345	26.4566
13.0482	26.1844
13.0618	25.9286
13.0754	25.6706
13.0891	25.4091
13.1027	25.1481
13.1164	24.8944
13.13	24.6532
13.1437	24.4168
13.1573	24.1804
13.171	23.9491
13.1846	23.7134
13.1982	23.4886
13.2119	23.2798
13.2256	23.0716
13.2392	22.8421
13.2528	22.6319
13.2665	22.4395
13.2801	22.2461
13.2938	22.047
13.3074	21.8488
13.3211	21.6615
13.3347	21.4579
13.3484	21.2707
13.362	21.086
13.3756	20.9075
13.3893	20.7372
13.403	20.5704
13.4166	20.3925
13.4302	20.2129
13.4439	20.0533
13.4575	19.8927
13.4712	19.7294
13.4848	19.5678
13.4985	19.4111
13.5121	19.2493
13.5258	19.0703
13.5394	18.916
13.553	18.7798
13.5667	18.6308
13.5803	18.468
13.594	18.3134
13.6076	18.1657
13.6213	18.0213
13.6349	17.867
13.6486	17.7156
13.6622	17.5633
13.6759	17.4097
13.6895	17.2601
13.7032	17.116
13.7168	16.9674
13.7304	16.8039
13.7441	16.6474
13.7577	16.4989
13.7714	16.3489
13.785	16.1925
13.7987	16.0335
13.8123	15.8737
13.826	15.716
13.8396	15.5486
13.8533	15.3795
13.8669	15.2196
13.8805	15.0643
13.8942	14.8997
13.9078	14.731
13.9215	14.5665
13.9352	14.4
13.9488	14.2301
13.9624	14.0615
13.9761	13.8977
13.9897	13.7332
14.0034	13.5452
14.017	13.3715
14.0307	13.2016
14.0443	13.0262
14.0579	12.8468
14.0716	12.6592
14.0852	12.4869
14.0989	12.3115
14.1126	12.1307
14.1262	11.9474
14.1398	11.7659
14.1535	11.5882
14.1671	11.4105
14.1808	11.2274
14.1944	11.055
14.2081	10.8911
14.2217	10.7172
14.2354	10.5272
14.249	10.3393
14.2626	10.1601
14.2763	9.98429
14.2899	9.80558
14.3036	9.62981
14.3172	9.455
14.3309	9.27633
14.3445	9.09302
14.3582	8.92494
14.3718	8.74694
14.3855	8.57242
14.3991	8.39911
14.4128	8.22715
14.4264	8.05896
14.44	7.89471
14.4537	7.72721
14.4673	7.5582
14.481	7.38505
14.4946	7.2171
14.5083	7.05778
14.5219	6.90229
14.5356	6.74863
14.5492	6.58347
14.5629	6.42311
14.5765	6.26472
14.5901	6.11443
14.6038	5.97369
14.6174	5.83315
14.6311	5.67598
14.6448	5.51437
14.6584	5.3781
14.672	5.2432
14.6857	5.10108
14.6993	4.95571
14.7129	4.81569
14.7266	4.6761
14.7403	4.54516
14.7539	4.41524
14.7675	4.28647
14.7812	4.16138
14.7948	4.04025
14.8085	3.91912
14.8221	3.80668
14.8358	3.69513
14.8494	3.5735
14.8631	3.45506
14.8767	3.34323
14.8903	3.23158
14.904	3.11645
14.9177	3.0118
14.9313	2.91499
14.945	2.81509
14.9586	2.71551
14.9722	2.61851
14.9859	2.52101
14.9995	2.4176
15.0132	2.321
15.0268	2.22832
15.0405	2.14279
15.0541	2.05691
15.0678	1.97057
15.0814	1.89165
15.0951	1.81093
15.1087	1.7348
15.1224	1.66031
15.136	1.57726
15.1496	1.49449
15.1633	1.42067
15.1769	1.35052
15.1906	1.27029
15.2042	1.2011
15.2179	1.13953
15.2315	1.07865
15.2452	1.01891
15.2588	0.958309
15.2725	0.886271
15.2861	0.830828
15.2997	0.779917
15.3134	0.722383
15.327	0.664293
15.3407	0.605392
15.3543	0.54417
15.368	0.492584
15.3816	0.462529
15.3953	0.409229
15.4089	0.351255
15.4225	0.29833
15.4362	0.251589
15.4499	0.206853
15.4635	0.160612
15.4771	0.108794
15.4908	0.067741
15.5044	0.032265
15.5181	-0.00184
15.5317	-0.03929
15.5454	-0.08174
15.559	-0.11576
15.5727	-0.15216
15.5863	-0.19197
15.5999	-0.22461
15.6136	-0.2573
15.6273	-0.29381
15.6409	-0.3227
15.6545	-0.34799
15.6682	-0.37881
15.6818	-0.4057
15.6955	-0.43542
15.7091	-0.46743
15.7228	-0.49402
15.7364	-0.50761
15.7501	-0.52676
15.7637	-0.55415
15.7773	-0.57483
15.791	-0.59184
15.8047	-0.61286
15.8183	-0.63795
15.8319	-0.64905
15.8456	-0.66936
15.8592	-0.69482
15.8729	-0.71644
15.8865	-0.72712
15.9002	-0.73773
15.9138	-0.76227
15.9275	-0.77878
15.9411	-0.79246
15.9547	-0.81172
15.9684	-0.83855
15.9821	-0.85703
15.9957	-0.86266
16.0093	-0.86954
16.023	-0.8795
16.0366	-0.88764
16.0503	-0.90023
16.0639	-0.91314
16.0776	-0.92992
16.0912	-0.94831
16.1049	-0.95519
16.1185	-0.95759
16.1321	-0.97483
16.1458	-0.98993
16.1594	-1.00259
16.1731	-1.01044
16.1867	-1.01542
16.2004	-1.02822
16.214	-1.03271
16.2277	-1.04609
16.2413	-1.05508
16.255	-1.05373
16.2686	-1.05304
16.2823	-1.06443
16.2959	-1.07536
16.3095	-1.0872
16.3232	-1.09616
16.3368	-1.09849
16.3505	-1.09395
16.3641	-1.08897
16.3778	-1.09293
16.3914	-1.10713
16.4051	-1.11794
16.4187	-1.11984
16.4324	-1.1293
16.446	-1.14353
16.4597	-1.15363
16.4733	-1.15505
16.4869	-1.15746
16.5006	-1.15854
16.5143	-1.15584
16.5279	-1.15785
16.5415	-1.1662
16.5552	-1.17285
16.5688	-1.16677
16.5825	-1.176
16.5961	-1.17534
16.6098	-1.17336
16.6234	-1.1746
16.637	-1.17662
16.6507	-1.17797
16.6643	-1.18458
16.678	-1.18386
16.6916	-1.18501
16.7053	-1.18378
16.7189	-1.18589
16.7326	-1.19219
16.7462	-1.19718
16.7599	-1.19379
16.7735	-1.19281
16.7872	-1.19166
16.8008	-1.19853
16.8145	-1.20462
16.8281	-1.2054
16.8417	-1.2027
16.8554	-1.19472
16.8691	-1.19809
16.8827	-1.20102
16.8963	-1.19522
16.91	-1.19453
16.9236	-1.20499
16.9373	-1.21353
16.9509	-1.20029
16.9646	-1.19701
16.9782	-1.19975
16.9918	-1.20195
17.0055	-1.20176
17.0191	-1.19904
17.0328	-1.19415
17.0465	-1.197
17.0601	-1.20775
17.0737	-1.20709
17.0874	-1.20855
17.101	-1.21424
17.1147	-1.21619
17.1283	-1.2079
17.142	-1.20814
17.1556	-1.21172
17.1693	-1.21805
17.1829	-1.22307
17.1965	-1.22516
17.2102	-1.22653
17.2238	-1.23241
17.2375	-1.22813
17.2511	-1.217
17.2648	-1.21861
17.2784	-1.22389
17.292	-1.22514
17.3057	-1.22455
17.3194	-1.22685
17.333	-1.22608
17.3467	-1.2277
17.3603	-1.22633
17.3739	-1.22709
17.3876	-1.23151
17.4012	-1.23301
17.4149	-1.22766
17.4285	-1.2442
17.4422	-1.24371
17.4558	-1.24066
17.4694	-1.24428
17.4831	-1.25063
17.4968	-1.24545
17.5104	-1.23816
17.524	-1.23982
17.5377	-1.24157
17.5513	-1.24235
17.565	-1.24198
17.5786	-1.2426
17.5923	-1.24928
17.6059	-1.25054
17.6196	-1.25338
17.6332	-1.25534
17.6469	-1.25796
17.6605	-1.2585
17.6742	-1.25454
17.6878	-1.25277
17.7015	-1.25355
17.7151	-1.26244
17.7287	-1.26671
17.7424	-1.26131
17.756	-1.25464
17.7697	-1.25786
17.7833	-1.25815
17.797	-1.26733
17.8106	-1.26602
17.8242	-1.26618
17.8379	-1.27202
17.8516	-1.27364
17.8652	-1.25968
17.8788	-1.27028
17.8925	-1.27192
17.9061	-1.26703
17.9198	-1.27098
17.9334	-1.28273
17.9471	-1.29391
17.9607	-1.29896
17.9744	-1.30108
17.988	-1.29502
18.0017	-1.29645
18.0153	-1.29507
18.029	-1.29134
18.0426	-1.2916
18.0562	-1.29693
18.0699	-1.30543
18.0835	-1.31044
18.0972	-1.31915
18.1108	-1.32019
18.1245	-1.31634
18.1381	-1.31846
18.1518	-1.32338
18.1654	-1.33073
18.1791	-1.33238
18.1927	-1.32666
18.2063	-1.32846
18.22	-1.33708
18.2336	-1.33778
18.2473	-1.33667
18.2609	-1.34365
18.2746	-1.35037
18.2882	-1.34838
18.3019	-1.34414
18.3155	-1.34644
18.3292	-1.35691
18.3428	-1.36045
18.3564	-1.36166
18.3701	-1.35622
18.3837	-1.36345
18.3974	-1.36967
18.411	-1.36679
18.4247	-1.37522
18.4383	-1.38713
18.452	-1.39926
18.4656	-1.39554
18.4793	-1.38692
18.4929	-1.38497
18.5066	-1.3908
18.5202	-1.39109
18.5338	-1.38618
18.5475	-1.39747
18.5611	-1.40229
18.5748	-1.40244
18.5884	-1.40262
18.6021	-1.40333
18.6157	-1.39911
18.6294	-1.40996
18.643	-1.41017
18.6567	-1.40607
18.6703	-1.40846
18.684	-1.42118
18.6976	-1.43687
18.7112	-1.43463
18.7249	-1.43768
18.7385	-1.43554
18.7522	-1.43041
18.7658	-1.43489
18.7795	-1.44747
18.7931	-1.45179
18.8068	-1.45899
18.8204	-1.4622
18.8341	-1.46781
18.8477	-1.46558
18.8614	-1.46514
18.875	-1.47052
18.8886	-1.46614
18.9023	-1.46851
18.9159	-1.46995
18.9296	-1.46915
18.9432	-1.47178
18.9569	-1.47877
18.9705	-1.48434
18.9842	-1.47889
18.9978	-1.48678
19.0115	-1.49091
19.0251	-1.49398
19.0388	-1.49068
19.0524	-1.48715
19.066	-1.4936
19.0797	-1.50711
19.0933	-1.51339
19.107	-1.51454
19.1206	-1.51251
19.1343	-1.5113
19.1479	-1.51079
19.1616	-1.50921
19.1752	-1.51489
19.1888	-1.50301
19.2025	-1.50536
19.2162	-1.50999
19.2298	-1.51441
19.2434	-1.5158
19.2571	-1.51026
19.2707	-1.51121
19.2844	-1.52056
19.298	-1.52183
19.3117	-1.51898
19.3253	-1.51096
19.339	-1.49977
19.3526	-1.49608
19.3662	-1.50367
19.3799	-1.49909
19.3936	-1.49485
19.4072	-1.48461
19.4208	-1.47331
19.4345	-1.4688
19.4481	-1.46847
19.4618	-1.45918
19.4754	-1.44176
19.4891	-1.43334
19.5027	-1.42473
19.5164	-1.41717
19.53	-1.41476
19.5436	-1.39985
19.5573	-1.38839
19.5709	-1.38442
19.5846	-1.37595
19.5982	-1.36392
19.6119	-1.35751
19.6255	-1.36209
19.6392	-1.3553
19.6528	-1.34973
19.6665	-1.33494
19.6801	-1.32374
19.6938	-1.31152
19.7074	-1.2947
19.721	-1.27979
19.7347	-1.27913
19.7483	-1.26673
19.762	-1.25656
19.7756	-1.24542
19.7893	-1.2371
19.8029	-1.2345
19.8166	-1.23163
19.8302	-1.2062
19.8439	-1.17853
19.8575	-1.17873
19.8712	-1.18047
19.8848	-1.17456
19.8984	-1.165
19.9121	-1.15232
19.9258	-1.13533
19.9394	-1.12264
19.953	-1.11516
19.9667	-1.10519
19.9803	-1.09516
19.994	-1.08972
20.0076	-1.07605
20.0213	-1.06451
20.0349	-1.06467
20.0485	-1.06103
20.0622	-1.05058
20.0758	-1.03847
20.0895	-1.03124
20.1031	-1.02612
20.1168	-1.02226
20.1304	-1.01415
20.1441	-1.00649
20.1577	-0.99526
20.1714	-0.98004
20.185	-0.96896
20.1987	-0.97235
20.2123	-0.96935
20.226	-0.96498
20.2396	-0.96135
20.2532	-0.95378
20.2669	-0.94275
20.2806	-0.94019
20.2942	-0.9501
20.3078	-0.94321
20.3215	-0.93269
20.3351	-0.92793
20.3488	-0.92993
20.3624	-0.93044
20.3761	-0.91631
20.3897	-0.91752
20.4033	-0.91642
20.417	-0.91306
20.4306	-0.91056
20.4443	-0.91094
20.458	-0.91356
20.4716	-0.9141
20.4852	-0.9049
20.4989	-0.8971
20.5125	-0.89647
20.5262	-0.90189
20.5398	-0.90951
20.5535	-0.91581
20.5671	-0.91909
20.5807	-0.9062
20.5944	-0.91437
20.608	-0.92217
20.6217	-0.92487
20.6353	-0.92727
20.649	-0.93513
20.6626	-0.94585
20.6763	-0.9401
20.6899	-0.93734
20.7035	-0.94054
20.7172	-0.94868
20.7309	-0.95659
20.7445	-0.95696
20.7582	-0.95707
20.7718	-0.97186
20.7854	-0.98393
20.7991	-0.9866
20.8127	-0.98206
20.8264	-0.9801
20.84	-0.99392
20.8537	-1.0104
20.8673	-1.01889
20.8809	-1.02012
20.8946	-1.02256
20.9083	-1.02898
20.9219	-1.03737
20.9355	-1.04969
20.9492	-1.04582
20.9628	-1.0492
20.9765	-1.065
20.9901	-1.07601
21.0038	-1.07485
21.0174	-1.0721
21.0311	-1.08331
21.0447	-1.09189
21.0584	-1.09886
21.072	-1.10835
21.0857	-1.12348
21.0993	-1.13923
21.113	-1.14403
21.1266	-1.14259
21.1402	-1.14567
21.1539	-1.15422
21.1675	-1.16275
21.1812	-1.17058
21.1948	-1.17681
21.2085	-1.17759
21.2221	-1.18636
21.2357	-1.18886
21.2494	-1.1918
21.2631	-1.20176
21.2767	-1.20796
21.2903	-1.20272
21.304	-1.2039
21.3176	-1.20913
21.3313	-1.21658
21.3449	-1.21921
21.3586	-1.22149
21.3722	-1.22177
21.3859	-1.21686
21.3995	-1.21663
21.4132	-1.21804
21.4268	-1.22707
21.4405	-1.23405
21.4541	-1.22928
21.4677	-1.22163
21.4814	-1.22563
21.495	-1.21521
21.5087	-1.22135
21.5223	-1.22856
21.536	-1.22982
21.5496	-1.22853
21.5633	-1.23134
21.5769	-1.23943
21.5906	-1.23044
21.6042	-1.23101
21.6179	-1.22718
21.6315	-1.22176
21.6451	-1.22167
21.6588	-1.22605
21.6724	-1.22262
21.6861	-1.22187
21.6997	-1.22045
21.7134	-1.21459
21.727	-1.20472
21.7407	-1.1989
21.7543	-1.20332
21.7679	-1.21082
21.7816	-1.21344
21.7953	-1.2118
21.8089	-1.21703
21.8225	-1.22093
21.8362	-1.21998
21.8498	-1.21677
21.8635	-1.2126
21.8771	-1.20985
21.8908	-1.19873
21.9044	-1.19964
21.9181	-1.20084
21.9317	-1.19775
21.9453	-1.19786
21.959	-1.19229
21.9727	-1.19609
21.9863	-1.18948
21.9999	-1.18881
22.0136	-1.19509
22.0272	-1.20053
22.0409	-1.19942
22.0545	-1.20715
22.0682	-1.20415
22.0818	-1.20806
22.0955	-1.21658
22.1091	-1.21611
22.1227	-1.20681
22.1364	-1.21285
22.1501	-1.21581
22.1637	-1.21838
22.1773	-1.21873
22.191	-1.21708
22.2046	-1.21162
22.2183	-1.20687
22.2319	-1.2203
22.2456	-1.22065
22.2592	-1.21066
22.2729	-1.20864
22.2865	-1.21117
22.3001	-1.21508
22.3138	-1.22034
22.3274	-1.22465
22.3411	-1.21289
22.3547	-1.22348
22.3684	-1.23089
22.382	-1.22988
22.3957	-1.22612
22.4093	-1.22724
22.423	-1.23092
22.4366	-1.22858
22.4503	-1.23146
22.4639	-1.23166
22.4775	-1.23243
22.4912	-1.23633
22.5049	-1.23945
22.5185	-1.23995
22.5321	-1.23965
22.5458	-1.24251
22.5594	-1.24441
22.5731	-1.2467
22.5867	-1.25041
22.6004	-1.25064
22.614	-1.23774
22.6277	-1.24515
22.6413	-1.25439
22.6549	-1.25771
22.6686	-1.25324
22.6822	-1.24649
22.6959	-1.25027
22.7095	-1.27547
22.7232	-1.28705
22.7368	-1.29002
22.7505	-1.2874
22.7641	-1.28576
22.7778	-1.28966
22.7914	-1.29031
22.8051	-1.30027
22.8187	-1.30018
22.8323	-1.30027
22.846	-1.30382
22.8596	-1.3081
22.8733	-1.3085
22.8869	-1.30868
22.9006	-1.30248
22.9142	-1.30836
22.9279	-1.31825
22.9415	-1.32402
22.9552	-1.32529
22.9688	-1.32832
22.9825	-1.32791
22.9961	-1.32604
23.0097	-1.33521
23.0234	-1.34272
23.0371	-1.34527
23.0507	-1.34583
23.0643	-1.34611
23.078	-1.34058
23.0916	-1.35432
23.1053	-1.36186
23.1189	-1.36533
23.1326	-1.37021
23.1462	-1.37797
23.1598	-1.38264
23.1735	-1.38317
23.1871	-1.38698
23.2008	-1.3893
23.2144	-1.3871
23.2281	-1.38191
23.2417	-1.38034
23.2554	-1.39288
23.269	-1.39286
23.2827	-1.39431
23.2963	-1.40597
23.31	-1.41233
23.3236	-1.40514
23.3373	-1.39253
23.3509	-1.38896
23.3645	-1.40206
23.3782	-1.40543
23.3919	-1.40415
23.4055	-1.39819
23.4191	-1.39216
23.4328	-1.39562
23.4464	-1.40177
23.46	-1.40101
23.4737	-1.40308
23.4874	-1.39989
23.501	-1.39579
23.5146	-1.39975
23.5283	-1.41186
23.5419	-1.40221
23.5556	-1.39592
23.5692	-1.3972
23.5829	-1.3994
23.5965	-1.40032
23.6102	-1.39991
23.6238	-1.3952
23.6375	-1.39433
23.6511	-1.40101
23.6648	-1.401
23.6784	-1.4
23.692	-1.4028
23.7057	-1.4066
23.7193	-1.40169
23.733	-1.39878
23.7466	-1.39876
23.7603	-1.40659
23.7739	-1.4134
23.7876	-1.41608
23.8012	-1.41895
23.8148	-1.41484
23.8285	-1.41787
23.8422	-1.42238
23.8558	-1.42227
23.8695	-1.42007
23.8831	-1.42058
23.8967	-1.42766
23.9104	-1.44838
23.924	-1.45379
23.9377	-1.45251
23.9513	-1.44576
23.965	-1.44195
23.9786	-1.44532
23.9922	-1.4476
24.0059	-1.44911

## Sheet: SI Figure 11 (DSF & gels)
a				b						c
Protein	Ligand	Tm
R49A		39.9308
R49A		39.9308
R49A		39.6902
D59A		40.4121
D59A		40.5324
D59A		40.7731
K143E		36.9228
K143E		36.5618
K143E		36.3211
N148D		40.0511
N148D		40.2918
N148D		40.0511
E170A		39.5699
E170A		39.5699
E170A		39.4495
WT		40.6528
WT		40.7731
WT		40.5324
R49A	Sialic acid	44.8641
R49A	Sialic acid	45.1047
R49A	Sialic acid	44.9844
D59A	Sialic acid	46.5486
D59A	Sialic acid	46.4283
D59A	Sialic acid	46.4283
K143E	Sialic acid	40.8934
K143E	Sialic acid	40.8934
K143E	Sialic acid	40.8934
N148D	Sialic acid	46.0673
N148D	Sialic acid	45.586
N148D	Sialic acid	45.8267
E170A	Sialic acid	45.7063
E170A	Sialic acid	45.4657
E170A	Sialic acid	45.4657
WT	Sialic acid	46.4283
WT	Sialic acid	46.1876
WT	Sialic acid	46.0673
